# Supplementary material for: Crystal structure of (E)-2-cyano-3-(12-methyl-12H-benzo[b]pheno­thia­zin-11-yl)acrylic acid
Source: Acta Crystallogr Sect E Struct Rep Online. 2014 Aug 20;70(Pt 9):o1026–7. doi: 10.1107/S1600536814018388 (PMC4186111; doi:10.1107/S1600536814018388)
Supplement: Supplementary file 1 [file e-70-o1026-sup1.cif]

##############################################################################
#                                                                            #
# This CIF contains the data in a paper accepted for publication in          #
# Acta Crystallographica Section E. It conforms to the requirements of       #
# Notes for Authors for Acta Crystallographica Section E, and has been       #
# peer reviewed under the auspices of the IUCr Commission on Journals.       #
#                                                                            #
# Full details of the Crystallographic Information File format               #
# are given in the paper "The Crystallographic Information File (CIF):       #
# a New Standard Archive File for Crystallography" by S. R. Hall, F. H.      #
# Allen and I. D. Brown [Acta Cryst. (1991), A47, 655-685].                  #
#                                                                            #
# The current version of the core CIF dictionary is obtainable from          #
# ftp://ftp.iucr.org/pub/cif_core.dic.                                       #
#                                                                            #
# Software is freely available for graphical display of the structure(s)     #
# in this CIF. For information consult the CIF software page                 #
# http://www.iucr.org/resources/cif/software.                                #
#                                                                            #
# This file may be used for bona fide research purposes within the           #
# scientific community so long as proper attribution is given to the journal # 
# article from which it was obtained.                                        #
#                                                                            #
##############################################################################
data_General
_audit_creation_method     ?
_journal_date_recd_electronic     2014-07-31
_journal_date_accepted     2014-08-12
_journal_name_full     'Acta Crystallographica, Section E'
_journal_year     2014
_journal_volume     70
_journal_issue      9
_journal_page_first     o1026
_journal_page_last     o1027
_journal_paper_category     HO
_journal_paper_doi     10.1107/S1600536814018388
_journal_coeditor_code     HB7264
_publ_contact_author_name     'Motonori Watanabe'
_publ_contact_author_address
;
'International Institute for Carbon-Neutral Energy Research (WPI-I2CNER),
 Kyushu University. 744 Motooka, Nishi-ku, Fukuoka 819-0395 Japan'
;
_publ_contact_author_email     'mwata@i2cner.kyushu-u.ac.jp'
_publ_section_title
;\
Crystal structure of
(<i>E</i>)-2-cyano-3-(12-methyl-12<i>H</i>-benzo[<i>b</i>]phenothiazin-11-yl)\
acrylic acid
;
loop_
    _publ_author_name
    _publ_author_footnote
    _publ_author_address
    'Watanabe, Motonori' .
;
International Institute for Carbon-Neutral Energy Research (WPI-I2CNER),
Kyushu University. 744 Motooka, Nishi-ku, Fukuoka 819-0395
Japan
;
    'Ishihara, Tatsumi' .
;
International Institute for Carbon-Neutral Energy Research (WPI-I2CNER),
Kyushu University. 744 Motooka, Nishi-ku, Fukuoka 819-0395
Japan
Department of Applied Chemistry, Kyushu University, 744 Motooka, Nishi-ku,
Fukuoka 819-0395,  Japan
;
data_I
_audit_creation_method     SHELXL-2014
_database_code_depnum_ccdc_archive     'CCDC 1018980'
_chemical_name_systematic
;\
(<i>E</i>)-2-Cyano-3-(12-methyl-12<i>H</i>-benzo[<i>b</i>]phenothiazin-11-yl)\
acrylic acid
;
_chemical_name_common     'BPTZCNCOOH'
_chemical_formula_moiety     'C21 H14 N2 O2 S'
_chemical_formula_sum     'C21 H14 N2 O2 S'
_chemical_formula_iupac     'C21 H14 N2 O2 S'
_chemical_formula_weight     358.40
_chemical_melting_point     351
_shelx_space_group_comment
;
The symmetry employed for this shelxl refinement is uniquely defined
by the following loop, which should always be used as a source of
symmetry information in preference to the above space-group names.
They are only intended as comments.
;
_space_group_crystal_system     triclinic
_space_group_name_H-M_alt     'P -1'
_space_group_name_Hall     '-P 1'
loop_
    _space_group_symop_operation_xyz
    'x, y, z'
    '-x, -y, -z'
_cell_length_a     6.7915(17)
_cell_length_b     9.196(3)
_cell_length_c     13.941(3)
_cell_angle_alpha     95.831(13)
_cell_angle_beta     101.214(10)
_cell_angle_gamma     90.850(15)
_cell_volume     849.1(4)
_cell_formula_units_Z     2
_cell_measurement_reflns_used     14164
_cell_measurement_theta_min     3.0
_cell_measurement_theta_max     27.5
_cell_measurement_temperature     123(2)
_exptl_crystal_description     block
_exptl_crystal_colour     dark_red
_exptl_crystal_size_max     0.40
_exptl_crystal_size_mid     0.40
_exptl_crystal_size_min     0.15
_exptl_crystal_density_diffrn     1.402
_exptl_crystal_density_meas     ?
_exptl_crystal_density_method     'not measured'
_exptl_crystal_F_000     372
_exptl_absorpt_coefficient_mu     0.209
_exptl_absorpt_correction_type     none
_exptl_special_details     ?
_diffrn_ambient_temperature     123(2)
_diffrn_radiation_type     MoK\a
_diffrn_radiation_wavelength     0.71075
_diffrn_measurement_device_type     'Rigaku R-AXIS RAPID CCD'
_diffrn_measurement_method     '\w/2\q'
_diffrn_reflns_number     14164
_diffrn_reflns_av_R_equivalents     0.0199
_diffrn_reflns_theta_min     2.996
_diffrn_reflns_theta_max     27.451
_diffrn_reflns_theta_full     25.242
_diffrn_measured_fraction_theta_max     0.998
_diffrn_measured_fraction_theta_full     0.999
_diffrn_reflns_limit_h_min     -8
_diffrn_reflns_limit_h_max     8
_diffrn_reflns_limit_k_min     -11
_diffrn_reflns_limit_k_max     11
_diffrn_reflns_limit_l_min     -18
_diffrn_reflns_limit_l_max     16
_refine_special_details     ?
_reflns_number_total     3877
_reflns_number_gt     3663
_reflns_threshold_expression     'I > 2\s(I)'
_refine_ls_structure_factor_coef     Fsqd
_refine_ls_matrix_type     full
_refine_ls_R_factor_all     0.0370
_refine_ls_R_factor_gt     0.0357
_refine_ls_wR_factor_gt     0.0988
_refine_ls_wR_factor_ref     0.1000
_refine_ls_goodness_of_fit_ref     1.058
_refine_ls_restrained_S_all     1.058
_refine_ls_number_reflns     3877
_refine_ls_number_parameters     290
_refine_ls_number_restraints     0
_refine_ls_hydrogen_treatment     constr
_refine_ls_weighting_scheme     calc
_refine_ls_weighting_details
              'w=1/[\s^2^(Fo^2^)+(0.0609P)^2^+0.2744P] where P=(Fo^2^+2Fc^2^)/3'
_atom_sites_solution_hydrogens     difmap
_atom_sites_solution_primary     ?
_atom_sites_solution_secondary     ?
_refine_ls_shift/su_max     0.000
_refine_ls_shift/su_mean     0.000
_refine_diff_density_max     0.285
_refine_diff_density_min     -0.397
_refine_ls_extinction_method     none
_refine_ls_extinction_coef     .
loop_
    _atom_type_symbol
    _atom_type_description
    _atom_type_scat_dispersion_real
    _atom_type_scat_dispersion_imag
    _atom_type_scat_source
    'C' 'C' 0.0033 0.0016
                         'International Tables Vol C Tables 4.2.6.8 and 6.1.1.4'
    'H' 'H' 0.0000 0.0000
                         'International Tables Vol C Tables 4.2.6.8 and 6.1.1.4'
    'N' 'N' 0.0061 0.0033
                         'International Tables Vol C Tables 4.2.6.8 and 6.1.1.4'
    'O' 'O' 0.0106 0.0060
                         'International Tables Vol C Tables 4.2.6.8 and 6.1.1.4'
    'S' 'S' 0.1246 0.1234
                         'International Tables Vol C Tables 4.2.6.8 and 6.1.1.4'
_computing_data_collection     'RAPID-AUTO (Rigaku, 1998)'
_computing_cell_refinement     'RAPID-AUTO (Rigaku, 1998)'
_computing_data_reduction     'RAPID-AUTO (Rigaku, 1998)'
_computing_structure_solution     'SIR97 (Altomare <i>et al.</i>, 1999)'
_computing_structure_refinement     'SHELXL-2014 (Sheldrick, 2008)'
_computing_molecular_graphics     'ORTEP-3 for Windows (Farrugia, 2012)'
_computing_publication_material
;
<i>Yadokari-XG 2009</i> (Wakita, 2001; Kabuto <i>et al.</i>,
2009)
and <i>POV-RAY</i> (Persistence of Vision Team, 2004)
;
loop_
    _atom_site_type_symbol
    _atom_site_label
    _atom_site_fract_x
    _atom_site_fract_y
    _atom_site_fract_z
    _atom_site_U_iso_or_equiv
    _atom_site_adp_type
    _atom_site_calc_flag
    _atom_site_occupancy
    _atom_site_disorder_assembly
    _atom_site_disorder_group
    H H2 0.953(3) -0.333(2) 0.4654(13) 0.041(5) Uiso d 1 . .
    H H3 0.968(3) -0.526(2) 0.3462(15) 0.056(6) Uiso d 1 . .
    C C1 0.71497(19) -0.23569(15) 0.38906(10) 0.0297(3) Uani d 1 . .
    H H10 0.213(2) -0.0357(18) 0.3396(12) 0.029(4) Uiso d 1 . .
    C C2 0.8586(2) -0.34194(17) 0.40418(12) 0.0371(3) Uani d 1 . .
    C C3 0.8644(2) -0.45592(16) 0.33152(13) 0.0402(3) Uani d 1 . .
    C C4 0.7256(2) -0.46500(15) 0.24404(12) 0.0353(3) Uani d 1 . .
    C C5 0.12589(17) 0.17296(15) -0.11405(9) 0.0274(3) Uani d 1 . .
    H H5 0.290(2) -0.2245(18) -0.0436(12) 0.033(4) Uiso d 1 . .
    H H6 0.163(2) -0.0447(18) -0.1546(12) 0.031(4) Uiso d 1 . .
    H H9 0.238(2) 0.3227(18) 0.1163(12) 0.031(4) Uiso d 1 . .
    C C6 0.22142(17) 0.24648(13) 0.06076(9) 0.0223(2) Uani d 1 . .
    C C7 0.34176(15) 0.06021(12) 0.17662(8) 0.0173(2) Uani d 1 . .
    S S1 0.39308(5) -0.37579(3) 0.12102(2) 0.02878(11) Uani d 1 . .
    O O1 0.65112(12) 0.36226(9) 0.47776(6) 0.02296(18) Uani d 1 . .
    H H7 0.075(3) 0.1979(19) -0.1817(13) 0.038(4) Uiso d 1 . .
    H H1 0.714(2) -0.1535(19) 0.4397(12) 0.029(4) Uiso d 1 . .
    H H8 0.124(3) 0.386(2) -0.0451(13) 0.040(4) Uiso d 1 . .
    C C8 0.24793(16) -0.00669(13) -0.00306(8) 0.0202(2) Uani d 1 . .
    H H4 0.725(3) -0.541(2) 0.1909(13) 0.041(5) Uiso d 1 . .
    C C9 0.26789(15) 0.10113(12) 0.07897(8) 0.0181(2) Uani d 1 . .
    O O2 0.35247(13) 0.41863(10) 0.39083(6) 0.0275(2) Uani d 1 . .
    H H14 0.353(3) 0.507(2) 0.4467(13) 0.041 Uiso d 1 . .
    N N1 0.42827(14) -0.13630(10) 0.28349(7) 0.0208(2) Uani d 1 . .
    C C10 0.38246(15) -0.08478(12) 0.19057(8) 0.0177(2) Uani d 1 . .
    H H13 0.246(2) 0.2398(16) 0.2575(11) 0.023(3) Uiso d 1 . .
    C C11 0.35977(16) 0.17829(12) 0.25662(8) 0.0186(2) Uani d 1 . .
    C C12 0.50856(16) 0.34153(12) 0.40510(8) 0.0185(2) Uani d 1 . .
    N N2 0.86564(16) 0.10083(13) 0.34623(9) 0.0336(3) Uani d 1 . .
    H H11 0.312(2) -0.1618(18) 0.3995(12) 0.031(4) Uiso d 1 . .
    H H12 0.420(3) -0.003(2) 0.4129(13) 0.041(5) Uiso d 1 . .
    C C13 0.30285(16) -0.15078(13) 0.01314(8) 0.0219(2) Uani d 1 . .
    C C14 0.36473(16) -0.18954(12) 0.10592(8) 0.0201(2) Uani d 1 . .
    C C15 0.17442(17) 0.03230(15) -0.09906(8) 0.0250(2) Uani d 1 . .
    C C16 0.15205(18) 0.28132(14) -0.03332(9) 0.0266(3) Uani d 1 . .
    C C17 0.57900(18) -0.36047(13) 0.22895(10) 0.0262(2) Uani d 1 . .
    C C18 0.57427(17) -0.24412(12) 0.30077(9) 0.0231(2) Uani d 1 . .
    C C19 0.33548(19) -0.08052(14) 0.36491(9) 0.0248(2) Uani d 1 . .
    C C20 0.51890(16) 0.21732(12) 0.32950(8) 0.0186(2) Uani d 1 . .
    C C21 0.70959(17) 0.14883(13) 0.33855(8) 0.0222(2) Uani d 1 . .
loop_
    _atom_site_aniso_label
    _atom_site_aniso_U_11
    _atom_site_aniso_U_22
    _atom_site_aniso_U_33
    _atom_site_aniso_U_12
    _atom_site_aniso_U_13
    _atom_site_aniso_U_23
    C1 0.0244(6) 0.0300(6) 0.0354(7) 0.0032(5) 0.0037(5) 0.0107(5)
    C2 0.0239(6) 0.0388(7) 0.0513(8) 0.0065(5) 0.0052(6) 0.0218(6)
    C3 0.0290(6) 0.0339(7) 0.0655(10) 0.0136(5) 0.0183(6) 0.0231(7)
    C4 0.0344(7) 0.0229(6) 0.0559(9) 0.0083(5) 0.0227(6) 0.0106(6)
    C5 0.0187(5) 0.0433(7) 0.0200(5) -0.0067(5) 0.0017(4) 0.0078(5)
    C6 0.0189(5) 0.0240(6) 0.0231(5) -0.0022(4) 0.0023(4) 0.0017(4)
    C7 0.0140(4) 0.0198(5) 0.0168(5) -0.0007(4) 0.0021(4) -0.0026(4)
    S1 0.03269(18) 0.01645(16) 0.03660(19) -0.00299(11) 0.00977(13) -0.00517(11)
    O1 0.0245(4) 0.0230(4) 0.0180(4) 0.0017(3) -0.0007(3) -0.0045(3)
    C8 0.0143(4) 0.0278(6) 0.0176(5) -0.0054(4) 0.0043(4) -0.0026(4)
    C9 0.0130(4) 0.0223(5) 0.0177(5) -0.0028(4) 0.0019(4) -0.0009(4)
    O2 0.0262(4) 0.0258(4) 0.0262(4) 0.0094(3) -0.0004(3) -0.0080(3)
    N1 0.0208(4) 0.0211(5) 0.0207(4) 0.0053(4) 0.0046(4) 0.0015(3)
    C10 0.0137(4) 0.0198(5) 0.0186(5) -0.0008(4) 0.0034(4) -0.0020(4)
    C11 0.0195(5) 0.0178(5) 0.0179(5) 0.0024(4) 0.0034(4) -0.0003(4)
    C12 0.0197(5) 0.0177(5) 0.0170(5) 0.0013(4) 0.0028(4) -0.0012(4)
    N2 0.0236(5) 0.0391(6) 0.0338(6) 0.0074(4) 0.0017(4) -0.0098(5)
    C13 0.0183(5) 0.0251(6) 0.0210(5) -0.0056(4) 0.0065(4) -0.0083(4)
    C14 0.0174(5) 0.0178(5) 0.0247(5) -0.0024(4) 0.0065(4) -0.0042(4)
    C15 0.0176(5) 0.0392(7) 0.0171(5) -0.0080(4) 0.0042(4) -0.0018(5)
    C16 0.0204(5) 0.0320(6) 0.0276(6) -0.0026(4) 0.0024(4) 0.0089(5)
    C17 0.0241(5) 0.0197(5) 0.0381(6) 0.0017(4) 0.0131(5) 0.0055(5)
    C18 0.0191(5) 0.0209(5) 0.0312(6) 0.0027(4) 0.0077(4) 0.0066(4)
    C19 0.0270(6) 0.0275(6) 0.0218(5) 0.0055(5) 0.0086(4) 0.0035(4)
    C20 0.0197(5) 0.0177(5) 0.0176(5) 0.0020(4) 0.0034(4) -0.0026(4)
    C21 0.0218(5) 0.0226(5) 0.0195(5) 0.0005(4) 0.0018(4) -0.0064(4)
_geom_special_details
;
All e.s.d.'s (except the e.s.d. in the dihedral angle between two l.s. planes)
are estimated using the full covariance matrix. The cell e.s.d.'s are taken
into account individually in the estimation of e.s.d.'s in distances, angles
and torsion angles; correlations between e.s.d.'s in cell parameters are only
used when they are defined by crystal symmetry. An approximate (isotropic)
treatment of cell e.s.d.'s is used for estimating e.s.d.'s involving l.s.
planes.
;
loop_
    _geom_bond_atom_site_label_1
    _geom_bond_atom_site_label_2
    _geom_bond_site_symmetry_2
    _geom_bond_distance
    _geom_bond_publ_flag
    C1 C2 . 1.3933(18) ?
    C1 C18 . 1.3982(18) ?
    C1 H1 . 0.982(17) ?
    C2 C3 . 1.388(2) ?
    C2 H2 . 0.959(18) ?
    C3 C4 . 1.383(2) ?
    C3 H3 . 0.97(2) ?
    C4 C17 . 1.3956(17) ?
    C4 H4 . 0.963(19) ?
    C5 C15 . 1.366(2) ?
    C5 C16 . 1.4072(19) ?
    C5 H7 . 0.990(17) ?
    C6 C16 . 1.3764(17) ?
    C6 C9 . 1.4145(16) ?
    C6 H9 . 0.978(17) ?
    C7 C10 . 1.3908(16) ?
    C7 C9 . 1.4458(15) ?
    C7 C11 . 1.4611(15) ?
    S1 C14 . 1.7556(13) ?
    S1 C17 . 1.7581(14) ?
    O1 C12 . 1.2544(14) ?
    C8 C13 . 1.4101(17) ?
    C8 C15 . 1.4185(16) ?
    C8 C9 . 1.4192(15) ?
    O2 C12 . 1.2786(14) ?
    O2 H14 . 1.063(18) ?
    N1 C10 . 1.4042(14) ?
    N1 C18 . 1.4174(14) ?
    N1 C19 . 1.4553(14) ?
    C10 C14 . 1.4301(15) ?
    C11 C20 . 1.3478(15) ?
    C11 H13 . 0.964(15) ?
    C12 C20 . 1.4855(15) ?
    N2 C21 . 1.1440(16) ?
    C13 C14 . 1.3650(17) ?
    C13 H5 . 0.978(17) ?
    C15 H6 . 0.985(17) ?
    C16 H8 . 1.006(18) ?
    C17 C18 . 1.3942(18) ?
    C19 H10 . 0.958(16) ?
    C19 H11 . 0.957(17) ?
    C19 H12 . 1.013(19) ?
    C20 C21 . 1.4376(15) ?
loop_
    _geom_angle_atom_site_label_1
    _geom_angle_atom_site_label_2
    _geom_angle_atom_site_label_3
    _geom_angle_site_symmetry_1
    _geom_angle_site_symmetry_3
    _geom_angle
    _geom_angle_publ_flag
    C2 C1 C18 . . 120.09(13) ?
    C2 C1 H1 . . 120.2(9) ?
    C18 C1 H1 . . 119.7(9) ?
    C3 C2 C1 . . 120.34(14) ?
    C3 C2 H2 . . 121.5(11) ?
    C1 C2 H2 . . 118.2(11) ?
    C4 C3 C2 . . 119.87(12) ?
    C4 C3 H3 . . 123.7(12) ?
    C2 C3 H3 . . 116.5(12) ?
    C3 C4 C17 . . 120.17(14) ?
    C3 C4 H4 . . 123.1(11) ?
    C17 C4 H4 . . 116.8(11) ?
    C15 C5 C16 . . 119.59(11) ?
    C15 C5 H7 . . 119.6(10) ?
    C16 C5 H7 . . 120.8(10) ?
    C16 C6 C9 . . 121.02(11) ?
    C16 C6 H9 . . 119.9(9) ?
    C9 C6 H9 . . 119.1(9) ?
    C10 C7 C9 . . 120.36(9) ?
    C10 C7 C11 . . 123.92(10) ?
    C9 C7 C11 . . 115.66(10) ?
    C14 S1 C17 . . 99.34(6) ?
    C13 C8 C15 . . 121.48(10) ?
    C13 C8 C9 . . 118.85(10) ?
    C15 C8 C9 . . 119.67(11) ?
    C6 C9 C8 . . 117.97(10) ?
    C6 C9 C7 . . 122.69(10) ?
    C8 C9 C7 . . 119.29(10) ?
    C12 O2 H14 . . 113.7(10) ?
    C10 N1 C18 . . 119.48(9) ?
    C10 N1 C19 . . 122.62(9) ?
    C18 N1 C19 . . 117.88(9) ?
    C7 C10 N1 . . 123.61(9) ?
    C7 C10 C14 . . 118.54(10) ?
    N1 C10 C14 . . 117.73(10) ?
    C20 C11 C7 . . 128.50(10) ?
    C20 C11 H13 . . 114.1(9) ?
    C7 C11 H13 . . 117.3(9) ?
    O1 C12 O2 . . 125.12(10) ?
    O1 C12 C20 . . 118.13(10) ?
    O2 C12 C20 . . 116.75(9) ?
    C14 C13 C8 . . 121.34(10) ?
    C14 C13 H5 . . 120.0(10) ?
    C8 C13 H5 . . 118.6(10) ?
    C13 C14 C10 . . 121.42(10) ?
    C13 C14 S1 . . 118.47(8) ?
    C10 C14 S1 . . 119.66(9) ?
    C5 C15 C8 . . 120.96(11) ?
    C5 C15 H6 . . 121.2(9) ?
    C8 C15 H6 . . 117.8(9) ?
    C6 C16 C5 . . 120.73(12) ?
    C6 C16 H8 . . 119.9(10) ?
    C5 C16 H8 . . 119.4(10) ?
    C18 C17 C4 . . 120.36(13) ?
    C18 C17 S1 . . 118.84(9) ?
    C4 C17 S1 . . 120.77(11) ?
    C17 C18 C1 . . 119.14(11) ?
    C17 C18 N1 . . 119.89(11) ?
    C1 C18 N1 . . 120.97(11) ?
    N1 C19 H10 . . 109.2(9) ?
    N1 C19 H11 . . 107.3(10) ?
    H10 C19 H11 . . 111.2(14) ?
    N1 C19 H12 . . 114.0(10) ?
    H10 C19 H12 . . 106.4(14) ?
    H11 C19 H12 . . 108.7(14) ?
    C11 C20 C21 . . 123.98(10) ?
    C11 C20 C12 . . 120.73(10) ?
    C21 C20 C12 . . 115.25(9) ?
    N2 C21 C20 . . 176.72(13) ?
loop_
    _geom_torsion_atom_site_label_1
    _geom_torsion_atom_site_label_2
    _geom_torsion_atom_site_label_3
    _geom_torsion_atom_site_label_4
    _geom_torsion_site_symmetry_1
    _geom_torsion_site_symmetry_2
    _geom_torsion_site_symmetry_3
    _geom_torsion_site_symmetry_4
    _geom_torsion
    _geom_torsion_publ_flag
    C18 C1 C2 C3 . . . . 0.6(2) ?
    C1 C2 C3 C4 . . . . -0.7(2) ?
    C2 C3 C4 C17 . . . . -0.4(2) ?
    C16 C6 C9 C8 . . . . 2.30(16) ?
    C16 C6 C9 C7 . . . . 179.77(10) ?
    C13 C8 C9 C6 . . . . 176.94(9) ?
    C15 C8 C9 C6 . . . . -2.82(15) ?
    C13 C8 C9 C7 . . . . -0.62(15) ?
    C15 C8 C9 C7 . . . . 179.61(9) ?
    C10 C7 C9 C6 . . . . 179.09(9) ?
    C11 C7 C9 C6 . . . . 1.88(15) ?
    C10 C7 C9 C8 . . . . -3.47(15) ?
    C11 C7 C9 C8 . . . . 179.32(9) ?
    C9 C7 C10 N1 . . . . -171.10(9) ?
    C11 C7 C10 N1 . . . . 5.86(16) ?
    C9 C7 C10 C14 . . . . 4.83(15) ?
    C11 C7 C10 C14 . . . . -178.20(9) ?
    C18 N1 C10 C7 . . . . -142.33(11) ?
    C19 N1 C10 C7 . . . . 35.94(16) ?
    C18 N1 C10 C14 . . . . 41.71(14) ?
    C19 N1 C10 C14 . . . . -140.02(11) ?
    C10 C7 C11 C20 . . . . 53.51(17) ?
    C9 C7 C11 C20 . . . . -129.39(12) ?
    C15 C8 C13 C14 . . . . -176.93(10) ?
    C9 C8 C13 C14 . . . . 3.31(16) ?
    C8 C13 C14 C10 . . . . -1.94(16) ?
    C8 C13 C14 S1 . . . . 170.30(8) ?
    C7 C10 C14 C13 . . . . -2.19(15) ?
    N1 C10 C14 C13 . . . . 173.98(10) ?
    C7 C10 C14 S1 . . . . -174.34(8) ?
    N1 C10 C14 S1 . . . . 1.83(13) ?
    C17 S1 C14 C13 . . . . 152.24(9) ?
    C17 S1 C14 C10 . . . . -35.38(10) ?
    C16 C5 C15 C8 . . . . 0.99(17) ?
    C13 C8 C15 C5 . . . . -178.54(10) ?
    C9 C8 C15 C5 . . . . 1.22(16) ?
    C9 C6 C16 C5 . . . . -0.12(18) ?
    C15 C5 C16 C6 . . . . -1.56(18) ?
    C3 C4 C17 C18 . . . . 1.62(19) ?
    C3 C4 C17 S1 . . . . -176.53(10) ?
    C14 S1 C17 C18 . . . . 36.16(10) ?
    C14 S1 C17 C4 . . . . -145.67(10) ?
    C4 C17 C18 C1 . . . . -1.66(17) ?
    S1 C17 C18 C1 . . . . 176.53(9) ?
    C4 C17 C18 N1 . . . . 178.19(11) ?
    S1 C17 C18 N1 . . . . -3.63(15) ?
    C2 C1 C18 C17 . . . . 0.53(18) ?
    C2 C1 C18 N1 . . . . -179.31(11) ?
    C10 N1 C18 C17 . . . . -41.32(15) ?
    C19 N1 C18 C17 . . . . 140.33(11) ?
    C10 N1 C18 C1 . . . . 138.52(11) ?
    C19 N1 C18 C1 . . . . -39.83(16) ?
    C7 C11 C20 C21 . . . . 2.65(19) ?
    C7 C11 C20 C12 . . . . -179.85(10) ?
    O1 C12 C20 C11 . . . . 171.53(10) ?
    O2 C12 C20 C11 . . . . -7.97(16) ?
    O1 C12 C20 C21 . . . . -10.77(15) ?
    O2 C12 C20 C21 . . . . 169.73(10) ?
loop_
    _geom_hbond_atom_site_label_D
    _geom_hbond_atom_site_label_H
    _geom_hbond_atom_site_label_A
    _geom_hbond_site_symmetry_A
    _geom_hbond_distance_DH
    _geom_hbond_distance_HA
    _geom_hbond_distance_DA
    _geom_hbond_angle_DHA
    O2 H14 O1 2_666 1.063(18) 1.524(18) 2.5856(13) 176.8(16)
    C19 H10 N2 1_455 0.958(16) 2.699(16) 3.5991(18) 156.8(13)
    C19 H11 O1 2_656 0.957(17) 2.623(17) 3.5518(17) 163.7(13)
_shelx_hkl_file
;
   0   0   2  825.01    9.87
   0   0  -2  793.77    9.54
   0   0  -2  852.22    9.91
   0   0  -2  842.66    9.24
   0   0  -348252.50 1213.30
   0   0  -347384.60 1201.48
   0   0  -348847.90 1262.26
   0   0  -348654.80 1216.66
   0   0  -457607.80 1543.62
   0   0  -454483.00 1461.13
   0   0  -456485.50 1556.40
   0   0  -455561.20 1500.50
   0   0  -5 3485.26   48.52
   0   0  -5 3271.34   61.74
   0   0  -5 3330.07   41.18
   0   0  -5 3354.85   45.39
   0   0  -6  212.46    5.98
   0   0  -6  240.78   12.00
   0   0  -6  195.08    5.92
   0   0  -6  271.03    7.67
   0   0  -7  689.16   14.92
   0   0  -7  627.07   18.73
   0   0  -7  653.59   13.49
   0   0  -7  627.68   11.07
   0   0  -823239.00  532.99
   0   0  -821938.90  453.10
   0   0  -824009.70  505.03
   0   0  -823054.40  471.77
   0   0  -9 4353.76   78.89
   0   0  -9 4289.10   79.42
   0   0  -9 4379.87   67.29
   0   0  -9 4217.52   62.23
   0   0 -10 9955.25  167.02
   0   0 -10 9847.37  176.54
   0   0 -10 9891.77  193.82
   0   0 -10 9809.74  177.39
   0   0 -11  243.68   10.00
   0   0 -11  311.62   15.65
   0   0 -11  279.04    8.75
   0   0 -12  358.49   17.54
   0   0 -12  461.22   16.91
   0   0 -12  385.01   11.94
   0   0 -13 2914.09   97.42
   0   0 -13 2646.67   42.62
   0   0 -13 2714.79   54.69
   0   0 -13 2795.14   52.16
   0   0 -14 5453.05  104.05
   0   0 -14 5562.84  121.68
   0   0 -14 5546.49  127.89
   0   0 -14 5366.18   86.18
   0   0 -15 2668.19   76.86
   0   0 -15 2535.22   42.73
   0   0 -15 2528.49   43.46
   0   0 -15 2720.88   55.44
   0   0 -16  118.93    8.57
   0   0 -16  103.17   12.28
   0   0 -16  167.06   24.48
   0   0 -16  117.10   16.51
   0   0 -17 3561.23   62.22
   0   0 -17 3614.40   61.88
   0   0 -17 3929.59   99.75
   0   0 -17 3879.95   81.03
   0   1 -17  -10.48   22.22
   0   1 -17   -0.33   11.74
   0   1 -17    1.27    8.51
   0   1 -17    3.54    9.79
   0   1 -16 2565.83   71.27
   0   1 -16 2459.25  100.83
   0   1 -16 2560.34   60.09
   0   1 -16 2370.59   53.38
   0   1 -15   88.45   17.41
   0   1 -15  102.61   13.79
   0   1 -15  105.43    9.20
   0   1 -15  113.22   21.57
   0   1 -14   23.28    9.11
   0   1 -14   35.78   10.94
   0   1 -14   13.73   30.40
   0   1 -14   28.35   14.74
   0   1 -13 1179.56   38.13
   0   1 -13 1241.41   23.77
   0   1 -13 1231.58   37.37
   0   1 -13 1193.47   31.34
   0   1 -12   53.62    6.75
   0   1 -12   53.46   26.74
   0   1 -12   68.77    7.85
   0   1 -12   75.84    9.87
   0   1 -11    5.85   12.59
   0   1 -11   25.24    6.45
   0   1 -11    0.97   11.35
   0   1 -11    1.30    7.63
   0   1 -10 6699.20  110.32
   0   1 -10 6563.37  141.98
   0   1 -10 6585.87  105.89
   0   1 -10 6691.29  111.37
   0   1  -9  206.70    9.33
   0   1  -9  190.85    9.38
   0   1  -9  188.97   13.12
   0   1  -9  173.19   13.89
   0   1  -824255.20  522.75
   0   1  -824799.80  545.22
   0  -1   824419.80  528.29
   0   1  -711485.80  196.56
   0   1  -711641.00  201.75
   0  -1   711483.10  210.63
   0  -1   711671.10  208.95
   0   1  -642466.80 1069.90
   0   1  -642942.60 1079.99
   0  -1   642297.60 1064.65
   0  -1   643705.90 1105.77
   0   1  -5  692.91   10.44
   0   1  -5  671.01   10.90
   0  -1   5  737.29   14.90
   0  -1   5  679.54   11.39
   0   1  -4   78.40    4.32
   0   1  -4   63.47    4.23
   0  -1   4   71.82    5.60
   0  -1   4   71.78    4.46
   0   1  -3 7638.72  112.21
   0   1  -3 8090.74  125.00
   0  -1   3 8690.05  134.48
   0  -1   3 7687.85  113.36
   0   1  -245802.60 1151.57
   0   1  -246623.30 1173.76
   0  -1   248322.90 1233.54
   0  -1   245104.70 1126.49
   0   1   227309.30  584.08
   0   1   228571.00  644.24
   0  -1  -228753.60  619.43
   0  -1  -228298.30  613.26
   0   1   337824.70  893.63
   0   1   338006.00  943.13
   0  -1  -336953.70  865.35
   0  -1  -337864.40  913.99
   0   1   4   90.15    9.31
   0   1   4   80.81    6.23
   0  -1  -4   74.50    5.56
   0  -1  -4   86.45   11.67
   0   1   5  754.26   13.08
   0   1   5  670.18   17.45
   0  -1  -5  733.55   15.84
   0  -1  -5  674.07   20.60
   0   1   6  845.36   11.52
   0  -1  -6  844.72   12.51
   0  -1  -6  770.85   23.81
   0  -1  -6  827.42   14.98
   0  -1  -721196.80  419.82
   0  -1  -721639.20  440.76
   0  -1  -720537.60  409.20
   0  -1  -720985.90  453.72
   0  -1  -8  132.56    8.55
   0  -1  -8  123.04   15.79
   0  -1  -8  139.54    4.42
   0  -1  -8  123.51    5.91
   0  -1  -9  429.67   23.71
   0  -1  -9  454.36    8.51
   0  -1  -9  484.18   10.59
   0  -1  -9  458.12   22.62
   0  -1 -10 9490.71  175.63
   0  -1 -10 9583.72  177.17
   0  -1 -10 9441.09  199.25
   0  -1 -10 9792.46  164.65
   0  -1 -1192713.40 3238.98
   0  -1 -1184097.80 2862.18
   0  -1 -1186488.90 2886.31
   0  -1 -1184417.00 2831.29
   0  -1 -1219571.00  504.33
   0  -1 -1219915.90  401.71
   0  -1 -1219020.00  409.57
   0  -1 -1219509.60  426.75
   0  -1 -13 4669.84  101.45
   0  -1 -13 4533.31   98.62
   0  -1 -13 4504.98   71.18
   0  -1 -13 4532.82   68.05
   0  -1 -14 7273.80  139.69
   0  -1 -14 7284.82  159.29
   0  -1 -14 7110.34  118.12
   0  -1 -14 6989.89  129.91
   0  -1 -15 2073.56   59.58
   0  -1 -15 2073.77   63.52
   0  -1 -15 1931.63   41.78
   0  -1 -15 2038.37   30.82
   0  -1 -16 1543.72   27.93
   0  -1 -16 1646.88   41.09
   0  -1 -16 1593.87   26.59
   0  -1 -16 1674.79   52.85
   0  -1 -17    1.19   10.54
   0  -1 -17   -0.64   20.02
   0  -1 -17   -2.40    7.83
   0  -1 -17    4.60   23.71
   0   2 -17   74.30   21.05
   0   2 -17   39.12   11.72
   0   2 -17   58.15   13.59
   0   2 -17   68.14   22.48
   0   2 -16  775.54   22.80
   0   2 -16  770.77   22.24
   0   2 -16  780.42   57.71
   0   2 -16  776.01   24.43
   0   2 -15 1502.15   46.39
   0   2 -15 1457.72   30.18
   0   2 -15 1476.61   32.94
   0   2 -15 1422.27   41.49
   0   2 -14   11.44   15.45
   0   2 -14   12.29   16.25
   0   2 -14    1.75    8.38
   0   2 -14    1.19    7.97
   0   2 -13   65.26   16.41
   0   2 -13   83.17   10.45
   0   2 -13   69.83   16.83
   0   2 -12 1521.79   28.94
   0   2 -12 1482.33   37.51
   0   2 -12 1453.84   38.41
   0   2 -11 2217.95   38.00
   0   2 -11 2306.72   41.83
   0   2 -11 2199.03   37.17
   0  -2  11 2161.98   38.56
   0   2 -1016193.70  318.40
   0   2 -1015997.80  334.64
   0  -2  1016270.10  321.11
   0  -2  1015956.20  311.79
   0   2  -9 7931.99  133.14
   0   2  -9 8049.93  133.76
   0  -2   9 7837.71  132.54
   0  -2   9 7934.14  130.72
   0   2  -8 3586.06   53.86
   0   2  -8 3587.47   54.51
   0  -2   8 3493.08   52.16
   0  -2   8 3504.50   53.81
   0   2  -7 1432.00   23.22
   0   2  -7 1419.62   21.55
   0  -2   7 1411.80   22.24
   0  -2   7 1431.76   22.16
   0   2  -6 6225.28   96.40
   0   2  -6 6188.78   92.84
   0  -2   6 6002.84   90.99
   0  -2   6 6175.55   97.64
   0   2  -5 1171.98   16.44
   0   2  -5 1228.30   29.33
   0  -2   5 1149.48   16.63
   0  -2   5 1196.04   18.18
   0   2  -410669.40  182.22
   0   2  -410075.10  168.20
   0  -2   4 9822.83  158.26
   0  -2   410393.90  170.73
   0   2  -321612.80  427.13
   0   2  -323543.50  476.18
   0  -2   321270.00  429.75
   0  -2   322109.70  454.97
   0   2  -2 4723.99   72.26
   0   2  -2 4566.45   60.75
   0  -2   2 4809.44   73.60
   0  -2   2 4414.61   58.85
   0   2  -116604.00  303.46
   0   2  -118095.00  341.85
   0  -2   116674.00  303.13
   0  -2   117413.60  326.72
   0   2   0 8625.30  134.42
   0   2   0 9118.54  149.92
   0  -2   0 9061.79  145.68
   0  -2   0 8478.69  130.59
   0   2   114874.90  285.66
   0   2   114396.00  262.34
   0  -2  -114747.00  268.85
   0  -2  -114525.60  260.30
   0   2   232730.40  760.62
   0   2   232774.90  761.04
   0  -2  -232212.70  743.13
   0  -2  -232569.20  750.78
   0   2   3  417.63   14.41
   0   2   3  412.19    9.28
   0  -2  -3  420.69   12.46
   0  -2  -3  405.35    9.77
   0   2   420909.90  439.78
   0   2   419556.30  388.15
   0  -2  -420471.60  418.92
   0  -2  -420442.70  406.80
   0   2   531192.20  753.16
   0   2   529451.60  666.98
   0  -2  -529771.00  666.15
   0  -2  -530896.30  715.86
   0   2   6 5816.54   83.09
   0   2   6 5864.13  102.20
   0  -2  -6 5825.18   87.59
   0  -2  -6 5586.97   95.80
   0   2   7  649.61   10.28
   0   2   7  681.51   33.68
   0  -2  -7  637.27   19.64
   0  -2  -7  646.55   17.48
   0   2   811091.00  188.46
   0   2   810549.40  203.63
   0  -2  -810371.90  175.32
   0  -2  -810570.30  219.35
   0  -2  -9  401.77    8.83
   0  -2  -9  408.39   33.27
   0  -2  -9  423.85   15.54
   0  -2  -9  405.42   10.26
   0  -2 -1011038.80  193.77
   0  -2 -1011413.30  202.19
   0  -2 -1010980.50  254.55
   0  -2 -1011045.20  211.27
   0  -2 -1137709.40  941.57
   0  -2 -1139011.40 1046.49
   0  -2 -1139295.10 1024.23
   0  -2 -1138302.60  982.49
   0  -2 -12  812.71   24.25
   0  -2 -12  781.31   14.36
   0  -2 -12  798.01   32.23
   0  -2 -12  780.79   17.25
   0  -2 -13 1108.47   21.99
   0  -2 -13 1089.02   21.28
   0  -2 -13 1131.42   38.72
   0  -2 -13 1122.28   29.34
   0  -2 -14 2937.90   46.75
   0  -2 -14 3038.80   62.66
   0  -2 -14 3102.85   75.85
   0  -2 -14 2937.51   48.45
   0  -2 -15  319.19   17.52
   0  -2 -15  367.35   35.86
   0  -2 -15  359.53   49.43
   0  -2 -15  331.38    9.48
   0  -2 -16    2.60    7.39
   0  -2 -16    6.09   13.74
   0  -2 -16   -6.07   19.15
   0  -2 -17   37.85   23.08
   0  -2 -17   10.34   28.99
   0  -2 -17   13.77   28.55
   0   3 -17  172.96   15.67
   0   3 -17  243.92   27.96
   0   3 -17  163.26   16.56
   0   3 -17  228.23   26.70
   0   3 -16    5.29   18.86
   0   3 -16   -6.56    9.97
   0   3 -16   18.68   16.29
   0   3 -16   -1.67    9.68
   0   3 -15  486.98   18.50
   0   3 -15  504.19   28.88
   0   3 -15  509.66   18.64
   0   3 -15  473.07   20.80
   0   3 -14 1177.27   28.10
   0   3 -14 1191.89   40.32
   0   3 -14 1214.43   31.97
   0   3 -14 1197.35   38.71
   0   3 -13 3802.99   69.94
   0   3 -13 4033.48   71.62
   0   3 -13 4048.87   72.07
   0  -3  13 4033.11   74.75
   0   3 -12 5256.20   92.94
   0   3 -12 5185.16   88.73
   0  -3  12 5132.45   89.92
   0  -3  12 4876.97   85.43
   0   3 -11  614.19   16.00
   0   3 -11  643.01   17.99
   0  -3  11  613.73   17.04
   0  -3  11  630.95   16.03
   0   3 -10   69.18    8.15
   0   3 -10   85.08    9.62
   0  -3  10   75.06    8.68
   0  -3  10   83.50    8.43
   0   3  -9 2881.09   64.40
   0   3  -9 2905.80   53.65
   0  -3   9 2792.06   44.86
   0  -3   9 2774.12   44.85
   0   3  -810962.40  220.86
   0   3  -811486.10  199.64
   0  -3   810583.00  187.35
   0  -3   810447.30  191.24
   0   3  -7 4585.88   72.56
   0   3  -7 4471.34   73.01
   0  -3   7 4417.37   73.10
   0  -3   7 4435.25   68.88
   0   3  -6 2686.00   37.92
   0   3  -6 2862.12   45.18
   0  -3   6 2715.01   41.80
   0  -3   6 2691.90   38.71
   0   3  -5 8440.30  140.53
   0   3  -5 8350.29  140.93
   0  -3   5 8571.46  141.81
   0  -3   5 8356.60  132.52
   0   3  -4 8737.35  148.89
   0   3  -4 8503.37  132.36
   0  -3   4 8338.89  143.23
   0  -3   4 8323.46  130.11
   0   3  -310812.60  179.07
   0   3  -311339.50  203.00
   0  -3   311001.80  182.03
   0  -3   311404.40  196.36
   0   3  -2 4922.02   76.72
   0   3  -2 5001.69   70.02
   0  -3   2 4900.19   79.14
   0  -3   2 4827.03   72.26
   0   3  -1 3148.65   49.55
   0   3  -1 3017.15   41.19
   0  -3   1 3021.83   57.21
   0  -3   1 3088.77   41.12
   0   3   0  159.52    7.73
   0   3   0  242.54   22.93
   0  -3   0  161.27    9.89
   0  -3   0  184.18    7.24
   0   3   1 6200.21   96.36
   0   3   1 6108.91   99.77
   0  -3  -1 6104.48   91.86
   0  -3  -1 6171.00   97.88
   0   3   2113351.0 4109.06
   0   3   2109265.0 3955.46
   0  -3  -2109139.0 3964.07
   0  -3  -2112979.0 4058.13
   0   3   372898.30 2246.38
   0   3   371253.40 2210.63
   0  -3  -372043.30 2234.40
   0  -3  -372316.30 2221.48
   0   3   4  238.61   14.21
   0   3   4  252.00    9.01
   0  -3  -4  249.49    9.70
   0  -3  -4  241.60   11.82
   0   3   510466.30  177.32
   0   3   510112.00  196.12
   0  -3  -510693.40  192.41
   0  -3  -510316.60  177.88
   0   3   6 5985.67   99.71
   0   3   6 5997.26  108.59
   0  -3  -6 5765.57   99.66
   0  -3  -6 5557.40   96.58
   0   3   7   89.47    9.88
   0   3   7   90.51   14.33
   0  -3  -7   88.96    7.02
   0  -3  -7  105.81   12.82
   0   3   8    5.65   13.90
   0   3   8   17.65    8.65
   0  -3  -8   17.17    6.12
   0  -3  -8   14.06   12.09
   0   3   9  588.26   11.88
   0   3   9  637.53   28.64
   0  -3  -9  612.82   24.87
   0  -3  -9  664.75   25.96
   0   3  1017398.60  334.16
   0  -3 -1017106.90  379.07
   0  -3 -1016983.90  362.85
   0  -3 -11 2836.00   64.17
   0  -3 -11 2898.99   56.12
   0  -3 -11 2778.02   56.09
   0  -3 -11 2746.52   44.92
   0  -3 -12   18.08    6.71
   0  -3 -12   17.89   11.89
   0  -3 -12   25.20    4.30
   0  -3 -12   21.65   16.65
   0  -3 -13 1100.19   30.99
   0  -3 -13 1105.42   22.88
   0  -3 -13 1132.93   39.82
   0  -3 -13 1014.70   27.16
   0  -3 -14 1909.40   45.77
   0  -3 -14 1669.81   28.43
   0  -3 -14 1899.61   56.11
   0  -3 -14 1832.22   26.12
   0  -3 -15  845.42   13.33
   0  -3 -15  963.12   65.84
   0  -3 -15  904.01   48.40
   0  -3 -16   30.41   21.27
   0  -3 -16   11.48    3.00
   0  -3 -16   31.05   16.16
   0   4 -17 1356.78   58.96
   0   4 -17 1341.79   48.78
   0   4 -17 1344.09   36.04
   0   4 -17 1321.89   34.37
   0   4 -16   57.44   13.81
   0   4 -16   66.43   20.46
   0   4 -16   64.80   12.44
   0   4 -16   56.51   14.89
   0   4 -15  342.45   16.72
   0   4 -15  344.29   20.25
   0   4 -15  361.05   18.46
   0   4 -14   32.82   23.76
   0   4 -14   39.39   10.73
   0  -4  14   34.21   11.72
   0  -4  14   31.90   12.00
   0   4 -13 3898.22   81.17
   0   4 -13 4012.02   70.86
   0  -4  13 4049.09   72.25
   0  -4  13 3950.84   72.97
   0   4 -12 1282.74   35.39
   0   4 -12 1273.02   27.35
   0  -4  12 1302.75   40.99
   0  -4  12 1282.81   28.74
   0   4 -11  226.02   11.99
   0   4 -11  227.97   18.17
   0  -4  11  241.87   12.67
   0  -4  11  233.16   21.51
   0   4 -10  303.31   18.26
   0   4 -10  272.50   11.42
   0  -4  10  266.21   12.04
   0  -4  10  277.48   13.25
   0   4  -9 2832.54   44.64
   0   4  -9 2849.99   55.49
   0  -4   9 2746.63   44.74
   0  -4   9 2701.03   50.25
   0   4  -815380.80  313.33
   0   4  -815843.50  301.25
   0  -4   814738.40  285.42
   0  -4   814689.30  292.03
   0   4  -7    7.32   10.12
   0   4  -7    1.40    5.33
   0  -4   7    3.05    9.66
   0  -4   7    6.00    7.27
   0   4  -6 5511.13   83.31
   0   4  -6 5297.25   94.11
   0  -4   6 5399.91   87.99
   0  -4   6 5319.31   81.62
   0   4  -5 1874.79   27.20
   0   4  -5 1830.93   36.08
   0  -4   5 1843.57   32.61
   0  -4   5 1813.58   35.98
   0   4  -413474.90  255.90
   0   4  -413175.60  235.03
   0  -4   413139.90  233.67
   0  -4   413994.80  283.22
   0   4  -328162.30  640.55
   0   4  -326453.00  583.72
   0  -4   329143.30  686.54
   0  -4   326483.70  579.51
   0   4  -215340.70  299.57
   0   4  -214662.90  269.37
   0  -4   214529.00  264.86
   0  -4   214556.10  287.70
   0   4  -1 4380.85   65.74
   0   4  -1 4507.22   76.69
   0  -4   1 4334.92   63.11
   0  -4   1 4251.15   68.66
   0   4   043210.70 1112.99
   0   4   045498.10 1205.44
   0  -4   042544.00 1115.83
   0  -4   042292.20 1080.71
   0   4   1 3560.25   56.23
   0   4   1 3518.76   60.04
   0  -4  -1 3565.99   52.25
   0  -4  -1 3508.99   56.05
   0   4   210613.60  192.30
   0   4   210390.10  190.16
   0  -4  -210684.10  191.27
   0  -4  -210861.70  188.59
   0   4   310069.80  187.97
   0   4   3 9887.19  182.20
   0  -4  -310492.30  186.75
   0  -4  -310400.50  182.79
   0   4   410400.50  191.00
   0   4   410442.50  195.12
   0  -4  -410378.00  186.13
   0  -4  -410800.70  193.62
   0   4   5 3969.13   73.15
   0   4   5 4026.97   72.18
   0  -4  -5 3948.75   66.32
   0  -4  -5 3987.52   67.13
   0   4   610788.10  206.06
   0   4   610159.50  207.12
   0  -4  -610426.70  189.89
   0  -4  -610581.00  197.72
   0   4   7  143.69    8.33
   0  -4  -7  133.06    9.73
   0  -4  -7  143.18   14.36
   0   4   8 8650.28  174.35
   0   4   8 8939.59  149.73
   0  -4  -8 8703.22  186.02
   0  -4  -8 8277.41  145.39
   0   4   9  856.98   33.36
   0   4   9  817.14   15.61
   0  -4  -9  777.17   17.87
   0  -4  -9  820.78   29.18
   0   4  10  471.34   48.24
   0   4  10  456.68   16.88
   0  -4 -10  451.44   13.79
   0  -4 -10  493.19   25.27
   0   4  11   61.18    6.18
   0   4  11   52.69   20.82
   0  -4 -11   42.90   17.88
   0  -4 -11   40.57    8.52
   0  -4 -12  948.99   16.14
   0  -4 -12 1065.01   37.90
   0  -4 -12 1063.88   31.48
   0  -4 -12  933.87   29.47
   0  -4 -13 1820.85   26.18
   0  -4 -13 1844.00   63.80
   0  -4 -13 1993.37   54.28
   0  -4 -13 1719.80   31.14
   0  -4 -14  124.56   24.30
   0  -4 -14  105.78   18.45
   0  -4 -14  114.67    9.87
   0  -4 -15 3207.58   72.97
   0  -4 -15 3180.30  117.83
   0   5 -16  437.31   22.63
   0   5 -16  419.24   18.85
   0   5 -16  450.12   26.55
   0  -5  16  435.32   20.70
   0   5 -15   33.28   11.07
   0   5 -15   35.78   15.33
   0  -5  15   29.97   12.27
   0  -5  15   27.51   13.25
   0   5 -14 2343.22   56.60
   0   5 -14 2379.96   46.81
   0  -5  14 2419.79   49.21
   0  -5  14 2362.01   48.87
   0   5 -13 1851.77   45.97
   0   5 -13 1844.33   48.60
   0  -5  13 1778.58   37.59
   0  -5  13 1796.20   38.52
   0   5 -12   11.40   13.06
   0   5 -12    9.34    8.36
   0  -5  12    9.64    9.31
   0  -5  12    9.87   18.44
   0   5 -11   55.56    9.25
   0   5 -11   67.12   15.04
   0  -5  11   58.13   11.72
   0  -5  11   57.11    9.85
   0   5 -10 8347.87  147.90
   0   5 -10 8736.95  205.66
   0  -5  10 8136.69  162.56
   0  -5  10 8289.78  149.80
   0   5  -9 3051.65   51.55
   0   5  -9 3123.33   91.19
   0  -5   9 3081.45   58.11
   0  -5   9 3072.55   51.95
   0   5  -828443.50  687.48
   0   5  -827893.50  640.13
   0  -5   827929.80  671.01
   0  -5   827420.70  654.88
   0   5  -7  411.61   18.41
   0   5  -7  389.11   11.70
   0  -5   7  367.66   24.99
   0  -5   7  368.03   11.54
   0   5  -6 4134.04   75.07
   0   5  -6 4337.97   66.13
   0  -5   6 4132.72   63.52
   0  -5   6 4049.97   69.25
   0   5  -5 6347.81  100.62
   0   5  -5 6086.60  109.96
   0  -5   5 6274.75   98.97
   0  -5   5 6125.98  112.47
   0   5  -4 6481.05  117.03
   0   5  -4 6570.61  104.63
   0  -5   4 6293.67  107.29
   0  -5   4 6318.66   99.01
   0   5  -3   19.88   10.97
   0   5  -3   22.41    6.45
   0  -5   3   21.32   12.28
   0  -5   3   56.92    6.07
   0   5  -246853.20 1259.95
   0   5  -241801.90 1113.03
   0  -5   243053.80 1134.22
   0  -5   243212.60 1155.14
   0   5  -1 5284.14   84.78
   0   5  -1 5457.27  104.38
   0  -5   1 5158.55   87.56
   0  -5   1 5316.86   82.10
   0   5   011215.40  243.67
   0   5   010920.00  199.05
   0  -5   011304.30  212.52
   0  -5   011430.90  199.83
   0   5   1  776.54   19.52
   0   5   1  800.08   34.55
   0  -5  -1  790.55   21.53
   0  -5  -1  813.52   17.07
   0   5   213259.90  262.47
   0   5   213671.80  286.63
   0  -5  -213354.30  257.84
   0  -5  -213918.90  259.60
   0   5   3 9348.04  175.64
   0   5   3 9355.09  180.25
   0  -5  -310116.30  196.93
   0  -5  -3 9476.50  167.64
   0   5   4 1994.33   37.49
   0   5   4 1924.41   41.42
   0  -5  -4 2055.64   36.78
   0  -5  -4 1936.10   35.01
   0   5   5 2622.84   55.09
   0   5   5 2544.30   45.29
   0  -5  -5 2605.38   55.38
   0  -5  -5 2617.36   47.23
   0   5   6  109.85   10.44
   0   5   6  131.45   22.27
   0  -5  -6  128.47   24.23
   0  -5  -6  112.24   10.94
   0   5   713544.70  266.30
   0   5   713633.80  333.52
   0  -5  -713848.10  279.95
   0  -5  -713412.70  262.89
   0   5   8 3370.07   67.00
   0   5   8 3277.80   74.92
   0  -5  -8 3273.11   65.00
   0  -5  -8 3169.44   54.82
   0   5   9 4359.71   70.02
   0   5   9 4337.98   95.99
   0  -5  -9 4304.12  107.00
   0  -5  -9 4154.99   71.77
   0   5  10  119.70   24.21
   0   5  10  102.82    8.61
   0  -5 -10  116.30   19.92
   0  -5 -10  116.58   10.71
   0   5  11 4163.21   74.40
   0  -5 -11 4141.12   90.05
   0  -5 -11 3983.91   68.60
   0   5  12 1565.38   56.04
   0   5  12 1569.05   25.83
   0  -5 -12 1546.58   48.58
   0  -5 -12 1521.36   39.61
   0  -5 -13 1761.31   53.45
   0  -5 -13 1748.26   46.87
   0  -5 -13 1642.44   25.69
   0  -5 -14 2798.33   89.84
   0  -5 -14 2590.82   38.38
   0  -5 -14 2776.07   73.16
   0  -5 -15 2234.00   32.99
   0  -5 -15 2689.92   64.51
   0  -5 -15 2800.64  107.29
   0   6 -16  272.35   17.24
   0   6 -16  243.06   26.19
   0  -6  16  266.88   31.51
   0  -6  16  266.51   21.38
   0   6 -15 1295.20   32.20
   0   6 -15 1316.97   45.19
   0  -6  15 1370.28   36.82
   0  -6  15 1387.62   34.42
   0   6 -14  123.53   12.70
   0   6 -14  112.82   21.02
   0  -6  14  108.02   15.29
   0  -6  14  120.83   13.88
   0   6 -13  278.63   14.73
   0   6 -13  300.19   41.19
   0  -6  13  288.53   16.07
   0  -6  13  283.62   30.09
   0   6 -12  900.88   23.38
   0   6 -12  876.21   52.83
   0  -6  12  955.79   25.05
   0  -6  12  910.59   28.57
   0   6 -11 2746.10   63.80
   0   6 -11 2554.61   61.47
   0  -6  11 2611.35   61.74
   0  -6  11 2723.43   51.22
   0   6 -10  532.93   16.68
   0   6 -10  512.53   25.57
   0  -6  10  548.60   21.82
   0  -6  10  519.33   16.79
   0   6  -9 9952.95  199.16
   0   6  -9 9246.87  192.34
   0  -6   9 9387.43  186.02
   0  -6   9 9698.20  180.06
   0   6  -819727.50  504.44
   0   6  -821349.90  464.60
   0  -6   820657.90  471.06
   0  -6   821338.10  484.09
   0   6  -751267.20 1471.51
   0   6  -747529.00 1324.28
   0  -6   748639.90 1381.46
   0  -6   745768.90 1281.31
   0   6  -6    5.69   14.20
   0   6  -6   23.90   14.25
   0  -6   6   15.86   23.00
   0  -6   6    8.62    7.60
   0   6  -5 5126.13  100.35
   0   6  -5 5162.54   84.31
   0  -6   5 5241.87   94.98
   0  -6   5 5496.82  105.76
   0   6  -4 5901.62  138.06
   0   6  -4 5464.33   90.46
   0  -6   4 5614.90   99.55
   0  -6   4 5517.98   89.55
   0   6  -326595.50  639.59
   0   6  -327002.20  611.37
   0  -6   326410.30  593.63
   0  -6   325634.00  631.19
   0   6  -2 5699.46   95.78
   0   6  -2 5841.11  117.22
   0  -6   2 5687.57  107.49
   0  -6   2 6000.01  107.04
   0   6  -1  228.04   19.29
   0   6  -1  226.36   20.85
   0  -6   1  221.22    9.85
   0  -6   1  225.80   13.48
   0   6   0   24.81   12.91
   0   6   0   19.28   16.60
   0  -6   0   15.06    7.53
   0  -6   0   11.81    9.34
   0   6   1 2144.16   46.43
   0   6   1 2113.68   42.07
   0  -6  -1 2170.87   37.23
   0  -6  -1 2218.91   45.71
   0   6   222928.10  517.90
   0   6   223142.10  532.03
   0  -6  -222839.30  517.63
   0  -6  -223283.60  507.71
   0   6   3 8350.99  168.68
   0   6   3 8193.12  158.14
   0  -6  -3 8315.19  148.19
   0  -6  -3 8565.82  156.07
   0   6   4 9756.53  188.44
   0   6   4 9451.80  216.97
   0  -6  -4 9406.66  173.39
   0  -6  -4 9644.59  180.00
   0   6   513587.10  281.36
   0   6   513276.80  311.46
   0  -6  -513140.90  260.22
   0  -6  -513748.30  272.78
   0   6   6 5507.67  113.77
   0   6   6 5605.72  115.94
   0  -6  -6 5638.46  116.20
   0  -6  -6 5571.98  119.27
   0   6   7 2200.63   65.17
   0   6   7 2195.48   41.42
   0  -6  -7 2293.55   49.24
   0  -6  -7 2200.06   41.77
   0   6   8    9.32   17.83
   0   6   8   11.48   19.82
   0  -6  -8   11.38   13.97
   0  -6  -8   12.99    9.32
   0   6   9 4532.56   80.67
   0   6   9 4505.69  105.02
   0  -6  -9 4407.23   77.96
   0  -6  -9 4425.82   89.74
   0   6  10 6794.66  130.77
   0   6  10 6806.39  156.93
   0  -6 -10 7229.16  176.72
   0  -6 -10 6903.58  122.42
   0   6  11  602.81   16.01
   0   6  11  616.63   40.29
   0  -6 -11  527.34   25.10
   0  -6 -11  646.50   31.82
   0   6  12 3865.45   64.00
   0   6  12 4041.26  107.99
   0  -6 -12 3745.51   65.06
   0  -6 -12 4232.17   96.38
   0   6  13 3202.50   61.36
   0  -6 -13 3351.19   83.95
   0  -6 -14   90.46   24.37
   0  -6 -14   73.73    9.92
   0  -6 -14  110.95   21.33
   0   7 -15  577.23   62.77
   0   7 -15  565.66   22.56
   0  -7  15  553.12   23.22
   0  -7  15  565.67   43.33
   0   7 -14  437.39   19.85
   0   7 -14  393.11   31.96
   0  -7  14  456.84   20.60
   0  -7  14  432.88   24.15
   0   7 -13  266.79   26.46
   0   7 -13  231.42   27.10
   0  -7  13  249.27   16.47
   0  -7  13  226.22   20.73
   0   7 -12  217.31   14.94
   0   7 -12  199.99   26.83
   0  -7  12  212.63   24.65
   0  -7  12  230.18   15.93
   0   7 -11 4551.12   85.30
   0   7 -11 4793.70  111.37
   0  -7  11 4684.89   88.46
   0  -7  11 4655.54  102.17
   0   7 -10   50.78   21.21
   0   7 -10   30.22   19.92
   0  -7  10   42.02   16.21
   0  -7  10  111.90   12.26
   0   7  -9   85.29   20.12
   0   7  -9   67.87   10.88
   0  -7   9   83.82   15.44
   0  -7   9   95.79   10.69
   0   7  -8 3822.54   79.56
   0   7  -8 3759.85   84.11
   0  -7   8 3838.53   65.45
   0  -7   8 3596.83   72.02
   0   7  -7 1771.80   33.90
   0   7  -7 1760.70   48.75
   0  -7   7 1698.15   40.31
   0  -7   7 1834.09   44.96
   0   7  -6  204.07   22.90
   0   7  -6  178.40   12.06
   0  -7   6  184.13   11.22
   0  -7   6  246.73   34.39
   0   7  -5   93.32   20.16
   0   7  -5   94.68   11.26
   0  -7   5  105.07   10.25
   0  -7   5   87.52   20.42
   0   7  -4  977.94   33.95
   0   7  -4  984.72   36.11
   0  -7   4 1009.88   21.80
   0  -7   4 1031.66   28.59
   0   7  -3 5069.91   88.70
   0   7  -3 5227.17  115.18
   0  -7   3 5162.37   85.98
   0  -7   3 5086.47   93.31
   0   7  -2 1395.44   46.31
   0   7  -2 1349.98   29.35
   0  -7   2 1374.59   39.22
   0  -7   2 1316.88   25.56
   0   7  -1 2134.32   42.59
   0   7  -1 2185.08   54.28
   0  -7   1 2106.52   51.64
   0  -7   1 2162.76   48.90
   0   7   0 9358.98  220.97
   0   7   0 9320.68  180.10
   0  -7   0 9810.24  188.10
   0  -7   0 9534.43  187.84
   0   7   1    4.03   13.85
   0   7   1    0.75   12.16
   0  -7  -1    2.32    8.92
   0  -7  -1    8.31   10.22
   0   7   2  390.21   24.57
   0   7   2  526.33   25.28
   0  -7  -2  433.93   37.02
   0  -7  -2  438.48   18.63
   0   7   327858.60  707.70
   0   7   327124.80  673.42
   0  -7  -327468.40  676.49
   0  -7  -328523.80  675.58
   0   7   416152.50  397.63
   0   7   416224.00  353.49
   0  -7  -415985.90  343.68
   0  -7  -416290.90  361.72
   0   7   5 6047.57  127.89
   0   7   5 6238.46  124.38
   0  -7  -5 5826.48  129.29
   0  -7  -5 6239.69  116.21
   0   7   6 2523.52   65.90
   0   7   6 2543.85   52.48
   0  -7  -6 2622.36   68.43
   0  -7  -6 2535.10   70.12
   0   7   7 2610.44   80.04
   0   7   7 2560.82   66.86
   0  -7  -7 2712.64   59.04
   0  -7  -7 2661.12   51.92
   0   7   8 3455.76   89.51
   0   7   8 3323.59   68.36
   0  -7  -8 3484.61   73.84
   0  -7  -8 3409.12   63.03
   0   7   9 1240.05   52.21
   0   7   9 1209.95   28.33
   0  -7  -9 1224.90   38.14
   0  -7  -9 1232.98   43.08
   0   7  10  476.30   28.75
   0   7  10  525.20   39.10
   0  -7 -10  491.65   27.63
   0  -7 -10  537.02   48.49
   0   7  11    5.17    8.76
   0   7  11   13.23   25.45
   0  -7 -11    4.23   18.35
   0  -7 -11    6.84    9.69
   0   7  12   90.73   32.67
   0   7  12   74.86   10.23
   0  -7 -12   94.04   23.46
   0   7  13 2251.57   49.70
   0   7  13 2273.97   83.00
   0  -7 -13 2306.41   67.80
   0   8 -14 2040.60   71.23
   0   8 -14 2137.21   47.39
   0  -8  14 2044.89   47.26
   0  -8  14 2096.66   55.40
   0   8 -13  237.99   31.99
   0   8 -13  208.94   16.73
   0  -8  13  233.13   17.10
   0  -8  13  218.91   22.58
   0   8 -12 3314.82   67.22
   0   8 -12 3383.84   95.28
   0  -8  12 3270.70   84.78
   0  -8  12 3280.26   66.64
   0   8 -11 2426.87   69.45
   0   8 -11 2571.72   78.67
   0  -8  11 2462.71   51.64
   0  -8  11 2481.02   64.34
   0   8 -10   66.46   25.90
   0   8 -10   81.17   12.82
   0  -8  10   70.00   18.32
   0  -8  10   82.77   12.47
   0   8  -9  498.54   34.49
   0   8  -9  520.28   18.91
   0  -8   9  480.26   25.47
   0  -8   9  501.09   18.09
   0   8  -8  803.87   23.14
   0   8  -8  747.31   39.05
   0  -8   8  754.28   29.07
   0  -8   8  746.26   21.53
   0   8  -7   -2.09   18.70
   0   8  -7    3.39    9.65
   0  -8   7    3.03    8.77
   0  -8   7   -2.57   13.38
   0   8  -6 2290.62   64.26
   0   8  -6 2357.36   46.37
   0  -8   6 2509.78   86.00
   0  -8   6 2354.12   44.31
   0   8  -5 7044.65  167.03
   0   8  -5 7224.02  135.58
   0  -8   5 7775.18  164.18
   0  -8   5 7300.51  132.94
   0   8  -4 2105.40   67.14
   0   8  -4 2031.81   41.86
   0  -8   4 2128.54   40.05
   0  -8   4 2131.04   78.72
   0   8  -3 2576.50   52.44
   0   8  -3 2670.36   76.22
   0  -8   3 2585.26   56.36
   0  -8   3 2672.03   48.19
   0   8  -2  116.05   15.73
   0   8  -2  127.68   22.97
   0  -8   2  129.60   12.42
   0  -8   2  108.15   32.65
   0   8  -1 4354.77   85.69
   0   8  -1 4377.89   98.78
   0  -8   1 4500.80   78.79
   0  -8   1 4375.67   96.43
   0   8   0 6636.13  155.04
   0   8   0 6965.29  148.84
   0  -8   0 6644.94  140.44
   0  -8   0 7118.78  128.07
   0   8   1  108.44   19.54
   0   8   1  128.16   22.04
   0  -8  -1  237.55   15.25
   0  -8  -1  123.58   17.21
   0   8   2 5878.68  123.52
   0   8   2 6185.03  173.07
   0  -8  -2 6089.69  119.19
   0  -8  -2 6095.94  131.59
   0   8   3 3508.52   81.48
   0   8   3 3589.50   89.03
   0  -8  -3 3557.24   68.63
   0  -8  -3 3470.98   69.57
   0   8   4 3016.36   67.61
   0   8   4 2981.75   73.08
   0  -8  -4 2865.63   79.64
   0   8   5 1664.86   48.34
   0   8   5 1598.09   51.61
   0  -8  -5 1613.03   40.87
   0  -8  -5 1740.60   58.84
   0   8   6  909.96   31.35
   0   8   6  953.28   44.53
   0  -8  -6  968.79   32.76
   0  -8  -6  956.87   31.46
   0   8   7 3525.83   73.04
   0   8   7 3507.50  102.99
   0  -8  -7 3515.48   76.67
   0  -8  -7 3486.72   72.37
   0   8   8  923.94   48.42
   0   8   8 1168.18   88.60
   0  -8  -8  966.02   34.71
   0  -8  -8  913.09   28.58
   0   8   9 1344.98   58.85
   0   8   9 1303.46   32.54
   0  -8  -9 1332.96   62.86
   0  -8  -9 1386.89   47.77
   0   8  10  794.05   50.60
   0   8  10  812.94   27.11
   0  -8 -10  860.01   36.68
   0  -8 -10  780.51   36.42
   0   8  11  642.00   33.17
   0   8  11  608.54   81.80
   0  -8 -11  589.14   20.17
   0  -8 -11  653.17   35.71
   0   9 -13 1562.42   40.81
   0  -9  13 1595.11   40.56
   0   9 -12 3058.01   85.98
   0   9 -12 2961.17  147.94
   0  -9  12 3040.20   85.98
   0  -9  12 3053.56   65.00
   0   9 -11  827.63   27.81
   0   9 -11  754.64   86.46
   0  -9  11  815.88   27.40
   0  -9  11  817.23   36.84
   0   9 -10  153.11   16.55
   0   9 -10  144.96   60.74
   0  -9  10  168.33   15.37
   0  -9  10  133.49   23.13
   0   9  -9  540.53   74.19
   0   9  -9  460.82   34.29
   0  -9   9  462.17   29.00
   0  -9   9  444.67   19.67
   0   9  -8 4633.43   92.20
   0   9  -8 4635.62  133.83
   0  -9   8 4443.97   98.46
   0  -9   8 4610.68   87.33
   0   9  -7 1637.36   69.78
   0   9  -7 1585.11   54.60
   0  -9   7 1548.81   46.95
   0  -9   7 1603.61   36.71
   0   9  -6  807.83   51.55
   0   9  -6  828.92   27.25
   0  -9   6  834.94   24.21
   0  -9   6  792.79   32.76
   0   9  -5 1336.65   34.89
   0   9  -5 1293.84   59.46
   0  -9   5 1355.66   31.12
   0   9  -4  195.47   29.81
   0   9  -4  174.02   17.59
   0  -9   4  196.23   14.45
   0   9  -3 7807.71  184.25
   0   9  -3 7907.58  161.42
   0  -9   3 7953.85  164.31
   0  -9   3 8036.19  152.33
   0   9  -2   13.67   16.88
   0   9  -2   33.78   39.11
   0  -9   2   10.41   16.05
   0  -9   2   16.81   12.27
   0   9  -123525.50  605.12
   0   9  -122790.40  556.59
   0  -9   123251.00  622.00
   0  -9   124621.30  569.84
   0   9   0  126.38   21.30
   0   9   0  122.54   43.78
   0  -9   0  138.34   24.34
   0  -9   0   63.08   27.68
   0   9   1    5.18   16.77
   0   9   1    9.90   18.44
   0  -9  -1   10.42   17.45
   0  -9  -1   -0.15   11.85
   0   9   2   29.19   19.59
   0   9   2   27.31   25.02
   0  -9  -2   44.13   18.58
   0  -9  -2   33.81   13.52
   0   9   3 3120.19   80.05
   0   9   3 3046.79  111.82
   0  -9  -3 3281.55   65.08
   0  -9  -3 3222.30   96.98
   0   9   4 1758.35   50.73
   0   9   4 1776.26   57.25
   0  -9  -4 1768.52   43.28
   0  -9  -4 1826.99   44.14
   0   9   5  979.39   41.12
   0  -9  -5  982.27   32.46
   0  -9  -5 1011.78   30.82
   0   9   6 1727.26   64.72
   0   9   6 1749.52   50.13
   0  -9  -6 1824.51   48.62
   0  -9  -6 1670.65   42.99
   0   9   7 9388.70  244.95
   0   9   7 9458.19  203.47
   0  -9  -7 9711.07  204.40
   0  -9  -7 9329.33  192.94
   0   9   8  214.43   20.19
   0   9   8  239.12   69.72
   0  -9  -8  223.96   24.07
   0  -9  -8  236.70   17.54
   0   9   9  402.66   43.27
   0   9   9  314.32   38.68
   0  -9  -9  441.99   28.95
   0  -9  -9  251.59   18.70
   0   9  10 1886.79   77.41
   0   9  10 1820.80   48.05
   0  -9 -10 1915.42   57.58
   0  -9 -10 1782.02   58.84
   0  -9 -10 1862.57   62.11
   0  10 -11 2671.39  104.58
   0  10 -11 2679.35   62.68
   0 -10  11 2684.89   78.94
   0 -10  11 2675.92   75.39
   0  10 -10 3662.96  129.68
   0  10 -10 3627.34   81.19
   0 -10  10 3683.80   95.85
   0 -10  10 3689.16  100.47
   0  10  -9 2349.41   99.16
   0  10  -9 2384.32   82.83
   0 -10   9 2365.07   73.42
   0 -10   9 2335.38   70.77
   0  10  -8  244.57   48.47
   0  10  -8  309.32   22.92
   0 -10   8  301.25   29.67
   0 -10   8  340.55   20.26
   0  10  -7 1569.32   60.77
   0  10  -7 1505.19  109.63
   0 -10   7 1538.71   49.73
   0 -10   7 1592.79   38.50
   0  10  -6   49.22   28.75
   0 -10   6   39.75   19.74
   0 -10   6   41.23   12.93
   0  10  -5 2206.83   75.90
   0  10  -5 2201.06   74.58
   0 -10   5 2276.20   48.39
   0 -10   5 2169.88   97.64
   0  10  -4   71.67   19.39
   0  10  -4   69.08   30.42
   0 -10   4   75.42   29.42
   0 -10   4  106.23   14.93
   0  10  -3 2074.13   72.01
   0  10  -3 2081.52   56.42
   0 -10   3 2187.70   48.68
   0 -10   3 2010.85   70.72
   0  10  -2 4094.24   93.67
   0  10  -2 4151.46  112.94
   0 -10   2 4340.31  109.42
   0 -10   2 4312.03   97.19
   0  10  -1 8031.68  246.70
   0  10  -1 8315.24  185.33
   0 -10   1 8211.61  180.24
   0 -10   1 8325.22  166.45
   0  10   0 2369.75   95.89
   0  10   0 2391.78   74.67
   0 -10   0 2365.90   60.31
   0 -10   0 2489.41   54.96
   0  10   1  569.32   35.21
   0  10   1  558.25   45.76
   0 -10  -1  570.06   50.36
   0 -10  -1  631.64   25.34
   0  10   2 1051.92   47.14
   0  10   2 1080.54   54.39
   0 -10  -2 1115.23   33.22
   0 -10  -2 1067.17   44.15
   0  10   3 4406.14  150.85
   0  10   3 4360.27  108.58
   0 -10  -3 4403.41  105.51
   0 -10  -3 4695.75   96.09
   0  10   4 1141.34   49.94
   0  10   4 1124.44   53.89
   0 -10  -4 1214.57   38.86
   0 -10  -4 1163.49   43.71
   0  10   5 1886.97   69.99
   0  10   5 1860.72   85.31
   0 -10  -5 1867.91   55.19
   0 -10  -5 1977.87   52.06
   0  10   6    2.58   26.22
   0  10   6    2.98   17.21
   0 -10  -6    7.92   16.57
   0 -10  -6    7.67   16.92
   0  10   7  482.14   60.85
   0  10   7  705.06   32.12
   0 -10  -7  693.08   32.24
   0  10   8 1021.03   36.66
   0  10   8 1060.88  110.55
   0 -10  -8  991.76   37.34
   0 -10  -8 1096.66   65.50
   0  11  -8 1768.81   81.51
   0  11  -8 1883.88   53.12
   0 -11   8 1860.22   62.13
   0 -11   8 1853.82   45.60
   0  11  -7   55.18   34.19
   0  11  -7   38.78   18.67
   0 -11   7   41.27   15.66
   0 -11   7   95.25   39.99
   0  11  -6   27.81   18.48
   0  11  -6   31.59   30.89
   0 -11   6   23.70   14.04
   0 -11   6   29.16   21.72
   0  11  -5  266.21   40.41
   0  11  -5  287.33   26.09
   0 -11   5  273.37   28.50
   0 -11   5  286.90   20.21
   0  11  -4   60.81   22.47
   0  11  -4   79.12   32.91
   0 -11   4   72.83   32.80
   0 -11   4   68.42   16.82
   0  11  -3 5332.20  125.31
   0  11  -3 5600.61  154.22
   0 -11   3 5268.81  142.12
   0 -11   3 5661.34  139.39
   0  11  -2 2006.14   74.79
   0  11  -2 2077.62   64.39
   0 -11   2 2278.56   76.97
   0 -11   2 2107.81   51.23
   0  11  -1  339.32   52.29
   0  11  -1  279.89   37.18
   0 -11   1  277.30   21.66
   0 -11   1  138.99   55.14
   0  11   0 4965.26  125.94
   0  11   0 4890.42  192.16
   0 -11   0 5198.70  118.03
   0 -11   0 5150.20  134.34
   0  11   1 5093.44  176.73
   0  11   1 5014.73  147.72
   0 -11  -1 5194.69  118.00
   0 -11  -1 5181.19  109.22
   0  11   2 2984.12   91.57
   0  11   2 2947.20   87.91
   0 -11  -2 3029.88   75.55
   0 -11  -2 3268.75   73.76
   0  11   3   42.51   30.31
   0  11   3   84.21   26.54
   0 -11  -3   80.48   20.20
   0 -11  -3   82.67   20.28
   0  11   4  108.95   34.32
   0  11   4  120.82   30.56
   0 -11  -4  150.48   20.39
   0 -11  -4  106.28   38.02
   0  11   5  915.84   42.18
   0  11   5  930.15   57.72
   0 -11  -5  939.93   34.68
   0 -11  -5 1018.75   38.40
   1 -11  -5  128.57   23.33
   1 -11  -5  140.77   22.83
  -1  11   5  135.78   47.28
  -1  11   5  148.76   34.71
   1 -11  -4 5305.59  125.32
   1 -11  -4 5426.32  152.63
  -1  11   4 5232.58  143.33
  -1  11   4 5089.43  132.56
   1 -11  -3 3543.85   82.68
   1 -11  -3 3565.88   90.27
  -1  11   3 3496.38  109.35
  -1  11   3 3465.00  103.59
   1 -11  -2   37.43   19.03
   1 -11  -2   16.95   41.94
  -1  11   2   17.05   51.16
  -1  11   2   25.11   26.92
   1 -11  -1 1552.96   44.65
   1 -11  -1 1437.74   61.64
  -1  11   1 1479.63   62.27
  -1  11   1 1633.65   88.97
   1 -11   0 2017.15   74.00
   1 -11   0 1872.83   70.14
  -1  11   0 1883.54  122.13
  -1  11   0 1888.19   63.37
   1 -11   1  720.95   29.53
   1 -11   1  667.02   47.03
  -1  11  -1  636.53   38.42
  -1  11  -1  720.25   60.44
   1 -11   2   94.86   25.11
   1 -11   2   85.39   19.72
  -1  11  -2   88.33   42.48
  -1  11  -2   93.79   24.69
   1 -11   3 7248.98  178.18
   1 -11   3 7063.62  167.47
  -1  11  -3 7102.89  189.53
  -1  11  -3 7142.93  163.33
   1 -11   4  -10.80   19.73
   1 -11   4    0.49   14.39
  -1  11  -4   -0.58   27.91
  -1  11  -4    2.25   19.20
   1 -11   5  249.10   38.89
   1 -11   5  254.05   21.49
  -1  11  -5  223.27   41.33
  -1  11  -5  281.44   26.14
   1 -11   6 1029.50   58.77
   1 -11   6 1134.31   36.11
  -1  11  -6 1105.42   41.11
  -1  11  -6 1114.50   99.84
   1 -11   7  250.91   35.79
   1 -11   7  325.56   61.04
  -1  11  -7  223.30   24.56
  -1  11  -7  244.80   42.21
   1 -10  -8 1348.13   46.49
   1 -10  -8 1208.05   43.63
  -1  10   8 1219.75  113.70
  -1  10   8 1370.45   51.61
   1 -10  -7 4294.09  101.67
   1 -10  -7 4216.00   93.13
  -1  10   7 4131.19  119.17
  -1  10   7 3874.18   94.32
   1 -10  -6  430.92   26.59
   1 -10  -6  414.51   30.55
  -1  10   6  360.12   40.31
  -1  10   6  395.43   29.60
   1 -10  -5 3645.75   78.64
   1 -10  -5 3541.01   89.09
  -1  10   5 3519.82   88.85
  -1  10   5 3357.12   96.34
   1 -10  -4 3525.38  118.04
   1 -10  -4 3450.13   77.21
  -1  10   4 3219.97  126.22
  -1  10   4 3388.82   96.33
   1 -10  -3 1909.54   53.54
   1 -10  -3 2030.28   50.66
  -1  10   3 1980.14   63.62
  -1  10   3 1929.83   69.89
   1 -10  -2  952.28   31.25
   1 -10  -2  926.57   36.15
  -1  10   2  913.38   44.86
  -1  10   2  921.60   71.01
   1 -10  -1 3029.81   85.62
   1 -10  -1 2906.40   71.98
  -1  10   1 2903.85   82.36
  -1  10   1 2867.01   75.90
   1 -10   0 3421.51   72.94
   1 -10   0 3376.29   81.29
  -1  10   0 3251.72   83.48
  -1  10   0 3312.23  108.49
   1 -10   1 8145.26  198.24
   1 -10   1 8802.84  176.77
  -1  10  -1 8625.84  191.86
  -1  10  -1 8332.10  220.71
   1 -10   2  449.66   38.40
   1 -10   2  407.34   39.80
  -1  10  -2  452.88   29.01
  -1  10  -2  405.87   39.64
   1 -10   3 5365.66  106.13
   1 -10   3 5528.42  168.91
  -1  10  -3 5227.43  111.77
  -1  10  -3 5184.90  137.91
   1 -10   4  873.80   38.13
   1 -10   4  953.70   30.06
  -1  10  -4  885.53   82.76
  -1  10  -4  934.91   34.73
   1 -10   5 1417.83   47.34
   1 -10   5 1377.96   36.43
  -1  10  -5 1349.84   40.40
  -1  10  -5 1311.75   61.09
   1 -10   6    0.62   28.85
   1 -10   6   37.96   15.04
  -1  10  -6   45.83   29.42
   1 -10   7 5172.60  132.08
   1 -10   7 4855.91  133.02
  -1  10  -7 5019.08  139.35
  -1  10  -7 4977.66  108.68
   1 -10   8 5506.26  133.97
   1 -10   8 5591.05  117.21
  -1  10  -8 5525.37  154.50
  -1  10  -8 5675.72  123.92
   1 -10   9    0.38   20.92
   1 -10   9   16.66   15.20
  -1  10  -9    6.57   51.38
  -1  10  -9    5.12   28.32
   1 -10  10   35.67   15.64
   1 -10  10   37.84   21.25
  -1  10 -10   24.20   53.84
  -1  10 -10   28.54   16.93
   1  -9 -10 3841.99   88.84
   1  -9 -10 3858.20  112.98
  -1   9  10 3721.32   86.28
  -1   9  10 3713.94  115.77
   1  -9  -9  405.19   24.82
   1  -9  -9  437.12   28.07
  -1   9   9  383.39   24.49
  -1   9   9  384.18   49.72
   1  -9  -8 1875.50   50.44
   1  -9  -8 1850.32   50.15
  -1   9   8 1859.90  113.90
  -1   9   8 1984.00   59.96
   1  -9  -7  371.76   24.64
   1  -9  -7  345.07   24.50
  -1   9   7  360.07   24.98
  -1   9   7  385.14   38.22
   1  -9  -6  557.97   26.41
   1  -9  -6  574.11   28.11
  -1   9   6  507.32   37.81
  -1   9   6  531.17   29.42
   1  -9  -5  188.94   39.25
   1  -9  -5  187.49   19.23
  -1   9   5  198.13   28.49
  -1   9   5  182.03   23.51
   1  -9  -4  912.17   37.87
   1  -9  -4 1033.44   31.54
  -1   9   4  970.66   44.81
  -1   9   4 1042.59   69.47
   1  -9  -3   58.77   20.18
   1  -9  -3   55.30   14.52
  -1   9   3   50.69   24.72
  -1   9   3   47.57   21.51
   1  -9  -2 3298.28   80.39
   1  -9  -2 3424.67   66.95
  -1   9   2 3308.88   79.48
  -1   9   2 3336.96   84.84
   1  -9  -1 3773.56  118.49
   1  -9  -1 3744.30   73.92
  -1   9   1 3563.91   81.97
  -1   9   1 3640.17  105.36
   1  -9   0  188.80   22.86
   1  -9   0  174.22   17.92
  -1   9   0  161.58   22.62
  -1   9   0  165.30   35.94
   1  -9   112551.80  282.91
   1  -9   112259.80  271.41
  -1   9  -112136.80  287.29
  -1   9  -112269.30  266.16
   1  -9   2  530.83   54.19
   1  -9   2  592.51   22.61
  -1   9  -2  506.17   37.29
  -1   9  -2  534.43   25.93
   1  -9   3 1282.79   31.64
   1  -9   3 1265.99   49.74
  -1   9  -3 1286.50   55.30
  -1   9  -3 1240.93   50.73
   1  -9   4  470.13   20.23
   1  -9   4  468.81   52.48
  -1   9  -4  469.16   36.80
  -1   9  -4  469.81   23.11
   1  -9   5  148.70   21.29
   1  -9   5  158.75   15.65
  -1   9  -5  128.56   29.29
  -1   9  -5  140.55   17.41
   1  -9   6 3587.99  124.13
   1  -9   6 3436.65   69.11
  -1   9  -6 3475.42  137.61
  -1   9  -6 3496.10   72.02
   1  -9   7 6303.96  154.92
   1  -9   7 6467.38  126.11
  -1   9  -7 6417.00  129.98
  -1   9  -7 6215.80  158.17
   1  -9   8 1655.36   58.70
   1  -9   8 1586.46   83.85
  -1   9  -8 1588.13   63.96
  -1   9  -8 1724.07   43.70
   1  -9   9  875.13   36.48
   1  -9   9  868.80   44.12
  -1   9  -9  872.64   29.43
  -1   9  -9  839.55   49.49
   1  -9  10   62.24   15.41
   1  -9  10   52.01   19.92
  -1   9 -10   72.82   29.14
  -1   9 -10   68.79   15.91
   1  -9  11  752.25   34.08
   1  -9  11  745.61   28.50
  -1   9 -11  717.04   48.20
  -1   9 -11  778.39   29.19
   1  -9  12  156.32   23.19
   1  -9  12  179.19   18.89
  -1   9 -12  139.75   32.11
  -1   9 -12  126.33   33.88
   1  -8 -12 1099.68   50.06
   1  -8 -12 1149.89   43.83
  -1   8  12 1158.84   61.20
  -1   8  12 1149.26   47.82
   1  -8 -11 2025.09   55.66
   1  -8 -11 2008.77   70.21
  -1   8  11 1928.38   45.41
  -1   8  11 1906.54  114.33
   1  -8 -10  316.00   25.10
   1  -8 -10  324.29   22.20
  -1   8  10  292.33   38.03
  -1   8  10  320.87   23.26
   1  -8  -9 1764.75   46.35
   1  -8  -9 1839.54   47.38
  -1   8   9 1798.24   44.10
  -1   8   9 1870.01   75.00
   1  -8  -8 1818.94   45.15
   1  -8  -8 1660.41   44.97
  -1   8   8 1725.14   60.50
  -1   8   8 1673.59   50.42
   1  -8  -7 8369.81  165.34
   1  -8  -7 7924.97  166.52
  -1   8   7 7827.33  164.01
  -1   8   7 8030.54  184.24
   1  -8  -6   -1.48   12.65
   1  -8  -6   10.20   14.04
  -1   8   6   -6.30   19.41
  -1   8   6    8.96   14.45
   1  -8  -5 3245.50   91.59
   1  -8  -5 3570.40   69.85
  -1   8   5 3554.50   78.64
  -1   8   5 3467.47   83.11
   1  -8  -4  580.05   23.46
   1  -8  -4  553.88   26.15
  -1   8   4  604.94   30.80
  -1   8   4  578.83   33.66
   1  -8  -3  139.36   15.00
   1  -8  -3   24.41   17.29
  -1   8   3   -1.07   39.57
  -1   8   3   15.91   33.02
   1  -8  -212400.30  246.73
   1  -8  -212359.80  263.39
  -1   8   211532.50  259.38
  -1   8   211886.60  252.45
   1  -8  -1 1163.77   41.85
   1  -8  -1 1135.14   29.46
  -1   8   1 1184.47   36.33
  -1   8   1 1179.74   53.91
   1  -8   0 5089.43   90.96
   1  -8   0 4965.88  108.60
  -1   8   0 5094.58  162.20
  -1   8   0 5051.10   99.29
   1  -8   1  635.51   20.89
   1  -8   1  547.89   45.59
  -1   8  -1  621.90   23.68
  -1   8  -1  613.48   32.98
   1  -8   2 5132.29   90.30
   1  -8   2 4801.08   98.43
  -1   8  -2 4922.30  112.50
  -1   8  -2 4810.35  109.66
   1  -8   3  461.94   45.95
   1  -8   3  472.74   18.24
  -1   8  -3  539.46   21.35
  -1   8  -3  461.95   31.64
   1  -8   4 1445.88   47.67
   1  -8   4 1525.82   32.80
  -1   8  -4 1417.58   75.43
  -1   8  -4 1497.14   34.33
   1  -8   5 3729.93   77.27
   1  -8   5 3885.98   70.26
  -1   8  -5 3951.26   73.28
  -1   8  -5 3800.89   93.56
   1  -8   6  513.99   25.34
   1  -8   6  528.33   19.62
  -1   8  -6  555.78   21.12
  -1   8  -6  435.41   34.35
   1  -8   7  494.67   19.62
   1  -8   7  476.05   33.52
  -1   8  -7  445.14   34.66
  -1   8  -7  491.56   20.48
   1  -8   8    0.56   29.87
   1  -8   8    1.67   10.68
  -1   8  -8    4.90   11.22
  -1   8  -8   18.49   39.04
   1  -8   9 3541.26   69.93
   1  -8   9 3463.14   77.64
  -1   8  -9 3675.76   72.62
  -1   8  -9 3514.29  136.07
   1  -8  10 2572.26   64.11
   1  -8  10 2713.83   58.77
  -1   8 -10 2768.16   58.86
  -1   8 -10 2633.42   87.64
   1  -8  11 2000.88   45.83
   1  -8  11 1969.18   74.83
  -1   8 -11 1964.84   62.98
  -1   8 -11 1987.58   73.43
   1  -8  12  411.41   35.63
   1  -8  12  418.33   24.95
  -1   8 -12  376.73   20.55
  -1   8 -12  368.76   39.50
   1  -8  13  298.29   27.26
   1  -8  13  308.45   34.42
  -1   8 -13  284.34   19.81
  -1   8 -13  328.37   60.63
   1  -7 -13 4388.71  110.18
   1  -7 -13 4947.86  110.25
  -1   7  13 4604.21   86.46
  -1   7  13 4719.04  130.10
   1  -7 -12 2419.74   55.21
   1  -7 -12 2503.73   62.43
  -1   7  12 2416.96   49.07
  -1   7  12 2441.66  116.94
   1  -7 -11  118.92   34.95
   1  -7 -11  123.17   17.21
  -1   7  11  108.01   14.10
  -1   7  11  118.55   29.51
   1  -7 -10  178.62   18.49
   1  -7 -10  186.74   19.37
  -1   7  10  159.88   27.89
  -1   7  10  178.16   30.54
   1  -7  -9 8100.46  166.90
   1  -7  -9 8174.63  164.51
  -1   7   9 8294.07  190.84
  -1   7   9 8429.20  203.93
   1  -7  -8 7303.14  143.10
   1  -7  -8 7140.04  146.80
  -1   7   8 7255.41  151.90
  -1   7   8 7173.54  209.29
   1  -7  -7 1076.89   47.57
   1  -7  -7  962.60   32.48
  -1   7   7  946.35   29.76
  -1   7   7  988.24   41.62
   1  -7  -6    9.95   13.79
   1  -7  -6    7.06   11.55
  -1   7   6   26.02   17.22
  -1   7   6    5.69   13.19
   1  -7  -5  942.01   47.18
   1  -7  -5 1018.64   27.74
  -1   7   5  995.79   36.60
  -1   7   5  958.84   31.68
   1  -7  -4 3965.23   73.58
   1  -7  -4 3789.29   79.45
  -1   7   4 3858.63   88.89
  -1   7   4 3833.55   82.16
   1  -7  -3 9622.50  198.01
   1  -7  -3 9899.59  184.90
  -1   7   3 9597.98  195.56
  -1   7   3 9934.68  204.60
   1  -7  -215923.20  381.15
   1  -7  -218211.50  374.61
  -1   7   216939.80  377.61
  -1   7   217018.40  367.40
   1  -7  -1 7265.05  144.35
   1  -7  -1 7730.47  136.85
  -1   7   1 7294.73  167.39
  -1   7   1 7344.47  139.39
   1  -7   020142.30  449.48
   1  -7   019847.50  421.20
  -1   7   019384.70  451.77
  -1   7   019208.80  417.77
   1  -7   1 2692.50   47.14
   1  -7   1 2546.04   58.80
  -1   7  -1 2633.32   86.47
  -1   7  -1 2611.25   64.61
   1  -7   2   51.70    9.68
   1  -7   2   37.69   26.78
  -1   7  -2   73.87   20.02
  -1   7  -2   54.22   18.15
   1  -7   310032.40  185.00
   1  -7   310136.40  201.09
  -1   7  -310133.20  189.39
  -1   7  -3 9957.88  246.51
   1  -7   4  666.05   18.95
   1  -7   4  628.41   30.40
  -1   7  -4  653.65   20.28
  -1   7  -4  655.62   31.54
   1  -7   5 4372.65   75.14
   1  -7   5 4366.57   92.93
  -1   7  -5 4472.05   78.47
  -1   7  -5 4256.26   95.50
   1  -7   6 3632.54   63.52
   1  -7   6 3572.73   70.53
  -1   7  -6 3565.38   78.02
  -1   7  -6 3632.52  118.50
   1  -7   7 1637.32   33.26
   1  -7   7 1542.10   46.76
  -1   7  -7 1647.95   34.11
  -1   7  -7 1639.87   56.15
   1  -7   8  506.99   18.39
  -1   7  -8  484.57   18.57
  -1   7  -8  508.36   35.66
   1  -7   9 9542.81  198.71
   1  -7   9 9735.64  188.01
  -1   7  -9 9836.81  191.90
  -1   7  -9 9749.43  229.62
   1  -7  10  135.73   17.45
   1  -7  10  128.88   15.15
  -1   7 -10  126.94   24.71
  -1   7 -10  142.25   29.29
   1  -7  11 3588.97   75.58
   1  -7  11 3603.20   72.43
  -1   7 -11 3805.66   74.23
  -1   7 -11 3661.56   98.94
   1  -7  12 1911.29   44.08
   1  -7  12 1841.78   45.80
  -1   7 -12 1771.88   63.67
  -1   7 -12 1877.42   43.26
   1  -7  13 6172.96  137.04
   1  -7  13 6199.61  127.16
  -1   7 -13 6193.24  157.94
  -1   7 -13 6368.76  127.72
   1  -7  14 1858.17   47.75
   1  -7  14 1920.60   47.99
  -1   7 -14 1808.73   67.06
  -1   7 -14 1939.46   65.35
   1  -6 -14  219.35   24.57
  -1   6  14  207.15   21.98
  -1   6  14  151.58   33.91
   1  -6 -13 2577.34   58.66
   1  -6 -13 2871.11   68.91
  -1   6  13 2689.18   50.28
  -1   6  13 2807.60  119.14
   1  -6 -12  629.88   49.00
   1  -6 -12  578.72   26.28
  -1   6  12  609.75   40.23
  -1   6  12  625.07   19.24
   1  -6 -11  149.04   32.29
   1  -6 -11  165.99   18.66
  -1   6  11  147.98   27.39
  -1   6  11  155.93   22.11
   1  -6 -10   20.40   14.96
   1  -6 -10   29.68   14.64
  -1   6  10    9.37   21.67
  -1   6  10    9.92   10.68
   1  -6  -9 1984.16   50.54
   1  -6  -9 2130.72   48.43
  -1   6   9 2020.87   94.50
  -1   6   9 2031.22   46.28
   1  -6  -8  413.98   24.22
   1  -6  -8  472.76   21.83
  -1   6   8  393.78   34.47
  -1   6   8  429.79   18.33
   1  -6  -7 1812.14   38.37
   1  -6  -7 1802.30   46.60
  -1   6   7 1783.43   44.08
  -1   6   7 1918.54   50.49
   1  -6  -6  376.88   17.19
   1  -6  -6  365.19   23.41
  -1   6   6  372.52   23.91
  -1   6   6  385.07   29.34
   1  -6  -513412.70  261.94
   1  -6  -513433.80  284.84
  -1   6   513526.50  301.61
  -1   6   513266.40  278.80
   1  -6  -4   63.23   15.29
   1  -6  -4   80.25   11.65
  -1   6   4   65.50   28.44
  -1   6   4   75.73   15.78
   1  -6  -3 5222.93   90.29
   1  -6  -3 5230.67  102.42
  -1   6   3 5273.52   99.07
  -1   6   3 5165.44  129.46
   1  -6  -229040.20  674.32
   1  -6  -228080.20  717.36
  -1   6   228616.90  745.51
  -1   6   229069.20  692.15
   1  -6  -1 7794.81  148.21
   1  -6  -1 7958.34  135.54
  -1   6   1 7990.80  143.05
  -1   6   1 7622.52  158.75
   1  -6   0 1431.45   25.64
   1  -6   0 1356.00   31.81
  -1   6   0 1386.15   36.76
  -1   6   0 1420.61   28.17
   1  -6   1  468.08   13.98
   1  -6   1  483.12   19.92
  -1   6  -1  460.86   24.80
  -1   6  -1  483.92   23.83
   1  -6   2 1685.44   29.20
   1  -6   2 1622.44   39.55
  -1   6  -2 1646.23   41.80
  -1   6  -2 1641.70   42.07
   1  -6   320555.10  457.88
   1  -6   321691.80  459.68
  -1   6  -321273.70  492.63
  -1   6  -322468.60  501.15
   1  -6   4 5490.50  103.96
   1  -6   4 5578.34  100.00
  -1   6  -4 5362.04  108.03
  -1   6  -4 5566.89   93.97
   1  -6   5 1115.83   34.18
   1  -6   5 1171.44   24.47
  -1   6  -5 1092.66   41.21
  -1   6  -5 1172.41   24.51
   1  -6   6 2687.87   55.15
   1  -6   6 2846.06   51.19
  -1   6  -6 2780.43   50.67
  -1   6  -6 2644.94   70.83
   1  -6   7 2346.74   64.58
   1  -6   7 2502.91   49.46
  -1   6  -7 2547.41   65.92
  -1   6  -7 2579.16   73.08
   1  -6   810394.30  200.48
   1  -6   810249.10  245.66
  -1   6  -810715.90  204.76
  -1   6  -810150.90  265.66
  -1   6  -8 9953.00  261.62
   1  -6   9 1895.18   42.13
   1  -6   9 2000.53   39.97
  -1   6  -9 1885.32   52.13
  -1   6  -9 1961.18   52.23
   1  -6  10 4968.05   93.30
   1  -6  10 4857.33   94.77
  -1   6 -10 4699.21  105.15
  -1   6 -10 4951.86   90.96
   1  -6  11 2875.98   58.85
   1  -6  11 2999.80   58.51
  -1   6 -11 2916.07   55.28
  -1   6 -11 2795.63   69.89
   1  -6  12  323.66   17.80
   1  -6  12  320.89   20.76
  -1   6 -12  283.49   44.84
  -1   6 -12  340.77   28.15
   1  -6  13  108.35   15.22
   1  -6  13  101.55   14.09
  -1   6 -13  116.23   40.21
  -1   6 -13  112.24   13.90
   1  -6  14  284.67   29.54
   1  -6  14  269.60   19.57
  -1   6 -14  272.88   30.58
  -1   6 -14  293.75   18.43
   1  -6  15 1451.55   59.48
   1  -6  15 1501.28   53.89
  -1   6 -15 1556.29   39.74
  -1   6 -15 1476.46   54.69
   1  -5 -15 2037.04   35.31
   1  -5 -15 2128.50   85.38
   1  -5 -15 1978.76   44.48
   1  -5 -15 2181.84   78.18
   1  -5 -14  172.60   38.72
   1  -5 -14  149.87   15.91
   1  -5 -14  185.38   20.15
  -1   5  14  116.26   11.35
   1  -5 -13   -1.83   19.26
   1  -5 -13    2.81   26.62
  -1   5  13    0.93    8.03
  -1   5  13   -0.62   19.95
   1  -5 -12 1292.98   32.86
   1  -5 -12 1412.85   60.89
  -1   5  12 1393.61   27.88
  -1   5  12 1393.97   49.86
   1  -5 -11 3076.52   64.65
   1  -5 -11 3010.47   58.89
  -1   5  11 3037.84   64.88
   1  -5 -1014492.80  304.56
   1  -5 -1014799.00  312.99
  -1   5  1015118.50  303.12
  -1   5  1014628.60  328.06
   1  -5  -9  181.91   16.98
   1  -5  -9  186.49   15.49
  -1   5   9  175.81   23.28
  -1   5   9  207.30   12.68
   1  -5  -8  538.19   20.87
   1  -5  -8  534.43   20.38
  -1   5   8  520.48   19.97
  -1   5   8  541.78   31.81
   1  -5  -7 6214.76  110.61
   1  -5  -7 6287.75  116.57
  -1   5   7 6578.10  137.84
  -1   5   7 6300.17  124.75
   1  -5  -6  437.64   16.39
   1  -5  -6  438.80   19.13
  -1   5   6  446.35   16.99
  -1   5   6  437.87   21.58
   1  -5  -5 3614.38   68.03
   1  -5  -5 3536.98   59.26
  -1   5   5 3603.95   64.89
  -1   5   5 3547.08   67.97
   1  -5  -4 8103.29  138.97
   1  -5  -4 8404.64  157.62
  -1   5   4 8376.06  153.50
  -1   5   4 8236.69  151.77
   1  -5  -3  106.68   15.60
   1  -5  -3   95.95   15.16
  -1   5   3  108.47   15.01
  -1   5   3   94.97   11.88
   1  -5  -2 8410.80  151.29
   1  -5  -2 8283.32  177.38
  -1   5   2 7862.35  146.96
  -1   5   2 7984.81  139.12
   1  -5  -112436.50  246.12
   1  -5  -112454.50  224.99
  -1   5   112149.80  226.48
  -1   5   113366.30  271.07
   1  -5   010256.70  195.45
   1  -5   010511.60  182.69
  -1   5   010793.50  191.04
  -1   5   010212.00  199.63
   1  -5   1 1704.49   27.61
   1  -5   1 1660.60   33.53
  -1   5  -1 1757.72   38.55
  -1   5  -1 1749.03   38.00
   1  -5   2 1877.70   36.18
   1  -5   2 1787.11   35.85
  -1   5  -2 1761.64   39.26
  -1   5  -2 1803.66   29.04
   1  -5   3  436.80   18.79
   1  -5   3  439.85   11.95
  -1   5  -3  431.14   19.99
  -1   5  -3  416.76   12.31
   1  -5   4  677.91   15.05
   1  -5   4  677.85   19.05
  -1   5  -4  694.49   15.35
  -1   5  -4  653.01   27.91
   1  -5   5 1011.91   28.22
   1  -5   5 1035.26   28.61
  -1   5  -5 1058.15   33.83
  -1   5  -5 1034.34   20.11
   1  -5   6 4251.45   73.36
   1  -5   6 4282.99   68.91
  -1   5  -6 4166.45   80.76
  -1   5  -6 4216.53   78.44
   1  -5   7 1374.66   39.49
   1  -5   7 1427.49   29.40
  -1   5  -7 1423.10   38.29
  -1   5  -7 1520.91   29.48
   1  -5   8 1755.18   36.95
   1  -5   8 1682.80   37.12
  -1   5  -8 1716.94   45.76
  -1   5  -8 1769.54   35.74
   1  -5   912212.10  245.04
   1  -5   912357.40  248.31
  -1   5  -912642.80  271.61
  -1   5  -912638.10  250.49
   1  -5  10 4842.81   88.10
   1  -5  10 4815.10  103.76
  -1   5 -10 4899.11  102.26
  -1   5 -10 4892.02   99.80
   1  -5  11  872.81   24.33
   1  -5  11  881.40   37.76
  -1   5 -11  898.05   23.20
  -1   5 -11  884.19   30.92
   1  -5  12  974.08   39.59
   1  -5  12 1003.81   27.37
  -1   5 -12  971.21   33.20
  -1   5 -12  988.69   25.77
   1  -5  13  363.29   16.62
   1  -5  13  360.18   19.03
  -1   5 -13  350.30   17.86
  -1   5 -13  368.78   23.35
   1  -5  14  171.49   13.42
   1  -5  14  144.95   27.77
  -1   5 -14  154.80   19.78
  -1   5 -14  168.18   15.41
   1  -5  15  581.99   20.20
   1  -5  15  581.08   24.68
  -1   5 -15  579.55   23.40
  -1   5 -15  561.51   49.63
   1  -5  16   23.56   12.75
   1  -5  16   32.56   16.17
  -1   5 -16   25.78   20.18
  -1   5 -16   33.93   14.42
   1  -4 -16 5684.59  126.39
   1  -4 -16 5470.20   93.41
   1  -4 -16 5815.72  122.09
   1  -4 -15  989.74   42.09
   1  -4 -15 1118.54   60.45
   1  -4 -15 1109.17   21.61
   1  -4 -15 1087.42   34.66
   1  -4 -14  753.00   24.06
   1  -4 -14  796.50   26.15
   1  -4 -14  727.40   50.57
   1  -4 -14  829.54   29.21
   1  -4 -13  465.15   33.65
   1  -4 -13  479.65   21.91
   1  -4 -13  469.63   43.14
  -1   4  13  446.96   14.67
   1  -4 -12 3612.88   95.75
   1  -4 -12 3622.42   85.39
  -1   4  12 3820.77   63.32
  -1   4  12 3739.76   86.90
   1  -4 -11 1955.06   43.56
   1  -4 -11 2007.79   63.57
  -1   4  11 2052.90   35.87
  -1   4  11 2043.89   54.28
   1  -4 -10  397.38   19.71
   1  -4 -10  384.94   19.35
  -1   4  10  379.28   24.95
  -1   4  10  388.26   21.01
   1  -4  -9  266.67   16.34
   1  -4  -9  265.52   17.85
  -1   4   9  280.96   11.91
  -1   4   9  267.67   36.48
   1  -4  -8   48.64   13.93
   1  -4  -8   54.88   11.70
  -1   4   8   70.16   29.60
  -1   4   8   43.92    8.93
   1  -4  -717850.90  402.16
   1  -4  -717266.50  354.23
  -1   4   717453.90  409.30
  -1   4   717780.00  366.53
   1  -4  -6 2530.99   43.45
   1  -4  -6 2511.39   46.62
  -1   4   6 2535.00   48.31
  -1   4   6 2413.02   63.58
   1  -4  -5  436.68   13.44
   1  -4  -5  430.88   16.54
  -1   4   5  431.41   14.41
  -1   4   5  439.36   17.29
   1  -4  -4 5450.03   86.45
   1  -4  -4 5940.76  101.86
  -1   4   4 5502.29   93.44
  -1   4   4 5567.02   94.56
   1  -4  -312808.10  229.31
   1  -4  -312599.00  242.91
  -1   4   312595.50  251.11
  -1   4   312786.30  248.55
   1  -4  -2 4699.91   81.98
   1  -4  -2 4612.18   69.48
  -1   4   2 4622.44   79.23
  -1   4   2 4617.49   73.19
   1  -4  -1 1862.10   27.71
   1  -4  -1 1819.15   40.09
  -1   4   1 1817.76   41.86
  -1   4   1 1716.69   35.61
   1  -4   020359.60  427.95
   1  -4   018673.50  371.27
  -1   4   018993.40  380.52
  -1   4   019917.60  420.83
   1  -4   1114413.0 4277.57
   1  -4   1117558.0 4342.94
  -1   4  -1118718.0 4450.69
  -1   4  -1110529.0 4064.90
   1  -4   216040.60  320.26
   1  -4   215882.50  301.61
  -1   4  -216338.40  310.61
  -1   4  -216027.10  329.48
   1  -4   317738.90  347.45
   1  -4   318329.00  379.04
  -1   4  -318776.00  399.44
  -1   4  -318384.50  373.52
   1  -4   4 4583.91   68.39
   1  -4   4 4512.87   73.27
  -1   4  -4 4545.08   85.23
  -1   4  -4 4554.46   68.16
   1  -4   519165.60  387.76
   1  -4   519763.40  417.44
  -1   4  -520035.80  417.49
  -1   4  -519249.70  413.63
   1  -4   6  367.66   11.55
   1  -4   6  379.42   12.67
  -1   4  -6  352.52   11.20
  -1   4  -6  342.60   16.09
   1  -4   7  721.16   16.56
   1  -4   7  750.07   21.96
  -1   4  -7  762.24   22.49
  -1   4  -7  762.18   16.67
   1  -4   8  491.14   14.48
   1  -4   8  474.23   14.43
  -1   4  -8  440.70   27.81
  -1   4  -8  507.53   22.55
   1  -4   9 1839.98   34.89
   1  -4   9 1839.10   34.24
  -1   4  -9 1813.48   39.15
  -1   4  -9 1897.93   34.91
   1  -4  10 5608.81   99.60
   1  -4  10 5713.61   97.45
  -1   4 -10 5475.55  103.38
  -1   4 -10 5785.10  100.82
   1  -4  11  880.03   23.99
   1  -4  11  876.57   33.73
  -1   4 -11  834.67   25.63
  -1   4 -11  902.27   35.13
   1  -4  12  562.11   21.03
   1  -4  12  575.30   26.41
  -1   4 -12  466.94   33.44
  -1   4 -12  555.29   31.17
   1  -4  13 1451.49   40.12
   1  -4  13 1480.30   35.75
  -1   4 -13 1455.28   37.35
  -1   4 -13 1506.11   33.57
   1  -4  14  524.13   35.41
   1  -4  14  494.29   26.80
  -1   4 -14  495.19   22.77
  -1   4 -14  488.96   20.21
   1  -4  15 2177.26   49.89
  -1   4 -15 2253.13   66.31
  -1   4 -15 2055.80   49.16
  -1   4 -16   25.45   22.26
  -1   4 -16   23.44   24.00
  -1   4 -16   15.61   19.53
  -1   4 -16   11.30   16.54
   1  -3 -16 2000.27   44.99
   1  -3 -16 2120.31   57.68
   1  -3 -16 2142.54   70.05
   1  -3 -16 2081.37   46.67
   1  -3 -15 4314.87   80.13
   1  -3 -15 4558.62   90.70
   1  -3 -15 4353.78   71.46
   1  -3 -15 4468.76   96.99
   1  -3 -14  220.39    9.90
   1  -3 -14  252.21   17.37
   1  -3 -14  248.98   15.13
   1  -3 -14  222.92   36.10
   1  -3 -13 1730.93   49.82
   1  -3 -13 1742.78   28.96
   1  -3 -13 1755.60   53.06
   1  -3 -13 1889.64   67.39
   1  -3 -12 1466.65   33.63
   1  -3 -12 1583.55   58.70
   1  -3 -12 1479.27   33.31
   1  -3 -11  461.17   18.90
   1  -3 -11  457.10   35.82
  -1   3  11  457.21   25.27
  -1   3  11  485.75   21.30
   1  -3 -10  107.51   12.69
   1  -3 -10   92.21   22.98
  -1   3  10   89.80   16.74
  -1   3  10   86.51    8.51
   1  -3  -9 9786.79  182.31
   1  -3  -9 9640.28  181.26
  -1   3   9 9943.19  173.65
  -1   3   9 9641.01  189.81
   1  -3  -8 6386.95  111.63
   1  -3  -8 6342.69  112.02
  -1   3   8 6252.67  138.75
  -1   3   8 6321.34  103.51
   1  -3  -7  205.39   20.09
   1  -3  -7  192.81   13.34
  -1   3   7  183.79    9.69
  -1   3   7  208.20   17.51
   1  -3  -611793.60  235.74
   1  -3  -611618.00  211.34
  -1   3   611658.80  222.24
  -1   3   611652.80  214.32
   1  -3  -512486.80  229.13
   1  -3  -513061.50  246.00
  -1   3   513246.40  265.39
  -1   3   512820.60  243.95
   1  -3  -4 3973.11   59.82
   1  -3  -4 4170.17   75.79
  -1   3   4 3934.21   63.77
  -1   3   4 3922.83   62.93
   1  -3  -3 5838.81  117.83
   1  -3  -3 6022.74   91.60
  -1   3   3 6133.10   97.59
  -1   3   3 5813.71  106.21
   1  -3  -218577.90  377.23
   1  -3  -220904.60  431.15
  -1   3   219561.30  392.12
  -1   3   220424.80  425.34
   1  -3  -1  688.74   12.17
   1  -3  -1  695.86   18.66
  -1   3   1  693.96   18.28
  -1   3   1  654.75   12.69
   1  -3   027167.80  593.65
   1  -3   029526.00  680.16
  -1   3   027031.90  594.48
  -1   3   029754.50  677.80
   1  -3   1 3622.30   59.41
   1  -3   1 3508.36   48.41
  -1   3  -1 3477.30   58.89
  -1   3  -1 3641.49   50.46
   1  -3   2  286.15    7.86
   1  -3   2  288.00   12.02
  -1   3  -2  272.36    8.06
  -1   3  -2  289.90   13.59
   1  -3   3 3559.08   50.15
   1  -3   3 3408.40   55.68
  -1   3  -3 3608.06   50.27
  -1   3  -3 3531.93   63.04
   1  -3   4 9867.46  163.97
   1  -3   4 9953.48  171.16
  -1   3  -410098.60  167.30
  -1   3  -4 9481.74  170.64
   1  -3   518244.90  363.29
   1  -3   516788.90  326.74
  -1   3  -517551.00  341.48
  -1   3  -517959.20  364.29
   1  -3   6 7437.22  132.12
   1  -3   6 7332.15  125.59
  -1   3  -6 7630.40  133.28
  -1   3  -6 7297.66  125.55
   1  -3   7  185.09    8.37
   1  -3   7  186.61    9.61
  -1   3  -7  162.52   10.66
  -1   3  -7  198.02    9.07
   1  -3   8 3728.60   57.50
   1  -3   8 3635.98   58.68
  -1   3  -8 3708.21   62.26
  -1   3  -8 3634.21   67.92
   1  -3   9  219.30   11.48
   1  -3   9  226.78   16.95
  -1   3  -9  213.81   12.22
  -1   3  -9  241.16   11.29
   1  -3  10  196.81   17.37
   1  -3  10  188.03   12.73
  -1   3 -10  218.15   12.43
  -1   3 -10  214.79   12.72
   1  -3  11 5198.76   85.40
   1  -3  11 5246.51  111.61
  -1   3 -11 5228.13   93.46
  -1   3 -11 5281.87   94.54
   1  -3  1213458.30  260.07
   1  -3  1213311.10  273.69
  -1   3 -1213112.40  267.11
  -1   3 -1213324.30  271.01
   1  -3  13 2655.20   55.18
   1  -3  13 2647.40   45.39
  -1   3 -13 2684.66   52.60
  -1   3 -13 2497.01   49.00
  -1   3 -14  151.37   14.30
  -1   3 -14  160.20   14.94
  -1   3 -14  164.95   11.39
  -1   3 -15   77.81   14.92
  -1   3 -15   89.41   10.71
  -1   3 -15   79.72   23.37
  -1   3 -15   53.68   13.42
  -1   3 -16  394.35   22.21
  -1   3 -16  392.17   16.27
  -1   3 -16  405.52   34.30
  -1   3 -17 1274.67   40.93
  -1   3 -17 1409.00   85.28
   1  -2 -17  238.08   17.07
   1  -2 -17  218.72   18.31
   1  -2 -17  253.03   19.29
   1  -2 -17  252.74   25.69
   1  -2 -16   22.32   17.46
   1  -2 -16    4.97   19.62
   1  -2 -16   12.51   22.28
   1  -2 -16   13.38   12.72
   1  -2 -15 2641.41   49.55
   1  -2 -15 2602.59   53.28
   1  -2 -15 2565.74   54.12
   1  -2 -15 2558.55   84.63
   1  -2 -14  750.86   48.59
   1  -2 -14  777.69   23.21
   1  -2 -14  741.18   16.30
   1  -2 -14  745.55   31.21
   1  -2 -13  522.11   17.11
   1  -2 -13  504.89   13.08
   1  -2 -13  515.58   18.96
   1  -2 -13  511.74   25.46
   1  -2 -12   12.66   10.28
   1  -2 -12    4.01    9.03
   1  -2 -12    9.05    6.38
   1  -2 -12    5.03   14.21
   1  -2 -11    5.09   14.42
   1  -2 -11    1.51   12.67
   1  -2 -11    1.91    7.67
   1  -2 -11   14.59    9.02
   1  -2 -10 8260.71  153.23
   1  -2 -10 7918.52  137.42
  -1   2  10 8179.12  137.63
   1  -2  -9 4540.47   73.61
   1  -2  -9 4648.84   81.90
  -1   2   9 4593.91   85.03
  -1   2   9 4681.46   72.65
   1  -2  -8  205.51   19.38
   1  -2  -8  190.51    9.84
  -1   2   8  195.19   14.05
  -1   2   8  185.40    8.55
   1  -2  -7  162.42   10.38
   1  -2  -7  156.54    8.91
  -1   2   7  163.96   12.91
  -1   2   7  161.01   12.30
   1  -2  -6 6195.65   99.87
   1  -2  -6 6015.08  109.33
  -1   2   6 6131.62   96.50
  -1   2   6 5949.62  121.93
   1  -2  -5169449.0 7242.95
   1  -2  -5171315.0 7279.93
  -1   2   5170777.0 7320.88
  -1   2   5168730.0 7176.42
   1  -2  -4 5556.08   88.08
   1  -2  -4 5483.25   92.13
  -1   2   4 5433.04   83.95
  -1   2   4 5447.51   86.43
   1  -2  -326939.80  582.33
   1  -2  -328489.20  639.23
  -1   2   327328.00  598.64
  -1   2   327278.00  627.38
   1  -2  -224024.40  507.95
   1  -2  -221989.50  447.07
  -1   2   223273.70  489.60
  -1   2   223851.60  500.01
   1  -2  -1 2330.90   30.59
   1  -2  -1 2444.63   50.14
  -1   2   1 2407.89   46.81
  -1   2   1 2376.25   31.57
   1  -2   0  431.31    8.72
   1  -2   0  446.29   15.32
  -1   2   0  439.76   21.05
  -1   2   0  438.47    8.87
   1  -2   1 5636.88   79.88
   1  -2   1 5547.00  106.97
  -1   2  -1 5688.70   80.58
  -1   2  -1 5300.47   86.00
   1  -2   222967.80  469.13
   1  -2   224444.00  527.63
  -1   2  -224516.70  519.08
  -1   2  -222245.40  454.84
   1  -2   336289.70  865.86
   1  -2   338304.20  948.31
  -1   2  -337537.90  924.78
  -1   2  -336448.10  883.03
   1  -2   4 5859.15   86.98
   1  -2   4 5565.97   83.07
  -1   2  -4 5678.97   83.82
  -1   2  -4 5587.49   88.40
   1  -2   535686.50  857.25
   1  -2   535252.80  859.92
  -1   2  -535404.20  862.23
  -1   2  -535486.50  857.89
   1  -2   6  542.95   12.75
   1  -2   6  508.25   10.22
  -1   2  -6  496.70   12.22
  -1   2  -6  527.78   12.02
   1  -2   7 3593.11   55.41
   1  -2   7 3657.37   58.27
  -1   2  -7 3377.58   58.69
  -1   2  -7 3598.25   63.60
   1  -2   8  236.33    8.44
   1  -2   8  230.82   10.56
  -1   2  -8  226.45   10.08
  -1   2  -8  206.85    8.56
   1  -2   9  630.95   11.92
   1  -2   9  594.08   24.77
  -1   2  -9  626.43   15.92
  -1   2  -9  610.62   13.75
   1  -2  10 1853.99   33.77
   1  -2  10 1781.41   34.16
  -1   2 -10 1911.74   34.53
  -1   2 -10 1829.03   30.59
   1  -2  11 1482.04   31.67
   1  -2  11 1444.18   23.99
  -1   2 -11 1500.25   30.36
  -1   2 -11 1397.43   33.79
   1  -2  12   63.06   13.23
  -1   2 -12   52.13   11.47
  -1   2 -12   58.66    7.55
  -1   2 -12   69.05    8.94
  -1   2 -13  496.79   15.30
  -1   2 -13  497.67   19.22
  -1   2 -13  515.53   13.91
  -1   2 -13  521.78   29.95
  -1   2 -14  568.64   32.25
  -1   2 -14  499.91   24.50
  -1   2 -14  584.38   33.90
  -1   2 -14  569.63   14.92
  -1   2 -15 4127.52   74.12
  -1   2 -15 4260.46   81.73
  -1   2 -15 4385.71   86.23
  -1   2 -15 4391.46  106.78
  -1   2 -16  365.99   21.11
  -1   2 -16  322.54   21.42
  -1   2 -16  368.01   32.90
  -1   2 -17   17.28   22.99
  -1   2 -17    7.55    7.65
  -1   2 -17   13.42   13.94
   1  -1 -17  420.41   29.08
   1  -1 -17  441.32   19.00
   1  -1 -17  468.69   20.98
   1  -1 -17  446.32   24.59
   1  -1 -16  772.12   26.82
   1  -1 -16  790.78   24.92
   1  -1 -16  790.30   33.04
   1  -1 -16  763.89   22.59
   1  -1 -15  324.93   28.52
   1  -1 -15  326.60   38.63
   1  -1 -15  318.52   19.42
   1  -1 -15  318.95   16.73
   1  -1 -14 1894.30   33.16
   1  -1 -14 1981.47   49.63
   1  -1 -14 1922.49   51.77
   1  -1 -14 1907.95   41.66
   1  -1 -1321290.30  495.08
   1  -1 -1320847.20  461.01
   1  -1 -1321216.00  471.06
   1  -1 -1321397.80  498.29
   1  -1 -12 3154.00   54.32
   1  -1 -12 3293.77   59.75
   1  -1 -12 3207.19   58.40
   1  -1 -12 3264.20   70.20
   1  -1 -1125095.60  565.03
   1  -1 -1125410.40  573.03
   1  -1 -1124431.00  553.16
   1  -1 -1125030.90  583.65
   1  -1 -10 5656.40   91.86
   1  -1 -10 5549.89   86.53
   1  -1 -10 5503.02   99.07
   1  -1 -10 5589.71  108.58
   1  -1  -9 3129.06   54.55
   1  -1  -9 3202.28   52.85
   1  -1  -9 3172.15   48.16
   1  -1  -9 3115.93   46.56
   1  -1  -8 6077.29   99.63
   1  -1  -8 6031.25  101.39
   1  -1  -8 6087.39   93.81
  -1   1   8 6145.52   95.41
   1  -1  -712507.10  226.37
   1  -1  -712294.50  224.85
  -1   1   712510.00  219.80
  -1   1   712234.00  226.96
   1  -1  -611428.40  213.66
   1  -1  -611380.10  200.88
  -1   1   611211.30  192.86
  -1   1   611464.50  219.26
   1  -1  -542067.50 1060.62
   1  -1  -542338.70 1061.67
  -1   1   540781.30 1019.94
  -1   1   542331.40 1071.52
   1  -1  -435434.60  840.49
   1  -1  -435528.90  845.76
  -1   1   436254.30  860.64
  -1   1   435317.80  848.36
   1  -1  -314825.00  289.74
   1  -1  -313879.70  251.22
  -1   1   315138.70  281.11
  -1   1   314935.10  270.73
   1  -1  -2 5415.97   81.75
   1  -1  -2 5170.14   69.47
  -1   1   2 5361.93   79.98
  -1   1   2 5597.32   76.67
   1  -1  -110553.40  167.76
   1  -1  -112056.70  203.57
  -1   1   112252.50  205.76
  -1   1   111058.30  176.20
   1  -1   014927.10  279.29
   1  -1   013228.20  223.18
  -1   1   014747.30  259.78
  -1   1   013529.10  233.64
   1  -1   1   23.93    5.97
   1  -1   1   20.62    6.40
  -1   1  -1   28.35    5.87
  -1   1  -1   20.85    3.58
   1  -1   245703.60 1177.29
   1  -1   242722.00 1069.61
  -1   1  -242614.50 1066.04
  -1   1  -244514.50 1140.38
   1  -1   3   25.69    4.70
   1  -1   3   21.34    4.55
  -1   1  -3    3.30    4.45
  -1   1  -3    6.12    9.89
   1  -1   4  849.16   11.21
   1  -1   4  831.49   13.80
  -1   1  -4  875.01   14.02
  -1   1  -4  843.58   13.14
   1  -1   512217.50  215.28
   1  -1   512235.00  205.00
  -1   1  -512129.40  223.70
  -1   1  -512488.80  213.19
   1  -1   6125449.0 4732.76
   1  -1   6125831.0 4670.29
  -1   1  -6123502.0 4655.75
  -1   1  -6121071.0 4523.08
   1  -1   719822.50  405.02
   1  -1   719256.50  373.27
  -1   1  -720381.40  414.81
  -1   1  -720097.10  394.37
   1  -1   8 1216.41   31.02
   1  -1   8 1087.25   14.53
  -1   1  -8 1130.55   22.14
  -1   1  -8 1094.56   21.00
   1  -1   9 2776.52   37.59
   1  -1   9 2780.73   47.08
  -1   1  -9 2927.35   47.54
  -1   1  -9 2915.54   47.70
  -1   1 -10 8011.25  128.28
  -1   1 -10 7482.03  149.68
  -1   1 -10 7895.58  132.34
  -1   1 -10 7938.23  139.32
  -1   1 -11  160.63   20.89
  -1   1 -11  139.97    6.82
  -1   1 -11  133.25    6.70
  -1   1 -11  129.30   19.31
  -1   1 -12  458.59   16.44
  -1   1 -12  481.57   10.90
  -1   1 -12  467.65   27.52
  -1   1 -12  479.32   18.19
  -1   1 -13 2153.35   44.69
  -1   1 -13 2111.63   33.38
  -1   1 -13 2130.94   58.26
  -1   1 -13 2151.36   32.68
  -1   1 -14  723.05   14.61
  -1   1 -14  729.15   36.13
  -1   1 -14  670.20   21.54
  -1   1 -14  765.36   24.64
  -1   1 -15  294.25   30.28
  -1   1 -15  323.76   33.55
  -1   1 -15  311.29   16.86
  -1   1 -15  283.63   10.90
  -1   1 -16  118.39    7.93
  -1   1 -16  130.58   17.83
  -1   1 -16  125.05   28.19
  -1   1 -17  717.37   43.14
  -1   1 -17  602.22   19.65
  -1   1 -17  756.63   29.27
   1   0 -17  355.88   30.95
   1   0 -17  331.11   16.86
   1   0 -17  326.79   21.32
   1   0 -17  332.92   26.76
   1   0 -16   10.33   11.21
   1   0 -16   25.32   16.13
   1   0 -16   16.22   11.13
   1   0 -16   14.57   16.65
   1   0 -15 4694.35   99.93
   1   0 -15 4574.69   77.17
   1   0 -15 4633.63   98.33
   1   0 -15 4514.95   85.01
   1   0 -14  648.12   19.16
   1   0 -14  648.93   27.18
   1   0 -14  675.33   16.65
   1   0 -14  632.00   22.24
   1   0 -13 2442.17   45.27
   1   0 -13 2407.29   55.00
   1   0 -13 2448.38   42.11
   1   0 -13 2402.41   43.86
   1   0 -12 4826.45  125.24
   1   0 -12 4881.75   97.28
   1   0 -12 5015.96  102.25
   1   0 -12 4800.33   83.52
   1   0 -11  658.88   18.21
   1   0 -11  693.38   27.55
   1   0 -11  635.92   16.80
   1   0 -11  647.33   17.75
   1   0 -1020629.30  460.65
   1   0 -1021507.90  456.92
   1   0 -1021747.90  454.40
   1   0 -1022493.40  469.17
   1   0  -9  679.64   15.39
   1   0  -9  726.48   19.40
   1   0  -9  733.05   13.92
   1   0  -9  661.87   20.40
   1   0  -8  269.93   20.34
   1   0  -8  302.72    8.13
   1   0  -8  297.71    8.09
   1   0  -8  295.53   10.13
   1   0  -727380.20  608.39
   1   0  -725583.90  556.10
   1   0  -727110.60  612.99
   1   0  -726180.40  562.54
   1   0  -6 1756.39   29.16
   1   0  -6 1831.69   23.27
   1   0  -6 1816.01   26.68
   1   0  -6 1810.68   25.93
   1   0  -5  495.24   10.30
   1   0  -5  529.87   10.83
   1   0  -5  484.76    7.56
   1   0  -5  491.73   11.49
   1   0  -4  110.66    6.75
   1   0  -4  111.91    5.06
  -1   0   4  104.74    5.48
  -1   0   4  106.23    6.64
   1   0  -316434.10  303.55
   1   0  -316293.50  287.97
  -1   0   316794.90  308.90
  -1   0   316966.90  308.91
   1   0  -2163406.0 6674.80
   1   0  -2170262.0 7072.27
  -1   0   2174692.0 7157.17
  -1   0   2169518.0 7036.79
   1   0  -1 5144.88   63.25
   1   0  -1 5951.27   81.68
  -1   0   1 5684.61   77.95
  -1   0   1 5149.32   63.36
   1   0   0196477.0 8672.40
   1   0   0193511.0 8469.57
  -1   0   0198206.0 8709.79
  -1   0   0199933.0 8745.96
   1   0   1 5274.82   69.32
   1   0   1 5407.03   72.31
  -1   0  -1 5263.23   70.01
  -1   0  -1 5297.84   70.72
   1   0   2 8996.99  133.19
   1   0   2 9342.70  144.97
  -1   0  -2 9197.93  138.06
  -1   0  -2 9309.76  144.07
   1   0   3  127.47    3.67
   1   0   3  107.18    6.18
  -1   0  -3  113.87    3.53
  -1   0  -3  104.10   10.16
   1   0   4  468.16    5.09
   1   0   4  429.71   15.42
  -1   0  -4  455.94    6.00
  -1   0  -4  474.21   15.74
   1   0   5 1393.50   16.03
   1   0   5 1288.30   21.25
  -1   0  -5 1334.59   16.59
  -1   0  -5 1319.27   27.81
  -1   0  -6 1056.11   14.21
  -1   0  -6 1038.70   19.41
  -1   0  -6 1000.13   14.20
  -1   0  -7  651.03   15.45
  -1   0  -7  629.28    8.72
  -1   0  -7  607.11    8.01
  -1   0  -7  597.58   21.25
  -1   0  -819457.20  445.30
  -1   0  -818756.90  357.18
  -1   0  -819501.40  378.53
  -1   0  -819806.10  404.91
  -1   0  -9 3027.68   39.18
  -1   0  -9 3041.45   39.15
  -1   0  -9 2910.71   61.01
  -1   0  -9 3042.96   51.25
  -1   0 -10   83.61   16.30
  -1   0 -10   74.09   10.27
  -1   0 -10   60.75    4.35
  -1   0 -10   63.47    4.27
  -1   0 -11   15.71    3.96
  -1   0 -11   13.56   16.13
  -1   0 -11   16.14    6.74
  -1   0 -11   14.23    9.91
  -1   0 -12  128.68   13.60
  -1   0 -12   93.02   20.83
  -1   0 -12  113.55    9.66
  -1   0 -12   87.42    4.87
  -1   0 -13 2514.77   35.30
  -1   0 -13 2759.99   72.32
  -1   0 -13 2642.60   68.69
  -1   0 -13 2691.86   44.20
  -1   0 -14  413.30    8.73
  -1   0 -14  421.76   13.69
  -1   0 -14  406.16   31.49
  -1   0 -14  454.83   21.09
  -1   0 -15   37.45    4.04
  -1   0 -15   43.95   15.11
  -1   0 -15   42.64   44.22
  -1   0 -16 1254.56   58.65
  -1   0 -16 1248.17   61.29
  -1   0 -17 5272.67  147.48
  -1   0 -17 5161.00  112.76
   1   1 -18 1250.38   32.22
   1   1 -18 1226.64   51.07
   1   1 -18 1229.11   32.56
   1   1 -18 1230.43   68.11
   1   1 -17 8049.44  154.06
   1   1 -17 8217.54  187.64
   1   1 -17 8327.44  161.32
   1   1 -17 8238.93  182.31
   1   1 -16 2375.00   61.06
   1   1 -16 2410.51   86.46
   1   1 -16 2427.69   50.00
   1   1 -16 2448.01   62.74
   1   1 -15 1069.69   25.30
   1   1 -15 1070.66   28.05
   1   1 -15 1036.45   38.61
   1   1 -15 1064.43   27.06
   1   1 -14 2989.67   69.43
   1   1 -14 3030.35   69.53
   1   1 -14 3008.93   52.92
   1   1 -14 3025.01   52.11
   1   1 -1310110.30  203.69
   1   1 -1310396.40  206.27
   1   1 -1310224.00  187.19
   1   1 -1310175.50  194.16
   1   1 -12  235.19   11.13
   1   1 -12  227.63   12.63
   1   1 -12  246.33   16.26
   1   1 -12  210.96   10.59
   1   1 -11  146.15   10.55
   1   1 -11  156.85    8.48
   1   1 -11  135.11   13.16
   1   1 -11  154.88   15.59
   1   1 -10 1579.70   24.63
   1   1 -10 1542.56   28.11
   1   1 -10 1506.37   30.42
   1   1 -10 1562.84   26.58
   1   1  -924327.40  531.21
   1   1  -925418.20  574.31
   1   1  -925135.90  576.51
   1   1  -924819.40  537.65
   1   1  -822459.20  472.23
   1   1  -821358.50  446.01
   1   1  -823119.50  484.47
   1   1  -821935.50  463.73
   1   1  -7 3436.57   52.69
   1   1  -7 3416.23   49.99
   1   1  -7 3463.65   60.09
   1   1  -7 3303.85   49.51
   1   1  -614974.20  274.53
   1   1  -614137.90  246.79
   1   1  -614701.50  265.86
   1   1  -614807.90  281.49
   1   1  -5 1529.00   22.02
   1   1  -5 1561.97   17.89
  -1  -1   5 1517.76   18.03
  -1  -1   5 1500.78   22.93
   1   1  -410306.00  165.29
   1   1  -4 9320.58  142.52
  -1  -1   4 9832.14  150.41
  -1  -1   410126.70  164.15
   1   1  -3145952.0 5686.71
   1   1  -3145569.0 5576.27
  -1  -1   3142488.0 5459.33
  -1  -1   3144347.0 5617.60
   1   1  -245386.80 1109.93
   1   1  -247344.70 1198.11
  -1  -1   247779.70 1208.46
  -1  -1   245290.30 1103.11
   1   1  -123154.40  454.94
   1   1  -123623.40  466.32
  -1  -1   124453.40  489.73
  -1  -1   121679.90  421.62
   1   1   0 2549.50   31.44
   1   1   0 2429.01   32.45
  -1  -1   0 2503.94   29.36
  -1  -1   0 2399.31   34.53
   1   1   134274.10  805.19
   1   1   132667.60  716.25
  -1  -1  -134958.20  820.92
  -1  -1  -132776.60  718.17
   1   1   2  472.72   14.49
   1   1   2  487.12    6.85
  -1  -1  -2  457.79    5.33
  -1  -1  -2  433.85   14.43
  -1  -1  -3 6636.31  109.83
  -1  -1  -3 6891.16  102.72
  -1  -1  -412182.90  224.37
  -1  -1  -412745.70  219.78
  -1  -1  -542907.80 1092.56
  -1  -1  -539493.90  982.13
  -1  -1  -6 9796.92  146.28
  -1  -1  -611916.30  220.93
  -1  -1  -611960.90  205.61
  -1  -1  -7 1005.34   12.05
  -1  -1  -7 1101.11   11.91
  -1  -1  -7 1086.67   21.04
  -1  -1  -7 1024.89   27.86
  -1  -1  -816647.50  300.41
  -1  -1  -818573.00  393.05
  -1  -1  -816817.50  302.09
  -1  -1  -819110.00  381.17
  -1  -1  -921711.80  425.89
  -1  -1  -921918.80  501.74
  -1  -1  -920627.70  402.77
  -1  -1  -923061.00  495.21
  -1  -1 -10 5733.11   80.61
  -1  -1 -10 6144.37  109.82
  -1  -1 -10 5977.08  123.87
  -1  -1 -10 5767.43   84.64
  -1  -1 -11 1079.07   13.70
  -1  -1 -11 1008.12   42.10
  -1  -1 -11  977.88   37.74
  -1  -1 -11  898.75   12.97
  -1  -1 -12 2483.30   31.75
  -1  -1 -12 2733.10   36.81
  -1  -1 -12 3034.36  105.63
  -1  -1 -12 3126.33   59.26
  -1  -1 -13  267.86   33.36
  -1  -1 -13  308.80   19.46
  -1  -1 -14 1048.18   50.58
  -1  -1 -14 1025.93   30.61
  -1  -1 -15    6.22   14.13
  -1  -1 -15    2.74   40.99
  -1  -1 -16  144.69   30.95
  -1  -1 -16  144.62   36.22
   1   2 -17  773.60   26.28
   1   2 -17  783.48   37.55
   1   2 -17  786.20   22.91
   1   2 -17  792.22   27.85
   1   2 -16 1224.71   32.05
   1   2 -16 1261.80   61.84
   1   2 -16 1243.18   28.00
   1   2 -16 1202.63   44.62
   1   2 -15 2467.53   44.44
   1   2 -15 2437.11   56.27
   1   2 -15 2524.74   47.76
   1   2 -15 2398.94   63.76
   1   2 -14  392.48   13.58
   1   2 -14  390.56   19.77
   1   2 -14  391.92   17.38
   1   2 -14  360.73   20.73
   1   2 -13  759.71   25.52
   1   2 -13  759.14   21.08
   1   2 -13  717.47   24.01
   1   2 -13  727.08   24.81
   1   2 -12  312.50   14.41
   1   2 -12  339.04   25.79
   1   2 -12  336.90   16.46
   1   2 -12  320.55   10.89
   1   2 -11 4035.95   68.76
   1   2 -11 4078.33   70.08
   1   2 -11 4146.36   88.93
   1   2 -11 4193.47   63.67
   1   2 -1014987.60  293.69
   1   2 -1014787.20  295.21
   1   2 -1015268.70  297.07
   1   2 -1015145.10  299.61
   1   2  -9   24.80    8.44
   1   2  -9   17.57   12.89
  -1  -2   9   21.52    8.68
  -1  -2   9   19.66    5.51
   1   2  -816591.70  308.59
   1   2  -816795.50  328.92
  -1  -2   816514.70  310.66
  -1  -2   816083.90  314.19
   1   2  -7 8776.39  141.80
   1   2  -7 8913.36  150.14
  -1  -2   7 8742.04  137.63
  -1  -2   7 8796.60  145.37
   1   2  -657526.20 1599.24
   1   2  -661151.70 1741.77
  -1  -2   659231.40 1678.04
  -1  -2   657808.90 1610.50
   1   2  -5 1217.01   16.97
   1   2  -5 1225.96   20.47
  -1  -2   5 1216.85   19.64
  -1  -2   5 1215.63   14.78
   1   2  -417487.00  320.84
   1   2  -419843.20  383.71
  -1  -2   417504.40  322.29
  -1  -2   419737.50  380.38
   1   2  -3286982.014840.90
   1   2  -3296299.015480.90
  -1  -2   3287572.015039.70
  -1  -2   3289480.015020.40
   1   2  -2317245.017085.50
   1   2  -2306670.016403.70
  -1  -2   2321759.017415.10
  -1  -2   2308107.016449.90
   1   2  -127225.00  593.02
   1   2  -128276.90  612.87
  -1  -2   125501.30  536.65
  -1  -2   127773.50  593.06
   1   2   040598.60  980.12
   1   2   040058.10  984.28
  -1  -2   038899.30  949.26
  -1  -2   039794.60  959.88
   1   2   142280.50 1033.53
   1   2   141713.90 1066.38
  -1  -2  -142314.10 1063.91
  -1  -2  -141009.50  999.43
   1   2   248029.30 1276.39
   1   2   246910.20 1200.51
  -1  -2  -248807.20 1287.43
  -1  -2  -245992.90 1171.45
   1   2   360440.10 1684.57
   1   2   361640.50 1786.56
  -1  -2  -358414.50 1624.91
  -1  -2  -361198.40 1772.43
   1   2   4 9921.00  178.34
   1   2   4 9445.43  146.41
  -1  -2  -4 9671.24  149.14
  -1  -2  -4 9801.76  199.35
   1   2   510443.80  193.20
   1   2   5 9973.77  153.28
  -1  -2  -510768.30  202.77
  -1  -2  -5 9802.18  148.83
   1   2   6 3513.76   41.58
  -1  -2  -6 3348.34   40.52
  -1  -2  -6 3492.00   68.95
  -1  -2  -711176.00  181.02
  -1  -2  -711889.90  186.52
  -1  -2  -713301.30  265.40
  -1  -2  -713316.30  242.58
  -1  -2  -813813.80  228.48
  -1  -2  -815388.20  325.04
  -1  -2  -815214.70  293.05
  -1  -2  -813115.80  220.29
  -1  -2  -9 7415.80  109.14
  -1  -2  -9 8086.79  116.13
  -1  -2  -9 8858.66  186.76
  -1  -2  -9 8715.73  158.04
  -1  -2 -10 9443.35  141.60
  -1  -2 -1010537.70  267.49
  -1  -2 -1010497.40  200.40
  -1  -2 -11 4808.16  104.52
  -1  -2 -11 4743.71   89.26
  -1  -2 -12 4980.33  110.73
  -1  -2 -12 4946.24   93.58
  -1  -2 -13   24.05   21.80
  -1  -2 -13   42.01   15.00
  -1  -2 -14  135.83   27.20
  -1  -2 -14  158.39   18.63
  -1  -2 -15 1164.20   49.53
  -1  -2 -15 1166.39   37.46
  -1  -2 -16 2272.41   57.64
  -1  -2 -16 2323.66   74.51
   1   3 -17  288.87   15.09
   1   3 -17  264.66   18.53
   1   3 -17  265.06   23.59
   1   3 -17  258.39   19.45
   1   3 -16    3.63   13.11
   1   3 -16   -7.71   13.70
   1   3 -16    0.27    8.37
   1   3 -16    3.50   19.69
   1   3 -15 1922.99   47.13
   1   3 -15 1807.43   45.12
   1   3 -15 1819.38   45.80
   1   3 -15 1816.76   41.50
   1   3 -14 1320.98   32.50
   1   3 -14 1344.71   31.51
   1   3 -14 1349.40   35.74
   1   3 -14 1333.82   35.39
   1   3 -13 9032.37  172.71
   1   3 -13 8727.31  172.40
   1   3 -13 8986.44  191.37
   1   3 -13 8893.71  169.02
   1   3 -12  181.44   13.49
   1   3 -12  171.17   14.18
   1   3 -12  211.81   15.48
  -1  -3  12  173.36   10.34
   1   3 -11    1.52   19.68
   1   3 -11    5.66    6.03
  -1  -3  11    9.65   10.08
  -1  -3  11    4.77   11.66
   1   3 -10 6076.67   95.16
   1   3 -10 6540.10  120.15
  -1  -3  10 5860.18   93.20
  -1  -3  10 5977.27  102.07
   1   3  -9  337.09   13.18
  -1  -3   9  295.57   14.15
  -1  -3   9  300.18   12.30
   1   3  -8 7578.10  116.66
   1   3  -8 7505.73  135.15
  -1  -3   8 7440.67  117.00
  -1  -3   8 7523.99  126.44
   1   3  -7 1254.28   17.00
  -1  -3   7 1315.57   22.70
  -1  -3   7 1236.09   22.61
   1   3  -6 2470.79   46.06
   1   3  -6 2470.02   36.09
  -1  -3   6 2511.73   32.89
  -1  -3   6 2488.07   51.72
   1   3  -554160.80 1491.45
   1   3  -549848.60 1322.55
  -1  -3   549707.50 1324.06
  -1  -3   552067.80 1426.07
   1   3  -414878.40  284.26
   1   3  -414821.10  266.39
  -1  -3   413644.90  239.30
  -1  -3   415036.60  277.32
   1   3  -315747.90  287.61
   1   3  -317383.00  329.54
  -1  -3   315803.80  285.93
  -1  -3   316795.30  317.62
   1   3  -2 4053.04   73.57
   1   3  -2 4005.49   55.17
  -1  -3   2 4088.95   60.01
  -1  -3   2 4055.84   53.85
   1   3  -114864.80  277.94
   1   3  -114612.80  266.73
  -1  -3   114356.60  256.13
  -1  -3   114884.10  270.12
   1   3   014277.10  276.01
   1   3   015011.40  285.92
  -1  -3   013567.80  244.46
  -1  -3   013490.30  247.84
   1   3   113290.40  237.19
   1   3   113086.80  242.97
  -1  -3  -113350.40  233.26
  -1  -3  -113368.00  242.68
   1   3   2 3140.03   53.63
   1   3   2 3240.57   47.38
  -1  -3  -2 3348.65   53.75
  -1  -3  -2 3182.49   51.19
   1   3   353789.40 1519.33
   1   3   349231.20 1335.49
  -1  -3  -351779.90 1415.58
  -1  -3  -346764.70 1242.17
   1   3   4 2131.93   36.44
   1   3   4 2197.51   56.86
  -1  -3  -4 2177.86   27.41
  -1  -3  -4 2107.20   39.67
   1   3   528701.00  669.55
   1   3   526749.70  577.53
  -1  -3  -528805.70  664.12
  -1  -3  -526732.20  583.64
   1   3   610074.80  195.91
   1   3   610660.10  175.26
  -1  -3  -610106.60  192.37
  -1  -3  -610058.30  160.48
   1   3   7  210.96    4.45
   1   3   7  212.53   19.19
  -1  -3  -7  238.20    7.88
  -1  -3  -7  217.52   17.31
   1   3   8 3218.43   42.61
  -1  -3  -8 3238.00   45.18
  -1  -3  -8 3226.67   69.01
  -1  -3  -9 3796.74   51.40
  -1  -3  -9 3719.05   71.04
  -1  -3  -9 3703.69   82.10
  -1  -3  -9 3759.29   47.95
  -1  -3 -1019479.40  361.89
  -1  -3 -1019755.40  455.19
  -1  -3 -1019484.10  422.56
  -1  -3 -1018078.30  336.25
  -1  -3 -11 4579.37  100.61
  -1  -3 -11 4714.24   88.38
  -1  -3 -12 5179.29  101.62
  -1  -3 -12 5138.52  115.84
  -1  -3 -13  729.65   28.98
  -1  -3 -13  740.07   38.74
  -1  -3 -14 8441.72  235.73
  -1  -3 -14 8043.67  167.21
  -1  -3 -15 2642.78   63.39
  -1  -3 -15 2658.50   78.36
  -1  -3 -16   95.68   21.70
  -1  -3 -16   96.55   29.91
   1   4 -17  273.32   21.47
   1   4 -17  242.33   36.27
   1   4 -17  282.10   23.96
   1   4 -17  297.41   24.55
   1   4 -16  784.88   31.43
   1   4 -16  771.94   27.91
   1   4 -16  781.72   28.48
   1   4 -16  822.80   31.11
   1   4 -15  890.91   31.65
   1   4 -15  919.61   29.73
   1   4 -15  920.08   30.94
   1   4 -15  905.05   44.89
   1   4 -14 2942.50   62.17
   1   4 -14 2955.55   61.47
   1   4 -14 2923.05   67.82
   1   4 -13 1274.34   33.63
   1   4 -13 1299.84   39.42
  -1  -4  13 1264.46   32.80
  -1  -4  13 1249.41   26.61
   1   4 -12 7390.19  146.94
   1   4 -12 6898.62  116.91
  -1  -4  12 7030.69  153.74
  -1  -4  12 6914.04  120.21
   1   4 -1111971.30  219.99
   1   4 -1112754.10  265.19
  -1  -4  1112019.60  238.10
  -1  -4  1111891.60  222.35
   1   4 -10  641.11   37.98
   1   4 -10  622.50   19.59
  -1  -4  10  597.17   19.03
  -1  -4  10  604.49   14.10
   1   4  -9  661.80   13.05
   1   4  -9  644.43   19.50
  -1  -4   9  672.77   29.41
  -1  -4   9  641.83   13.25
   1   4  -8  528.00   10.72
   1   4  -8  515.47   16.83
  -1  -4   8  518.75   16.22
  -1  -4   8  533.64   11.23
   1   4  -7 8546.92  152.04
   1   4  -7 8746.16  140.62
  -1  -4   7 8741.58  141.21
  -1  -4   7 8548.27  154.50
   1   4  -6   62.30    4.87
   1   4  -6   69.07   20.25
  -1  -4   6   59.75    4.87
  -1  -4   6   66.28    9.20
   1   4  -5 1399.39   31.61
   1   4  -5 1402.50   19.77
  -1  -4   5 1358.59   19.01
  -1  -4   5 1369.64   25.43
   1   4  -4  438.82   18.55
   1   4  -4  418.91   13.42
  -1  -4   4  423.63    8.49
  -1  -4   4  412.31   13.50
   1   4  -325723.00  554.39
   1   4  -323038.30  485.24
  -1  -4   322856.90  475.29
  -1  -4   324472.40  525.17
   1   4  -240217.20 1004.35
   1   4  -238065.50  939.97
  -1  -4   238376.40  936.15
  -1  -4   238315.10  952.42
   1   4  -111638.70  213.63
   1   4  -111000.10  206.73
  -1  -4   111415.60  208.47
  -1  -4   111450.60  195.87
   1   4   042394.90 1101.63
   1   4   043509.80 1127.98
  -1  -4   043031.20 1097.16
  -1  -4   042167.80 1081.45
   1   4   1  640.45   15.62
   1   4   1  654.09   17.92
  -1  -4  -1  666.67   13.42
  -1  -4  -1  675.45   15.30
   1   4   2 7068.84  140.76
   1   4   2 7413.70  128.09
  -1  -4  -2 7305.58  122.56
  -1  -4  -2 7534.52  122.47
   1   4   3 1119.70   43.78
   1   4   3 1109.74   20.84
  -1  -4  -3 1109.94   19.75
  -1  -4  -3 1100.90   24.23
   1   4   4   37.55    8.67
   1   4   4   38.96   15.41
  -1  -4  -4   35.14    4.91
  -1  -4  -4   31.18   18.47
   1   4   5 1708.57   39.66
   1   4   5 1728.36   28.21
  -1  -4  -5 1692.97   36.13
  -1  -4  -5 1653.41   23.15
   1   4   6 8530.44  144.17
   1   4   6 8198.43  161.22
  -1  -4  -6 8454.39  157.34
  -1  -4  -6 8284.52  138.87
   1   4   7 7289.18  113.50
   1   4   7 7220.40  149.07
  -1  -4  -7 7319.41  143.93
  -1  -4  -7 7972.51  130.91
   1   4   845402.80 1335.22
   1   4   842079.30 1081.91
  -1  -4  -845652.80 1179.56
  -1  -4  -845965.10 1281.89
   1   4   9 1910.37   24.17
   1   4   9 1884.45   53.84
  -1  -4  -9 1837.94   28.65
  -1  -4  -9 1955.71   51.33
  -1  -4 -10  416.08   26.93
  -1  -4 -10  376.97    6.04
  -1  -4 -10  421.72   20.92
  -1  -4 -11 5023.01   65.70
  -1  -4 -11 5550.68  119.23
  -1  -4 -11 5624.32  107.25
  -1  -4 -11 5016.66   67.53
  -1  -4 -12  667.82   36.53
  -1  -4 -12  615.13   27.61
  -1  -4 -13   53.71   23.80
  -1  -4 -13   48.74   30.05
  -1  -4 -14 1867.54   93.93
  -1  -4 -14 2103.97   54.13
  -1  -4 -15 1649.66   60.73
  -1  -4 -15 1663.86   75.74
   1   5 -17   27.24   16.12
   1   5 -17   54.61   20.33
   1   5 -17   27.31   17.87
   1   5 -17   20.88   10.38
   1   5 -16    5.36   13.92
   1   5 -16   -0.28    8.65
   1   5 -16    2.58   14.49
   1   5 -15 1562.78   41.83
   1   5 -15 1576.55   66.56
   1   5 -15 1596.07   31.82
  -1  -5  15 1590.19   34.71
   1   5 -14  274.02   12.63
   1   5 -14  242.65   20.68
  -1  -5  14  350.76   20.83
  -1  -5  14  272.76   13.71
   1   5 -13 1043.22   31.91
   1   5 -13 1006.00   29.77
  -1  -5  13 1041.44   28.15
  -1  -5  13  999.70   31.73
   1   5 -12  675.94   25.62
   1   5 -12  652.18   15.49
  -1  -5  12  661.57   16.83
  -1  -5  12  670.29   35.02
   1   5 -11 2644.92   56.19
   1   5 -11 2521.73   40.67
  -1  -5  11 2507.18   50.57
  -1  -5  11 2610.37   43.52
   1   5 -10  282.52   10.71
   1   5 -10  291.55   19.37
  -1  -5  10  275.30   11.14
  -1  -5  10  260.43   17.26
   1   5  -9  308.36   37.38
   1   5  -9  303.53   10.08
  -1  -5   9  287.85   16.75
  -1  -5   9  259.90   32.70
   1   5  -8  350.24   17.65
   1   5  -8  339.34    9.71
  -1  -5   8  330.77   20.03
  -1  -5   8  331.32    9.94
   1   5  -7 1988.63   39.64
   1   5  -7 1920.90   29.13
  -1  -5   7 1891.74   37.07
  -1  -5   7 1910.91   35.55
   1   5  -6  724.57   14.20
   1   5  -6  713.67   21.95
  -1  -5   6  714.65   20.24
  -1  -5   6  703.99   13.66
   1   5  -518228.50  383.32
   1   5  -518240.40  360.92
  -1  -5   518480.70  363.59
  -1  -5   518192.80  376.67
   1   5  -4 1256.44   20.96
   1   5  -4 1300.30   43.82
  -1  -5   4 1286.25   35.85
  -1  -5   4 1258.20   19.20
   1   5  -3 1695.99   37.28
   1   5  -3 1760.98   28.22
  -1  -5   3 1647.08   30.35
  -1  -5   3 1661.55   24.87
   1   5  -224972.90  551.00
   1   5  -225807.60  580.32
  -1  -5   225123.00  567.82
  -1  -5   224661.40  532.24
   1   5  -1 1316.28   37.24
   1   5  -1 1337.35   28.25
  -1  -5   1 1361.23   22.76
  -1  -5   1 1301.37   31.15
   1   5   092557.80 3202.70
   1   5   094506.70 3282.26
  -1  -5   094462.70 3258.77
  -1  -5   089565.60 3085.94
   1   5   1   38.93   10.32
   1   5   1   47.09   11.36
  -1  -5  -1   44.87    7.69
  -1  -5  -1   38.97    8.38
   1   5   2 2910.18   55.62
   1   5   2 3051.08   69.69
  -1  -5  -2 3184.46   53.57
  -1  -5  -2 3100.29   51.44
   1   5   3 5718.17   98.11
   1   5   3 5584.41  104.33
  -1  -5  -3 5722.13   94.29
  -1  -5  -3 5395.82  106.17
   1   5   4 9621.35  197.96
   1   5   410334.10  207.85
  -1  -5  -4 9913.38  184.71
  -1  -5  -4 9677.09  180.90
   1   5   5 6719.05  132.30
   1   5   5 6769.85  113.71
  -1  -5  -5 6572.04  105.71
  -1  -5  -5 6705.27  123.13
   1   5   6 1368.74   24.40
   1   5   6 1327.94   40.17
  -1  -5  -6 1373.18   34.68
  -1  -5  -6 1291.26   20.91
   1   5   7  590.06   30.80
   1   5   7  582.79   22.52
  -1  -5  -7  630.91   25.96
  -1  -5  -7  583.95   12.13
   1   5   8 9737.87  177.57
   1   5   8 9738.03  210.71
  -1  -5  -8 9508.65  160.66
  -1  -5  -8 9515.54  223.23
   1   5   9 5132.34   77.05
   1   5   9 5152.00  150.55
  -1  -5  -9 5266.75   86.98
  -1  -5  -9 5451.44  141.76
   1   5  10  470.02   35.45
   1   5  10  503.88   13.11
  -1  -5 -10  528.92   30.15
  -1  -5 -10  515.60   10.46
  -1  -5 -11 2187.10   52.00
  -1  -5 -11 2273.47   61.64
  -1  -5 -11 1974.44   25.38
  -1  -5 -12 1220.61   38.70
  -1  -5 -12 1217.14   46.69
  -1  -5 -13   13.19   16.55
  -1  -5 -13   15.12   38.39
  -1  -5 -14 7533.32  218.93
  -1  -5 -14 7462.32  160.99
   1   6 -16 1453.20   78.15
   1   6 -16 1427.48   31.85
  -1  -6  16 1384.07   33.02
   1   6 -15  576.38   36.82
   1   6 -15  600.51   18.61
  -1  -6  15  641.44   30.57
  -1  -6  15  581.79   19.85
   1   6 -14   -1.33   18.54
   1   6 -14    1.59    8.00
  -1  -6  14    3.05    8.69
  -1  -6  14    0.36   12.64
   1   6 -13 1001.57   41.31
   1   6 -13  982.11   22.14
  -1  -6  13 1001.15   48.04
  -1  -6  13 1020.99   23.75
   1   6 -12  751.72   39.19
   1   6 -12  840.33   27.89
  -1  -6  12  822.47   27.00
  -1  -6  12  813.81   19.81
   1   6 -11  306.35   11.62
   1   6 -11  346.88   26.86
  -1  -6  11  317.15   19.38
  -1  -6  11  332.39   12.51
   1   6 -1014046.00  291.96
   1   6 -1014486.00  317.56
  -1  -6  1014008.10  333.26
  -1  -6  1014131.80  276.46
   1   6  -9 6389.19  136.76
   1   6  -9 6195.92  105.11
  -1  -6   9 6186.13  106.65
  -1  -6   9 6151.92  128.65
   1   6  -8 1251.33   43.98
   1   6  -8 1208.15   24.63
  -1  -6   8 1231.79   34.65
  -1  -6   8 1218.67   24.10
   1   6  -7 2385.46   38.98
   1   6  -7 2423.37   58.23
  -1  -6   7 2353.90   48.73
  -1  -6   7 2376.99   37.56
   1   6  -6 1027.34   19.84
   1   6  -6  989.13   32.84
  -1  -6   6  996.86   18.48
  -1  -6   6  973.91   26.05
   1   6  -5 6369.47  104.17
   1   6  -5 6035.90  119.06
  -1  -6   5 6104.25  109.22
  -1  -6   5 6316.27  100.64
   1   6  -4 1297.78   24.79
   1   6  -4 1299.17   32.36
  -1  -6   4 1221.57   27.73
  -1  -6   4 1222.37   21.17
   1   6  -3 5040.27   93.74
   1   6  -3 5264.95   87.84
  -1  -6   3 5189.15   81.42
  -1  -6   3 4934.48   86.31
   1   6  -210617.30  206.35
   1   6  -210517.70  195.63
  -1  -6   210998.50  211.08
  -1  -6   210338.50  182.67
   1   6  -1  116.05   14.28
   1   6  -1  122.86   11.93
  -1  -6   1  162.54   15.92
  -1  -6   1  113.36   15.46
   1   6   0 2940.66   57.59
   1   6   0 2902.51   54.49
  -1  -6   0 2922.20   47.42
  -1  -6   0 2907.00   49.62
   1   6   1 4989.88   99.00
   1   6   1 4863.50   91.48
  -1  -6  -1 4999.33   83.52
  -1  -6  -1 4927.34   82.84
   1   6   2 1695.86   40.39
   1   6   2 1771.71   39.32
  -1  -6  -2 1750.50   46.97
  -1  -6  -2 1874.60   48.27
   1   6   3 2127.59   43.26
   1   6   3 1985.14   68.13
  -1  -6  -3 2052.75   39.61
  -1  -6  -3 2173.70   41.62
   1   6   4 7417.78  159.22
   1   6   4 7352.24  147.90
  -1  -6  -4 7567.97  139.79
  -1  -6  -4 7529.62  134.63
   1   6   5  810.88   40.36
   1   6   5  805.46   22.07
  -1  -6  -5  829.79   26.45
  -1  -6  -5  872.51   21.37
   1   6   6 4240.24   88.79
   1   6   6 4320.25   96.54
  -1  -6  -6 4212.38   70.90
  -1  -6  -6 4496.26   87.49
   1   6   7 4336.86   99.27
   1   6   7 4510.46   86.03
  -1  -6  -7 4235.11   70.27
  -1  -6  -7 4514.17   89.91
   1   6   8   18.46    9.33
   1   6   8   28.68   21.41
  -1  -6  -8   22.48    7.85
  -1  -6  -8   32.54   16.12
   1   6   9  754.14   41.52
   1   6   9  796.48   17.91
  -1  -6  -9  777.27   52.30
  -1  -6  -9  732.04   16.65
   1   6  10 3613.34  134.35
   1   6  10 3560.06   61.38
  -1  -6 -10 3371.15   58.53
  -1  -6 -10 3620.14  117.64
   1   6  11 2726.45   39.62
   1   6  11 2913.82   85.68
  -1  -6 -11 2785.54   39.43
  -1  -6 -11 3017.11   76.20
  -1  -6 -12 6082.02  135.68
  -1  -6 -12 6119.65  127.24
  -1  -6 -12 5159.10   76.25
  -1  -6 -13 1273.78   45.14
  -1  -6 -13 1337.19   83.89
   1   7 -15 2109.55   63.94
   1   7 -15 2064.56   41.37
  -1  -7  15 2060.92   43.61
  -1  -7  15 2183.70   55.11
   1   7 -14 1319.21   40.26
   1   7 -14 1359.91   49.60
  -1  -7  14 1419.26   60.85
  -1  -7  14 1333.57   31.05
   1   7 -13 1986.69   59.79
   1   7 -13 1926.72   37.98
  -1  -7  13 1878.93   49.33
  -1  -7  13 1878.24   38.18
   1   7 -12 5364.24  164.23
   1   7 -12 5019.23   90.37
  -1  -7  12 5183.66   93.60
  -1  -7  12 5159.92  108.59
   1   7 -11  852.46   31.14
   1   7 -11  838.72   63.79
  -1  -7  11  868.94   21.07
  -1  -7  11  856.03   30.86
   1   7 -10  687.75   56.96
   1   7 -10  668.80   17.50
  -1  -7  10  668.06   31.23
  -1  -7  10  677.82   17.68
   1   7  -9    4.11    7.84
   1   7  -9    4.07   31.53
  -1  -7   9    7.00    7.35
  -1  -7   9    4.44   15.87
   1   7  -8  150.11   20.56
   1   7  -8  131.64   10.53
  -1  -7   8  129.87   17.21
  -1  -7   8  140.03    9.65
   1   7  -7 1187.82   37.31
   1   7  -7 1142.29   23.72
  -1  -7   7 1136.95   22.71
   1   7  -6 4061.73   69.33
   1   7  -6 4065.99   85.55
  -1  -7   6 3916.99   77.31
  -1  -7   6 4137.21   67.63
   1   7  -5 9881.52  182.26
   1   7  -5 9497.42  196.69
  -1  -7   5 9809.00  217.00
  -1  -7   5 9808.88  176.22
   1   7  -4 4113.49   85.73
   1   7  -4 4372.28   89.55
  -1  -7   4 4290.63   69.20
  -1  -7   4 4159.68   78.17
   1   7  -3 1283.38   36.45
   1   7  -3 1265.56   28.32
  -1  -7   3 1306.83   24.24
  -1  -7   3 1246.92   51.85
   1   7  -2  983.52   32.36
   1   7  -2  908.98   24.21
  -1  -7   2  897.37   31.95
  -1  -7   2  929.79   20.31
   1   7  -1 7587.44  152.02
   1   7  -1 7605.74  143.31
  -1  -7   1 7921.80  137.68
  -1  -7   1 7441.52  150.31
   1   7   0 2790.41   67.79
   1   7   0 2713.98   56.65
  -1  -7   0 2877.98   50.41
  -1  -7   0 2878.94   52.59
   1   7   124879.00  606.89
   1   7   125273.40  609.04
  -1  -7  -126333.80  603.12
  -1  -7  -125212.00  588.58
   1   7   222264.90  525.33
   1   7   222432.20  528.36
  -1  -7  -221873.20  494.67
  -1  -7  -223550.70  556.24
   1   7   3 1401.86   36.89
   1   7   3 1425.68   63.77
  -1  -7  -3 1403.24   34.35
  -1  -7  -3 1363.80   45.82
   1   7   4  531.75   30.60
   1   7   4  499.67   26.70
  -1  -7  -4  531.55   20.74
  -1  -7  -4  541.79   22.84
   1   7   5 5958.88  112.65
   1   7   5 5861.70  138.16
  -1  -7  -5 5938.61  113.59
  -1  -7  -5 6050.33  109.04
   1   7   6 1433.64   48.53
   1   7   6 1425.59   50.08
  -1  -7  -6 1470.74   39.33
  -1  -7  -6 1388.34   30.39
   1   7   7 2212.56   66.57
   1   7   7 2225.83   42.58
  -1  -7  -7 2168.41   41.46
  -1  -7  -7 2286.00   54.22
   1   7   8 2693.66   77.78
  -1  -7  -8 2770.18   64.48
   1   7   9   53.00   44.76
   1   7   9   25.72    8.58
  -1  -7  -9   21.25    7.10
  -1  -7  -9   27.80   18.38
   1   7  10 4866.23   81.70
   1   7  10 5067.06  131.53
  -1  -7 -10 5171.82  150.36
   1   7  11 1189.31   58.34
   1   7  11 1130.71   28.33
  -1  -7 -11 1231.74   74.49
   1   7  12 3778.76   58.35
   1   7  12 4377.21  123.31
  -1  -7 -12 4538.33  108.22
   1   8 -14 1034.76   80.76
   1   8 -14 1043.90   27.57
  -1  -8  14 1028.69   39.29
  -1  -8  14  990.32   39.89
   1   8 -13  522.02   61.78
   1   8 -13  553.97   20.00
  -1  -8  13  576.28   20.37
  -1  -8  13  559.09   50.43
   1   8 -12 2475.72   63.62
   1   8 -12 2386.64   70.32
  -1  -8  12 2450.16   63.53
  -1  -8  12 2427.06   47.09
   1   8 -11    4.21   18.71
   1   8 -11    0.11    9.08
  -1  -8  11    3.61    8.77
  -1  -8  11    3.37   29.49
   1   8 -10  664.70   19.83
   1   8 -10  684.63   35.24
  -1  -8  10  665.62   34.44
  -1  -8  10  692.82   19.14
   1   8  -9 1940.24   83.52
   1   8  -9 2028.45   39.45
  -1  -8   9 2062.97   38.95
  -1  -8   9 2042.23   50.62
   1   8  -8  164.97   45.19
   1   8  -8  196.77   21.10
  -1  -8   8  193.74   20.09
  -1  -8   8  167.75   19.95
   1   8  -7  859.26   23.14
   1   8  -7  905.94   38.71
  -1  -8   7  828.85   30.42
  -1  -8   7  886.22   21.12
   1   8  -6 7447.61  139.89
   1   8  -6 7455.43  165.13
  -1  -8   6 7177.65  145.94
  -1  -8   6 7647.97  137.10
   1   8  -5 4896.17  107.54
   1   8  -5 4895.19  110.36
  -1  -8   5 5059.36   87.50
  -1  -8   5 4859.04  123.12
   1   8  -4 5387.20  101.77
   1   8  -4 5705.51  158.60
  -1  -8   4 5536.39   95.76
  -1  -8   4 5236.02  104.22
   1   8  -3 8851.96  173.87
   1   8  -3 9222.09  199.60
  -1  -8   3 9147.11  165.62
  -1  -8   3 8771.85  173.02
   1   8  -2  613.23   56.52
   1   8  -2  636.40   24.99
  -1  -8   2  651.51   28.41
  -1  -8   2  864.38   34.13
   1   8  -1 1139.03   48.60
   1   8  -1 1127.06   45.61
  -1  -8   1 1157.05   26.39
  -1  -8   1 1057.23   38.41
   1   8   0 2477.95   61.81
   1   8   0 2367.34   55.31
  -1  -8   0 2345.11   56.56
  -1  -8   0 2550.53   47.91
   1   8   1  547.25   29.10
   1   8   1  589.42   29.13
  -1  -8  -1  588.64   21.73
  -1  -8  -1  611.44   21.27
   1   8   2 1409.17   44.93
   1   8   2 1435.20   43.38
  -1  -8  -2 1493.71   35.21
  -1  -8  -2 1439.75   33.88
   1   8   3  205.40   41.34
   1   8   3  215.44   20.40
  -1  -8  -3  205.22   17.23
  -1  -8  -3  206.60   14.62
   1   8   4   -3.73   17.01
   1   8   4   13.29   19.20
  -1  -8  -4    5.89    9.55
   1   8   5 3523.16   73.64
   1   8   5 3568.63   98.23
  -1  -8  -5 3476.69   71.67
  -1  -8  -5 3437.65   62.79
   1   8   6 3638.00   95.93
  -1  -8  -6 3697.89   78.64
  -1  -8  -6 3475.93   62.69
   1   8   7   63.72   13.23
   1   8   7   54.68   27.83
  -1  -8  -7   51.64   10.35
  -1  -8  -7   90.41   19.03
   1   8   8 3156.38   60.24
   1   8   8 3236.37   92.84
  -1  -8  -8 3272.77   75.71
  -1  -8  -8 3176.75   55.93
   1   8   9    3.69    9.33
   1   8   9   10.50   25.32
  -1  -8  -9    4.46    7.76
  -1  -8  -9    9.51   17.77
   1   8  10 4537.55  129.71
   1   8  10 4447.25   96.49
  -1  -8 -10 4801.30  147.12
   1   8  11  649.48   26.02
   1   8  11  709.28   89.01
  -1  -8 -11  751.47   41.31
   1   9 -13 3270.76   84.65
   1   9 -13 3217.57  101.68
  -1  -9  13 3326.97   67.37
  -1  -9  13 3389.40   86.54
   1   9 -12  164.76   34.10
   1   9 -12  194.79   15.98
  -1  -9  12  194.95   15.41
  -1  -9  12  190.17   25.93
   1   9 -11  477.94   39.59
   1   9 -11  479.77   19.97
  -1  -9  11  515.70   36.92
  -1  -9  11  467.11   30.01
   1   9 -10   30.20   25.53
   1   9 -10   67.59   21.52
  -1  -9  10   37.86   18.77
  -1  -9  10   28.35   23.59
   1   9  -9  294.24   32.46
   1   9  -9  280.38   16.69
  -1  -9   9  268.98   14.74
  -1  -9   9  269.09   25.25
   1   9  -8 4348.33  104.02
   1   9  -8 4167.03  107.90
  -1  -9   8 4369.46   79.92
  -1  -9   8 4193.56   95.58
   1   9  -7 1685.50   40.21
   1   9  -7 1881.41   97.27
  -1  -9   7 1733.25   48.51
  -1  -9   7 1793.91   36.58
   1   9  -6  112.98   15.23
   1   9  -6   77.78   27.39
  -1  -9   6  107.90   11.87
  -1  -9   6   81.47   19.11
   1   9  -5    4.09   11.95
   1   9  -5    9.60   20.70
  -1  -9   5    3.47    8.98
  -1  -9   5    9.25   25.26
   1   9  -4  595.99   25.22
   1   9  -4  591.86   36.55
  -1  -9   4  662.07   19.99
  -1  -9   4  606.02   28.09
   1   9  -3 4289.09  114.32
   1   9  -3 4269.07  119.80
  -1  -9   3 4323.58   79.32
  -1  -9   3 4193.80   87.93
   1   9  -2 2549.47   82.10
   1   9  -2 2495.30   59.69
  -1  -9   2 2539.49   49.85
   1   9  -1  646.12   30.49
   1   9  -1  652.59   36.74
  -1  -9   1  723.90   22.56
  -1  -9   1  707.96   36.24
   1   9   0 1103.20   62.33
   1   9   0 1140.04   43.57
  -1  -9   0 1011.89   38.85
  -1  -9   0 1182.72   44.88
   1   9   1 1041.20   40.11
   1   9   1 1073.91   41.03
  -1  -9  -1 1093.81   29.54
  -1  -9  -1  986.61   36.49
   1   9   2   27.28   18.38
   1   9   2   21.05   20.28
  -1  -9  -2   17.99   25.93
  -1  -9  -2   24.48   13.48
   1   9   3  561.13   54.92
   1   9   3  632.16   62.39
  -1  -9  -3  652.50   43.17
  -1  -9  -3  651.55   40.70
   1   9   4 3005.87  103.50
   1   9   4 2939.50   83.04
  -1  -9  -4 2945.18   59.51
  -1  -9  -4 3112.51   66.91
   1   9   5 3665.18  112.09
   1   9   5 3584.15  109.37
  -1  -9  -5 3626.21   70.67
  -1  -9  -5 3580.78   77.39
   1   9   6 1719.65   69.24
   1   9   6 2095.68  114.51
  -1  -9  -6 1781.29   38.97
  -1  -9  -6 1846.04   51.15
   1   9   7 3501.82  103.81
   1   9   7 3368.58   70.73
  -1  -9  -7 3491.02   81.36
  -1  -9  -7 3410.96   84.64
   1   9   8 2721.64   57.88
   1   9   8 2760.35   91.94
  -1  -9  -8 2676.83   68.62
  -1  -9  -8 2799.66   69.11
   1   9   9  846.26   56.03
   1   9   9  874.22   43.60
  -1  -9  -9  842.31   62.12
   1  10 -11  139.90   17.67
   1  10 -11  150.92   38.12
  -1 -10  11  146.59   15.42
  -1 -10  11  152.38   32.41
   1  10 -10 3673.11  100.27
   1  10 -10 3677.39  117.79
  -1 -10  10 3647.82   72.59
  -1 -10  10 3526.47  102.65
   1  10  -9  551.93   47.19
   1  10  -9  549.84   24.93
  -1 -10   9  571.57   21.00
  -1 -10   9  554.43   35.17
   1  10  -8  835.10   43.64
   1  10  -8  819.72   50.11
  -1 -10   8  804.25   24.55
  -1 -10   8  811.48   37.67
   1  10  -7  594.90   26.12
   1  10  -7  559.91   43.98
  -1 -10   7  597.41   54.05
  -1 -10   7  603.15   20.78
   1  10  -6  -13.36   44.84
  -1 -10   6    5.18   16.24
  -1 -10   6   -0.52    9.88
   1  10  -5 2892.14   67.49
   1  10  -5 3000.75  101.94
  -1 -10   5 2945.19   59.07
  -1 -10   5 2821.18   71.17
   1  10  -411751.00  300.81
   1  10  -411478.60  303.70
  -1 -10   411851.20  245.47
  -1 -10   411336.20  256.23
   1  10  -3   10.12   18.32
   1  10  -3    6.23   50.14
  -1 -10   3   12.96   17.99
  -1 -10   3   12.49   12.88
   1  10  -2 6696.41  147.69
   1  10  -2 6495.69  163.08
  -1 -10   2 6914.89  154.40
  -1 -10   2 6435.10  139.78
   1  10  -1   91.18   23.11
   1  10  -1  138.48   47.99
  -1 -10   1  138.71   15.82
  -1 -10   1   94.92   39.04
   1  10   0  234.52   28.71
   1  10   0  297.98   30.85
  -1 -10   0  409.99   30.84
  -1 -10   0  275.75   19.01
   1  10   1  121.53   24.78
   1  10   1  105.60   44.53
  -1 -10  -1   87.91   24.39
  -1 -10  -1  115.83   16.87
   1  10   2   74.89   22.96
   1  10   2   60.12   25.56
  -1 -10  -2   59.35   21.57
  -1 -10  -2   91.39   16.77
   1  10   3 4575.96  119.88
   1  10   3 4573.53  118.32
  -1 -10  -3 4713.11   97.96
  -1 -10  -3 4299.58   99.95
   1  10   4 7325.23  181.97
   1  10   4 7105.41  162.68
  -1 -10  -4 6955.61  153.55
  -1 -10  -4 7507.91  157.46
   1  10   5   26.58   21.46
   1  10   5   19.17   33.83
  -1 -10  -5   32.78   17.49
  -1 -10  -5   21.68   31.99
   1  10   6  357.90   79.42
   1  10   6  393.67   26.25
  -1 -10  -6  401.92   24.76
  -1 -10  -6  405.85   28.22
   1  10   7  179.60   20.43
   1  10   7  185.00   39.24
  -1 -10  -7  158.13   19.52
  -1 -10  -7  163.30   24.89
   1  11  -8  754.74   33.25
   1  11  -8  795.80   65.58
  -1 -11   8  806.10   26.70
  -1 -11   8  822.50   41.93
   1  11  -7 1667.24   49.05
   1  11  -7 1808.51   86.09
  -1 -11   7 1708.96   40.62
  -1 -11   7 1710.20   57.19
   1  11  -6  219.37   23.93
   1  11  -6  224.40   46.57
  -1 -11   6  198.96   28.01
  -1 -11   6  252.09   18.05
   1  11  -5 1763.21   55.92
   1  11  -5 1770.01  128.59
  -1 -11   5 1774.46   42.72
  -1 -11   5 1699.98   56.22
   1  11  -4 1807.61   56.64
   1  11  -4 1765.77   75.59
  -1 -11   4 1847.13   65.00
  -1 -11   4 1734.14   55.92
   1  11  -3 8495.36  225.32
   1  11  -3 8793.44  205.69
  -1 -11   3 8619.77  196.71
  -1 -11   3 8979.30  184.43
   1  11  -2 1542.82   54.34
   1  11  -2 1481.55   63.60
  -1 -11   2 1558.58   41.42
  -1 -11   2 1484.50   48.88
   1  11  -1  243.63   30.85
   1  11  -1  233.36   34.82
  -1 -11   1  195.40   24.14
  -1 -11   1  237.88   19.73
   1  11   0   48.49   25.33
   1  11   0   39.37   27.62
  -1 -11   0   49.44   16.22
  -1 -11   0   38.33   18.98
   1  11   1 2402.70   78.28
   1  11   1 2398.89   77.38
  -1 -11  -1 2421.66   96.27
  -1 -11  -1 2586.11   60.54
   1  11   2 2738.04   89.30
   1  11   2 2587.81  122.44
  -1 -11  -2 2825.72   88.54
  -1 -11  -2 2674.52   98.32
   1  11   3  478.66   44.40
   1  11   3  515.74   64.98
  -1 -11  -3  507.73   32.84
  -1 -11  -3  526.44   28.67
   1  11   4  253.91   29.59
   1  11   4  236.63   74.88
  -1 -11  -4  241.58   27.38
  -1 -11  -4  295.01   25.19
   2 -11  -410466.30  266.36
   2 -11  -410004.60  254.49
  -2  11   4 9797.04  246.34
  -2  11   4 9783.17  246.19
   2 -11  -3 2264.02   59.35
   2 -11  -3 2140.77   75.92
  -2  11   3 2282.75   78.19
  -2  11   3 2192.99   76.64
   2 -11  -2 1374.25   67.36
   2 -11  -2 1368.31   89.37
  -2  11   2 1242.87  101.15
  -2  11   2 1300.78   55.97
   2 -11  -1  626.06   30.18
   2 -11  -1  593.77   37.46
  -2  11   1  636.20   68.69
  -2  11   1  583.10   53.12
   2 -11   0  341.92   33.30
   2 -11   0  353.06   42.87
  -2  11   0  366.32   48.29
  -2  11   0  330.28   32.96
   2 -11   1 6048.97  147.63
   2 -11   1 6220.45  131.71
  -2  11  -1 6001.46  141.31
  -2  11  -1 5988.64  163.39
   2 -11   2  433.26   27.09
   2 -11   2  395.34   44.76
  -2  11  -2  378.87   44.67
  -2  11  -2  441.02   34.93
   2 -11   3 1424.48   65.50
   2 -11   3 1427.58   44.01
  -2  11  -3 1393.64  119.17
  -2  11  -3 1388.01   49.50
   2 -11   4   15.74   30.23
   2 -11   4   33.47   17.39
  -2  11  -4   30.06   21.41
  -2  11  -4   30.30   39.32
   2 -11   5 1792.36   49.99
   2 -11   5 1777.54   60.18
  -2  11  -5 1789.49   54.82
  -2  11  -5 1664.96   91.48
   2 -11   6  359.03   43.30
   2 -11   6  365.74   34.32
  -2  11  -6  328.18   55.85
  -2  11  -6  379.55   30.01
   2 -10  -8   25.10   20.03
   2 -10  -8   19.87   31.96
  -2  10   8   -4.12   29.70
  -2  10   8   18.62   24.90
   2 -10  -7  191.77   26.36
   2 -10  -7  188.46   22.98
  -2  10   7  189.62   35.31
  -2  10   7   51.81   51.02
   2 -10  -6  239.60   22.88
   2 -10  -6  202.93   27.64
  -2  10   6  226.08   28.15
  -2  10   6  222.26   35.09
   2 -10  -5 1277.39   48.83
   2 -10  -5 1268.96   60.09
  -2  10   5 1263.91   49.74
  -2  10   5 1293.38   55.83
   2 -10  -4 6118.86  144.28
   2 -10  -4 6070.46  125.88
  -2  10   4 6121.02  190.43
  -2  10   4 5954.94  146.58
   2 -10  -3   31.38   29.95
   2 -10  -3   48.44   43.07
  -2  10   3   33.60   24.68
  -2  10   3   34.65   24.24
   2 -10  -2 1495.49   57.86
   2 -10  -2 1615.40   42.72
  -2  10   2 1568.27   67.90
  -2  10   2 1594.86   86.03
   2 -10  -1 3986.79  104.73
   2 -10  -1 4066.42   83.21
  -2  10   1 4014.64   95.63
  -2  10   1 3926.00  116.97
   2 -10   0 3706.72   98.85
   2 -10   0 3727.29   78.48
  -2  10   0 3728.17   88.79
  -2  10   0 3641.70  102.97
   2 -10   1  128.88   18.37
   2 -10   1  139.89   25.14
  -2  10  -1  126.53   31.51
  -2  10  -1  130.37   24.73
   2 -10   2 1244.98   55.93
   2 -10   2 1170.11   46.01
  -2  10  -2 1249.98   41.53
  -2  10  -2 1167.44  100.04
   2 -10   3 2227.08   52.36
   2 -10   3 2280.65  105.88
  -2  10  -3 2152.10   80.88
  -2  10  -3 2124.09   90.65
   2 -10   4 3227.06   70.76
   2 -10   4 3201.32   95.81
  -2  10  -4 3175.25  111.81
  -2  10  -4 3433.49   78.29
   2 -10   5  188.76   20.08
   2 -10   5  177.78   34.82
  -2  10  -5  122.65   67.94
  -2  10  -5  164.23   21.92
   2 -10   6   14.97   27.26
   2 -10   6    4.28   20.40
  -2  10  -6    5.16   27.97
   2 -10   7  822.46   41.03
   2 -10   7  804.07   33.06
  -2  10  -7  790.24   54.03
  -2  10  -7  845.63   57.56
   2 -10   8 4185.04  123.65
   2 -10   8 4503.82   99.25
  -2  10  -8 4389.16  129.61
  -2  10  -8 4541.09  103.03
   2 -10   9  277.54   23.53
   2 -10   9  199.90   57.09
  -2  10  -9  254.21   24.92
  -2  10  -9  181.87   39.82
   2  -9 -10  558.33   30.14
   2  -9 -10  553.75   32.43
  -2   9  10  545.19   33.13
  -2   9  10  553.40   54.33
   2  -9  -9  693.66   48.99
   2  -9  -9  679.11   35.40
  -2   9   9  702.87   46.93
  -2   9   9  655.06   32.25
   2  -9  -8  372.30   24.40
   2  -9  -8  350.50   28.86
  -2   9   8  337.49   34.08
   2  -9  -7  668.31   35.09
   2  -9  -7  735.89   29.39
  -2   9   7  679.79   42.74
  -2   9   7  656.32   61.66
   2  -9  -6 1484.93   50.63
   2  -9  -6 1515.40   40.71
  -2   9   6 1451.21   48.50
  -2   9   6 1567.72   56.56
   2  -9  -5 2113.22   49.35
   2  -9  -5 2095.88   61.35
  -2   9   5 2149.11   61.31
  -2   9   5 2096.44   62.69
   2  -9  -4    1.35   21.92
   2  -9  -4    1.40   18.22
  -2   9   4   -5.05   18.59
  -2   9   4  -10.14   31.48
   2  -9  -3  798.44   57.00
   2  -9  -3  854.61   28.61
  -2   9   3  833.72   37.26
  -2   9   3  802.02   39.71
   2  -9  -2 7668.36  171.12
   2  -9  -2 7900.78  152.94
  -2   9   2 7840.34  167.16
  -2   9   2 7848.90  192.01
   2  -9  -1  342.67   28.58
   2  -9  -1  321.42   20.89
  -2   9   1  327.84   57.95
  -2   9   1  347.51   25.55
   2  -9   0 3977.00  132.11
   2  -9   0 4409.98   85.86
  -2   9   0 4174.92  106.90
  -2   9   0 4506.77  127.19
   2  -9   1 7492.79  143.55
   2  -9   1 7331.84  170.21
  -2   9  -1 7522.62  155.19
  -2   9  -1 7093.40  167.84
   2  -9   2 3565.29   91.07
   2  -9   2 3590.54   91.22
  -2   9  -2 3486.77   75.02
  -2   9  -2 3483.47  110.15
   2  -9   3   35.94   14.16
   2  -9   3   23.69   18.90
  -2   9  -3   17.45   31.57
  -2   9  -3   45.73   28.93
   2  -9   4 2971.05   72.60
   2  -9   4 2884.61   60.75
  -2   9  -4 2872.16  137.37
  -2   9  -4 2896.37   63.57
   2  -9   5  709.54   26.80
   2  -9   5  593.36   41.88
  -2   9  -5  637.04   43.36
  -2   9  -5  682.10   28.82
   2  -9   6 4465.85   90.06
   2  -9   6 4741.18  149.43
  -2   9  -6 4703.95   97.47
  -2   9  -6 4464.46  119.24
   2  -9   7  402.30   27.99
   2  -9   7  396.17   37.98
  -2   9  -7  389.24   23.35
  -2   9  -7  387.88   37.62
   2  -9   8    0.97   23.06
   2  -9   8    3.75   14.36
  -2   9  -8    1.51   24.26
  -2   9  -8   13.52   15.15
   2  -9   9 1393.31   41.30
   2  -9   9 1344.52   57.44
  -2   9  -9 1380.98   93.22
  -2   9  -9 1486.75   42.85
   2  -9  10  587.24   28.24
   2  -9  10  574.79   31.73
  -2   9 -10  578.72   28.16
  -2   9 -10  568.58   71.93
   2  -9  11 2306.66   57.86
   2  -9  11 2186.54   60.14
  -2   9 -11 2331.17   59.01
  -2   9 -11 2210.41  116.75
   2  -8 -12 2385.58   61.36
   2  -8 -12 2259.38   64.01
  -2   8  12 2229.95   54.66
  -2   8  12 2418.54  124.62
   2  -8 -11 1130.82   57.47
   2  -8 -11 1087.23   42.03
  -2   8  11 1115.37   35.59
  -2   8  11 1129.21   55.89
   2  -8 -10 2725.51   61.65
   2  -8 -10 2598.89   69.39
  -2   8  10 2715.36   92.52
  -2   8  10 2786.34   68.19
   2  -8  -9  514.82   31.54
   2  -8  -9  535.39   26.12
  -2   8   9  529.09   39.38
  -2   8   9  549.95   47.74
   2  -8  -8  277.82   20.19
   2  -8  -8  231.92   26.22
  -2   8   8  210.27   41.80
  -2   8   8  256.00   29.91
   2  -8  -7 2077.89   46.80
   2  -8  -7 2000.89   58.20
  -2   8   7 2035.75   61.03
  -2   8   7 1933.58   61.21
   2  -8  -6 2500.08   52.70
   2  -8  -6 2319.31   64.65
  -2   8   6 2314.13   58.72
  -2   8   6 2384.01   65.14
   2  -8  -5 2975.61   78.90
   2  -8  -5 3015.41   76.65
  -2   8   5 3071.85   73.25
  -2   8   5 2966.57   73.20
   2  -8  -4  624.18   23.68
   2  -8  -4  644.16   33.82
  -2   8   4  613.61   32.68
  -2   8   4  619.26   31.45
   2  -8  -3  901.96   29.01
   2  -8  -3  868.20   36.97
  -2   8   3  903.21   35.16
  -2   8   3  894.32   38.12
   2  -8  -230411.00  809.08
   2  -8  -231393.70  775.70
  -2   8   230470.30  823.11
  -2   8   230803.20  837.26
   2  -8  -114587.80  332.56
   2  -8  -114787.30  308.68
  -2   8   114930.90  326.77
  -2   8   114424.90  393.18
   2  -8   0   17.85   17.41
   2  -8   0   22.05   11.87
  -2   8   0   28.56   20.19
  -2   8   0   20.19   14.51
   2  -8   1  551.64   29.79
   2  -8   1  573.19   21.27
  -2   8  -1  574.25   23.64
  -2   8  -1  556.32   42.78
   2  -8   2 4641.85  101.23
   2  -8   2 4349.23   99.47
  -2   8  -2 4552.56  118.60
  -2   8  -2 4431.05   84.31
   2  -8   3  594.69   33.24
   2  -8   3  618.17   21.00
  -2   8  -3  565.92   36.56
  -2   8  -3  550.63   67.35
   2  -8   4 1108.09   36.68
   2  -8   4 1192.93   29.78
  -2   8  -4 1180.38   31.61
  -2   8  -4 1100.90   44.95
   2  -8   5 1916.17   41.54
   2  -8   5 1977.31   82.08
  -2   8  -5 1847.80   42.75
  -2   8  -5 1878.29   59.63
   2  -8   6 4179.33   81.62
   2  -8   6 4146.72  100.02
  -2   8  -6 4263.93   83.25
  -2   8  -6 3936.35   99.43
   2  -8   7  523.13   26.88
   2  -8   7  544.63   22.64
  -2   8  -7  539.56   23.03
  -2   8  -7  535.16   36.04
   2  -8   8  191.18   17.46
   2  -8   8  184.29   42.17
  -2   8  -8  182.52   18.35
  -2   8  -8  223.35   28.47
   2  -8   9 1637.46   59.02
   2  -8   9 1632.65   54.11
  -2   8  -9 1634.88   58.42
  -2   8  -9 1622.41   58.09
   2  -8  10  259.31   20.20
   2  -8  10  263.81   21.89
  -2   8 -10  243.00   19.64
  -2   8 -10  274.87   30.32
   2  -8  11  192.43   19.58
   2  -8  11  177.10   19.91
  -2   8 -11  165.62   18.56
  -2   8 -11  191.58   28.88
   2  -8  12   59.18   17.79
   2  -8  12   58.44   17.72
  -2   8 -12   62.87   16.90
  -2   8 -12   56.39   25.64
   2  -7 -13   -1.15   29.03
   2  -7 -13    7.24   19.79
  -2   7  13    7.92   12.96
  -2   7  13   15.40   25.44
   2  -7 -12 2983.24  103.76
   2  -7 -12 3035.86   88.98
  -2   7  12 3091.06   87.75
  -2   7  12 3015.48   64.22
   2  -7 -11   89.19   16.97
   2  -7 -11   83.31   37.93
  -2   7  11   76.18   15.74
  -2   7  11   79.99   27.53
   2  -7 -10 1261.32   35.31
   2  -7 -10 1195.00   41.56
  -2   7  10 1223.03   35.40
  -2   7  10 1219.26   57.10
   2  -7  -9 1494.05   38.20
   2  -7  -9 1390.28   45.29
  -2   7   9 1459.70   51.40
  -2   7   9 1444.90   43.82
   2  -7  -8 3992.17  123.40
   2  -7  -8 3954.45   75.26
  -2   7   8 3908.54   91.06
  -2   7   8 3906.49   80.79
   2  -7  -7 1925.43   41.49
   2  -7  -7 1860.04   78.93
  -2   7   7 1893.38   76.54
  -2   7   7 1875.75   54.69
   2  -7  -6 1453.19   49.65
   2  -7  -6 1487.39   51.17
  -2   7   6 1428.87   40.62
  -2   7   6 1516.15   68.87
   2  -7  -522611.90  504.19
   2  -7  -520715.70  514.82
  -2   7   521195.80  498.53
  -2   7   521450.50  507.85
   2  -7  -4 6486.80  118.99
   2  -7  -4 6385.08  147.77
  -2   7   4 6178.81  159.64
  -2   7   4 6392.44  130.98
   2  -7  -3  680.89   33.00
   2  -7  -3  724.61   23.91
  -2   7   3  708.26   28.57
  -2   7   3  670.13   32.75
   2  -7  -2 2422.99   46.72
   2  -7  -2 2474.67   61.74
  -2   7   2 2420.64   72.14
  -2   7   2 2382.61   52.68
   2  -7  -1 8407.73  154.07
   2  -7  -1 8990.05  220.62
  -2   7   1 8649.17  165.66
  -2   7   1 8485.90  178.53
   2  -7   0 2332.52   55.08
   2  -7   0 2325.28   42.35
  -2   7   0 2244.95   57.36
  -2   7   0 2342.97   46.30
   2  -7   1  992.17   23.51
   2  -7   1  926.92   48.27
  -2   7  -1  982.10   25.16
  -2   7  -1 1015.22   45.53
   2  -7   2 1116.57   34.89
   2  -7   2 1148.93   38.83
  -2   7  -2 1086.60   47.36
  -2   7  -2 1148.62   28.49
   2  -7   3  356.84   27.25
   2  -7   3  361.79   25.87
  -2   7  -3  329.42   27.49
  -2   7  -3  356.13   29.48
   2  -7   4  205.62   24.16
   2  -7   4  226.92   24.48
  -2   7  -4  264.92   15.69
  -2   7  -4  211.67   25.24
   2  -7   5 7798.16  155.79
   2  -7   5 7881.88  144.56
  -2   7  -5 7338.84  195.04
  -2   7  -5 7964.09  147.61
   2  -7   6  566.17   20.95
   2  -7   6  539.62   30.80
  -2   7  -6  559.81   34.05
  -2   7  -6  542.15   31.94
   2  -7   7  680.97   47.52
   2  -7   7  730.12   23.89
  -2   7  -7  728.07   23.71
  -2   7  -7  690.00   35.60
   2  -7   8  280.23   17.88
   2  -7   8  294.21   19.94
  -2   7  -8  276.31   27.02
  -2   7  -8  300.42   30.66
   2  -7   9 1392.43   35.96
   2  -7   9 1321.54   43.83
  -2   7  -9 1369.04   47.33
  -2   7  -9 1404.46   35.05
   2  -7  10  604.08   24.31
   2  -7  10  540.29   24.04
  -2   7 -10  558.37   32.97
  -2   7 -10  601.99   23.90
   2  -7  11  929.29   31.21
   2  -7  11  873.46   29.48
  -2   7 -11  887.34   40.20
  -2   7 -11  941.30   46.91
   2  -7  12 4207.84  114.56
   2  -7  12 4449.94  120.75
  -2   7 -12 4450.63   93.55
  -2   7 -12 4213.42  106.95
   2  -7  13  890.01   33.61
   2  -7  13  844.14   52.28
  -2   7 -13  924.63   32.69
  -2   7 -13  875.17   41.70
   2  -7  14  363.96   24.80
   2  -7  14  379.45   25.36
  -2   7 -14  384.55   23.82
  -2   7 -14  373.81   31.20
   2  -6 -14  645.71   45.23
   2  -6 -14  593.78   48.39
  -2   6  14  615.25   68.38
  -2   6  14  615.13   36.16
   2  -6 -13 1276.66   37.06
   2  -6 -13 1265.31   40.37
  -2   6  13 1372.74   53.19
  -2   6  13 1290.61   48.19
   2  -6 -12 4244.67   85.43
   2  -6 -12 4163.36   90.88
  -2   6  12 4227.62  104.00
  -2   6  12 4216.64  101.92
   2  -6 -11  353.73   24.66
   2  -6 -11  351.20   21.10
  -2   6  11  374.44   32.25
  -2   6  11  358.95   31.63
   2  -6 -10   21.83   16.43
   2  -6 -10   17.51   13.42
  -2   6  10   20.49   23.09
  -2   6  10   22.02   23.74
   2  -6  -9 3326.65   75.13
   2  -6  -9 3335.96   80.44
  -2   6   9 3410.99   79.38
  -2   6   9 3493.06   94.43
   2  -6  -8 1575.80   34.48
   2  -6  -8 1558.57   43.87
  -2   6   8 1520.45   66.55
  -2   6   8 1582.02   58.64
   2  -6  -7    1.43   11.18
   2  -6  -7  152.59   16.54
  -2   6   7    4.80   28.37
  -2   6   7   13.00   27.99
   2  -6  -6  335.14   16.06
   2  -6  -6  352.06   38.70
  -2   6   6  341.18   36.16
  -2   6   6  337.76   38.75
   2  -6  -5 9099.25  186.51
   2  -6  -5 9112.45  189.91
  -2   6   5 8973.09  178.35
  -2   6   5 9150.07  206.43
   2  -6  -463837.50 1956.83
   2  -6  -467654.30 2160.08
  -2   6   463728.30 1987.43
  -2   6   465183.00 2060.37
   2  -6  -314498.80  287.43
   2  -6  -314604.90  363.85
  -2   6   314238.80  307.31
  -2   6   314175.10  292.00
   2  -6  -2 6977.44  120.04
   2  -6  -2 7039.17  149.92
  -2   6   2 6936.67  124.68
  -2   6   2 6975.97  146.67
   2  -6  -1  424.49   14.05
   2  -6  -1  395.10   43.70
  -2   6   1  440.99   43.54
  -2   6   1  433.28   16.17
   2  -6   0 6268.41  103.89
   2  -6   0 6206.50  121.99
  -2   6   0 6048.60  120.33
  -2   6   0 6101.25  105.08
   2  -6   1   11.08   12.73
   2  -6   1    3.15    7.61
  -2   6  -1    8.66   18.71
  -2   6  -1   10.88    8.67
   2  -6   2 4032.37   78.89
   2  -6   2 4044.36   66.99
  -2   6  -2 4046.74   68.04
  -2   6  -2 3831.37   89.46
   2  -6   3 7327.03  140.12
   2  -6   3 7431.97  127.61
  -2   6  -3 7212.27  125.70
  -2   6  -3 7103.97  144.79
   2  -6   4 3940.07   81.15
   2  -6   4 4173.10   70.84
  -2   6  -4 4147.61   85.92
  -2   6  -4 3958.54   84.33
   2  -6   5 1914.65   38.22
   2  -6   5 1807.31   41.78
  -2   6  -5 1946.60   37.83
  -2   6  -5 1877.33   49.62
   2  -6   630471.70  830.58
   2  -6   632006.40  798.09
  -2   6  -633453.20  831.14
  -2   6  -631387.80  828.06
   2  -6   7 8219.75  156.41
   2  -6   7 8109.95  169.71
  -2   6  -7 8476.09  155.84
  -2   6  -7 8002.61  172.37
   2  -6   8 6011.14  111.26
   2  -6   8 5941.09  111.79
  -2   6  -8 5860.57  107.57
  -2   6  -8 5707.77  122.45
   2  -6   9 5830.42  109.83
   2  -6   9 5591.48  118.12
  -2   6  -9 5825.24  109.91
  -2   6  -9 5683.72  151.15
   2  -6  10 1105.67   45.68
   2  -6  10 1034.47   28.32
  -2   6 -10  986.10   56.56
  -2   6 -10 1034.65   43.17
   2  -6  11  344.59   33.67
   2  -6  11  347.50   18.12
  -2   6 -11  369.40   19.41
  -2   6 -11  374.14   41.91
   2  -6  12 1294.38   33.46
   2  -6  12 1324.59   37.65
  -2   6 -12 1266.95   42.85
  -2   6 -12 1358.65   36.05
   2  -6  13    6.51   13.55
   2  -6  13    1.18   14.83
  -2   6 -13   -0.54   13.89
  -2   6 -13   14.52   17.16
   2  -6  14  253.98   23.31
   2  -6  14  255.96   17.60
  -2   6 -14  230.80   25.57
  -2   6 -14  271.07   21.88
   2  -5 -15  655.08   27.86
   2  -5 -15  602.39   28.55
   2  -5 -15  630.78   27.04
  -2   5  15  517.27   20.97
   2  -5 -14 1278.39   37.14
   2  -5 -14 1254.92   38.83
  -2   5  14 1326.06   45.90
  -2   5  14 1281.82   49.53
   2  -5 -13   40.35   15.19
   2  -5 -13   59.72   17.00
  -2   5  13   53.74   12.44
  -2   5  13   45.31   22.40
   2  -5 -12  615.25   24.68
   2  -5 -12  652.32   49.30
  -2   5  12  617.34   34.32
  -2   5  12  643.27   21.89
   2  -5 -11 1979.06   75.17
   2  -5 -11 2129.72   47.23
  -2   5  11 2101.30   45.59
   2  -5 -1021163.60  546.26
   2  -5 -1023146.70  552.57
  -2   5  1022120.30  506.17
  -2   5  1022293.40  535.19
   2  -5  -9  791.99   49.82
   2  -5  -9  839.12   23.36
  -2   5   9  836.74   25.11
  -2   5   9  819.91   37.52
   2  -5  -8  582.80   18.54
   2  -5  -8  539.24   45.66
  -2   5   8  527.05   23.98
  -2   5   8  580.12   26.21
   2  -5  -7 2538.74   44.84
   2  -5  -7 2604.77   56.82
  -2   5   7 2595.80   55.26
  -2   5   7 2516.89   50.35
   2  -5  -611745.00  217.44
   2  -5  -611758.60  240.90
  -2   5   611297.50  246.92
  -2   5   611557.00  238.72
   2  -5  -5 1523.15   39.02
   2  -5  -5 1571.09   28.83
  -2   5   5 1497.83   33.62
  -2   5   5 1534.72   35.68
   2  -5  -4   59.39    8.37
   2  -5  -4   49.47   14.21
  -2   5   4   40.39   13.24
  -2   5   4   50.06   10.85
   2  -5  -3  130.83    9.48
   2  -5  -3  123.15   16.28
  -2   5   3  143.88   11.72
  -2   5   3  123.03   26.26
   2  -5  -222749.40  484.41
   2  -5  -222890.30  526.84
  -2   5   222366.10  541.81
  -2   5   223640.30  511.21
   2  -5  -1 1189.56   21.64
   2  -5  -1 1180.76   32.93
  -2   5   1 1134.46   36.22
  -2   5   1 1176.38   22.76
   2  -5   015748.70  340.51
   2  -5   015956.10  307.67
  -2   5   015946.90  311.04
  -2   5   015400.40  324.46
   2  -5   112133.70  220.97
   2  -5   112240.90  245.68
  -2   5  -112474.30  228.77
   2  -5   2    1.75   10.59
   2  -5   2    1.66    6.73
  -2   5  -2    6.97    7.02
   2  -5   3 3868.62   85.99
   2  -5   3 4107.46   75.41
  -2   5  -3 4057.82   64.51
  -2   5  -3 4069.34   78.92
   2  -5   4 3770.59   61.39
   2  -5   4 3981.68   91.69
  -2   5  -4 3832.71   62.43
  -2   5  -4 3738.10   73.71
   2  -5   5 1149.79   23.90
   2  -5   5 1206.00   31.54
  -2   5  -5 1165.43   23.89
  -2   5  -5 1189.49   33.29
   2  -5   613094.20  258.52
   2  -5   614080.00  282.24
  -2   5  -613675.10  290.95
  -2   5  -613353.00  262.56
   2  -5   765155.50 2039.87
   2  -5   767259.80 2139.76
  -2   5  -763088.20 1981.30
  -2   5  -766709.20 2135.62
   2  -5   817743.80  381.48
   2  -5   817619.10  382.12
  -2   5  -817621.90  375.43
  -2   5  -816483.90  414.00
   2  -5   9 7877.44  146.97
   2  -5   9 7952.46  176.65
  -2   5  -9 8015.97  148.12
  -2   5  -9 7879.03  186.93
   2  -5  10 2359.58   64.74
   2  -5  10 2372.52   58.10
   2  -5  10 2383.82   65.26
  -2   5 -10 2414.28   47.37
  -2   5 -10 2292.62   53.62
   2  -5  11  479.15   27.93
   2  -5  11  486.16   21.26
  -2   5 -11  520.84   20.54
  -2   5 -11  532.09   39.97
   2  -5  12 2144.95   58.62
   2  -5  12 2215.67   50.01
  -2   5 -12 2218.80   47.61
  -2   5 -12 2124.47   72.37
   2  -5  13   78.00   21.00
   2  -5  13   94.22   16.80
  -2   5 -13   72.39   17.26
  -2   5 -13   84.78   15.29
   2  -5  14    5.02    9.45
   2  -5  14   10.99   26.09
  -2   5 -14   15.73   14.76
  -2   5 -14   10.49   13.90
   2  -5  15 3414.39   64.21
   2  -5  15 3470.92   80.68
  -2   5 -15 3338.54   76.70
  -2   5 -15 3508.20   77.68
   2  -4 -16  307.62   23.52
   2  -4 -16  319.95   23.67
   2  -4 -16  290.46   25.83
   2  -4 -16  323.54   20.99
   2  -4 -15 1043.44   36.76
   2  -4 -15 1097.75   34.77
   2  -4 -15 1018.61   55.98
   2  -4 -15 1092.17   48.99
   2  -4 -14  740.64   27.74
   2  -4 -14  770.76   28.98
   2  -4 -14  796.83   26.08
  -2   4  14  792.89   22.95
   2  -4 -13  172.82   17.98
   2  -4 -13  180.06   16.98
  -2   4  13  161.78   23.02
  -2   4  13  171.85   13.78
   2  -4 -12 1264.78   32.25
   2  -4 -12 1247.69   35.21
  -2   4  12 1256.46   41.00
  -2   4  12 1265.74   29.38
   2  -4 -11 1636.06   36.80
   2  -4 -11 1631.45   40.79
  -2   4  11 1584.72   45.31
  -2   4  11 1599.74   34.61
   2  -4 -10  973.99   36.39
   2  -4 -10  983.72   29.43
  -2   4  10  947.96   33.09
  -2   4  10  955.32   24.67
   2  -4  -9 1988.95   44.44
   2  -4  -9 1929.14   36.98
  -2   4   9 1922.86   38.26
  -2   4   9 1910.22   50.29
   2  -4  -8  126.66   15.38
   2  -4  -8  164.77   11.25
  -2   4   8  117.44   15.94
  -2   4   8  135.10   12.78
   2  -4  -712368.80  249.41
   2  -4  -712024.20  223.84
  -2   4   712125.10  240.60
  -2   4   712238.60  243.56
   2  -4  -6 2871.44   45.65
   2  -4  -6 2940.44   58.06
  -2   4   6 2951.54   54.44
  -2   4   6 2942.65   53.14
   2  -4  -5 1274.92   30.84
   2  -4  -5 1314.03   38.47
  -2   4   5 1308.38   27.21
  -2   4   5 1281.27   34.87
   2  -4  -4 4623.42   92.69
   2  -4  -4 4671.54   81.03
  -2   4   4 4728.42   82.03
  -2   4   4 4677.21   76.64
   2  -4  -3 4650.20   83.74
   2  -4  -3 4312.02   72.98
  -2   4   3 4518.10   78.57
  -2   4   3 4383.53   69.29
   2  -4  -2 8444.69  138.53
   2  -4  -2 8533.13  159.10
  -2   4   2 8604.59  157.30
  -2   4   2 8695.93  145.87
   2  -4  -1  256.54    9.54
   2  -4  -1  262.37   16.97
  -2   4   1  213.01   19.24
  -2   4   1  273.54   10.51
   2  -4   0 2160.59   45.85
   2  -4   0 2172.41   43.97
  -2   4   0 2130.29   34.60
  -2   4   0 2180.57   66.31
   2  -4   188245.60 2962.52
   2  -4   192923.40 3217.56
  -2   4  -188722.00 3025.67
  -2   4  -191390.10 3143.50
   2  -4   2  779.16   22.34
   2  -4   2  745.06   15.62
  -2   4  -2  800.63   15.92
  -2   4  -2  765.82   29.76
   2  -4   3   57.33    9.68
   2  -4   3   11.80    6.49
  -2   4  -3    6.18   10.60
  -2   4  -3   12.75    6.45
   2  -4   4 2119.72   34.69
   2  -4   4 2091.19   38.95
  -2   4  -4 2158.75   34.87
  -2   4  -4 2081.15   42.49
   2  -4   511657.20  212.78
   2  -4   511588.00  223.99
  -2   4  -511695.80  229.91
  -2   4  -511843.10  215.59
   2  -4   6 2341.43   40.23
   2  -4   6 2391.17   41.95
  -2   4  -6 2326.25   46.56
  -2   4  -6 2314.17   39.03
   2  -4   7  424.39   16.17
   2  -4   7  472.41   28.10
  -2   4  -7  452.16   25.12
  -2   4  -7  349.41   18.56
   2  -4   8 1034.91   26.20
   2  -4   8  953.45   28.47
  -2   4  -8 1035.23   25.62
  -2   4  -8  951.12   44.75
   2  -4   9 1639.81   34.95
   2  -4   9 1601.87   30.67
  -2   4  -9 1718.44   35.71
  -2   4  -9 1616.43   37.61
   2  -4  10  888.38   38.12
   2  -4  10  839.49   19.35
  -2   4 -10  883.41   36.86
  -2   4 -10  852.43   25.96
   2  -4  11  370.89   13.59
   2  -4  11  377.92   19.13
  -2   4 -11  377.95   29.98
  -2   4 -11  362.59   19.10
   2  -4  12  149.33   19.08
   2  -4  12  165.34   16.60
  -2   4 -12  152.57   15.63
  -2   4 -12  149.94   26.11
   2  -4  13 1563.39   40.04
   2  -4  13 1548.16   28.76
  -2   4 -13 1505.52   37.86
  -2   4 -13 1447.72   35.96
   2  -4  14    3.59    7.37
   2  -4  14    6.01   24.42
  -2   4 -14   -0.25   13.10
  -2   4 -14    0.95   11.82
   2  -4  15 1198.31   26.16
   2  -4  15 1233.53   40.18
  -2   4 -15 1281.16   37.90
   2  -3 -16 2450.78   57.87
   2  -3 -16 2369.02   58.37
   2  -3 -16 2339.43   57.29
   2  -3 -16 2363.92   52.36
   2  -3 -15 2601.06   59.18
   2  -3 -15 2651.63   59.32
   2  -3 -15 2599.40   60.88
   2  -3 -15 2608.30   52.93
   2  -3 -14    6.84   12.55
   2  -3 -14    8.10   12.50
   2  -3 -14    5.68   17.65
   2  -3 -14    3.46   14.72
   2  -3 -13  100.70   14.10
   2  -3 -13   92.32   14.76
   2  -3 -13   83.50   11.98
  -2   3  13   67.86   11.58
   2  -3 -12 1931.92   40.58
   2  -3 -12 1863.53   42.34
  -2   3  12 1889.86   49.31
  -2   3  12 1848.00   46.76
   2  -3 -11  172.99   15.79
   2  -3 -11  183.18   14.07
  -2   3  11  180.03   21.14
  -2   3  11  212.73   18.19
   2  -3 -10  747.54   23.67
   2  -3 -10  691.08   19.42
  -2   3  10  684.02   25.03
  -2   3  10  720.87   29.60
   2  -3  -9 4608.82   84.87
   2  -3  -9 4522.84   76.37
  -2   3   9 4375.23   75.01
  -2   3   9 4571.17   86.87
   2  -3  -8   44.72   14.64
   2  -3  -8   46.52   11.71
  -2   3   8   35.79    9.55
  -2   3   8   36.51   13.86
   2  -3  -7 1731.34   36.59
   2  -3  -7 1714.52   28.92
  -2   3   7 1742.72   48.20
  -2   3   7 1673.16   42.83
   2  -3  -6 4825.05   85.93
   2  -3  -6 4805.39   74.53
  -2   3   6 4934.61  100.76
  -2   3   6 4945.85   83.34
   2  -3  -5 1591.50   49.86
   2  -3  -5 1527.09   23.68
  -2   3   5 1567.83   45.24
  -2   3   5 1591.06   38.03
   2  -3  -4 1099.98   17.71
   2  -3  -4 1101.21   30.30
  -2   3   4 1098.43   40.15
  -2   3   4 1109.67   20.23
   2  -3  -313804.10  257.15
   2  -3  -314394.00  281.59
  -2   3   314275.40  274.24
  -2   3   314308.20  262.91
   2  -3  -215864.50  296.61
   2  -3  -216688.40  336.01
  -2   3   216834.80  333.76
  -2   3   216020.20  302.74
   2  -3  -1 3565.57   69.15
   2  -3  -1 3459.85   48.85
  -2   3   1 3606.74   61.20
  -2   3   1 3557.75   50.95
   2  -3   016321.60  308.83
   2  -3   017449.40  353.30
  -2   3   017636.60  360.43
  -2   3   016722.90  316.32
   2  -3   118882.30  411.90
   2  -3   117766.30  346.75
  -2   3  -118217.30  355.75
  -2   3  -119170.40  393.66
   2  -3   2   30.83   10.47
   2  -3   2   27.89   11.88
  -2   3  -2   28.13   10.51
  -2   3  -2   17.53   20.05
   2  -3   3    9.42    5.84
   2  -3   3   12.27    8.52
  -2   3  -3    8.10    5.81
  -2   3  -3    8.12   11.72
   2  -3   4 2457.11   52.03
   2  -3   4 2322.71   35.91
  -2   3  -4 2352.58   35.91
  -2   3  -4 2390.73   42.64
   2  -3   5 6599.44  112.88
   2  -3   5 6820.79  110.80
  -2   3  -5 6623.49  130.34
  -2   3  -5 6902.03  110.91
   2  -3   6  114.74    9.29
   2  -3   6  124.17   15.61
  -2   3  -6   87.49   10.51
  -2   3  -6  111.07    9.00
   2  -3   7   57.09    9.46
   2  -3   7   58.08    6.91
  -2   3  -7   61.46    9.08
  -2   3  -7   56.85   10.07
   2  -3   8 9181.44  164.03
   2  -3   8 8931.37  163.43
  -2   3  -8 9319.79  166.39
  -2   3  -8 8974.64  180.58
   2  -3   9  429.89   11.86
   2  -3   9  441.41   17.81
  -2   3  -9  468.10   17.05
  -2   3  -9  435.45   25.50
   2  -3  10 3244.55   51.25
   2  -3  10 3261.80   62.27
  -2   3 -10 3242.30   60.12
  -2   3 -10 3135.81   70.64
   2  -3  11 1061.60   45.72
   2  -3  11 1054.43   29.87
  -2   3 -11 1097.52   29.38
  -2   3 -11 1050.76   37.26
   2  -3  12  671.37   14.84
   2  -3  12  672.97   25.20
  -2   3 -12  701.54   24.26
  -2   3 -12  647.37   19.87
   2  -3  13 3601.16   67.23
   2  -3  13 3663.57   75.43
  -2   3 -13 3697.43   72.96
  -2   3 -13 3370.80   62.17
   2  -3  14   99.46   18.32
  -2   3 -14  120.88   17.02
  -2   3 -14  108.33    9.53
  -2   3 -14  108.35   12.16
  -2   3 -15   -1.56   13.82
  -2   3 -15   -1.07   22.07
  -2   3 -15    1.47    6.98
  -2   3 -16   12.94   15.74
  -2   3 -16    7.82   12.57
  -2   3 -16   19.10   43.78
   2  -2 -17 2089.95   43.75
   2  -2 -17 2077.37   50.41
   2  -2 -17 2115.77   75.42
   2  -2 -17 2134.41   45.95
   2  -2 -16   32.37   14.91
   2  -2 -16   22.80   18.38
   2  -2 -16   20.53   14.45
   2  -2 -16   27.27   11.93
   2  -2 -15   67.98   20.17
   2  -2 -15   59.90   14.81
   2  -2 -15   62.36   15.17
   2  -2 -15   58.40   17.39
   2  -2 -14   30.30   21.77
   2  -2 -14   23.34   12.89
   2  -2 -14   21.21    9.06
   2  -2 -14   23.59   10.07
   2  -2 -13  834.75   26.00
   2  -2 -13  862.55   20.06
   2  -2 -13  877.80   25.69
   2  -2 -13  830.75   21.22
   2  -2 -12  424.37   18.95
   2  -2 -12  423.18   17.74
   2  -2 -12  433.57   14.63
   2  -2 -11  413.81   18.11
   2  -2 -11  404.31   16.24
  -2   2  11  415.10   19.37
  -2   2  11  420.33   15.55
   2  -2 -10  761.63   28.02
  -2   2  10  797.90   20.21
  -2   2  10  802.02   36.21
   2  -2  -9 7973.76  168.62
   2  -2  -9 7849.86  134.52
  -2   2   9 7876.51  143.36
  -2   2   9 7847.49  137.70
   2  -2  -8  397.01   29.48
   2  -2  -8  410.88   18.92
  -2   2   8  421.63   13.92
  -2   2   8  398.10   15.30
   2  -2  -712216.30  217.62
   2  -2  -711983.40  253.33
  -2   2   712241.70  233.92
  -2   2   712260.00  227.08
   2  -2  -617144.50  343.88
   2  -2  -616538.90  314.22
  -2   2   616312.20  323.82
  -2   2   616366.10  322.51
   2  -2  -558058.50 1670.51
   2  -2  -556074.70 1567.04
  -2   2   555646.20 1576.36
  -2   2   558005.30 1655.38
   2  -2  -4 2750.40   59.28
   2  -2  -4 2681.17   36.37
  -2   2   4 2766.87   39.91
  -2   2   4 2660.08   47.51
   2  -2  -3   27.46    9.06
   2  -2  -3   32.07    3.98
  -2   2   3   31.22    8.29
  -2   2   3   31.84    8.36
   2  -2  -2 6081.35   88.12
   2  -2  -2 6265.42  104.06
  -2   2   2 6288.24   91.99
  -2   2   2 6084.32  107.20
   2  -2  -1 1372.98   31.04
   2  -2  -1 1348.27   18.16
  -2   2   1 1332.25   25.22
  -2   2   1 1399.38   23.77
   2  -2   023040.30  475.82
   2  -2   025291.00  545.16
  -2   2   025040.70  535.65
  -2   2   023100.40  476.81
   2  -2   110723.00  177.24
   2  -2   110784.80  192.82
  -2   2  -110792.50  186.71
  -2   2  -110526.30  186.48
   2  -2   2 7225.02  110.88
   2  -2   2 7266.74  121.29
  -2   2  -2 7326.20  112.67
  -2   2  -2 6954.18  119.47
   2  -2   314123.50  256.04
   2  -2   314432.60  275.94
  -2   2  -313667.30  248.80
  -2   2  -314255.60  267.26
   2  -2   4 1361.59   22.53
   2  -2   4 1494.55   24.46
  -2   2  -4 1453.06   23.03
  -2   2  -4 1417.80   28.43
   2  -2   5   21.61    6.48
   2  -2   5    9.15    5.90
  -2   2  -5    7.00   11.05
  -2   2  -5   15.26    6.45
   2  -2   6 4359.39   65.56
   2  -2   6 4272.54   67.24
  -2   2  -6 4185.82   65.41
  -2   2  -6 4186.08   65.63
   2  -2   7    2.81    5.33
   2  -2   7   -0.94    7.14
  -2   2  -7    0.50    6.88
  -2   2  -7   -4.79   10.12
   2  -2   8 7845.95  138.68
   2  -2   8 8085.57  129.29
  -2   2  -8 8077.98  154.64
  -2   2  -8 7990.88  135.12
   2  -2   9 3227.31   53.64
   2  -2   9 3218.55   56.89
  -2   2  -9 3225.10   70.01
  -2   2  -9 3135.76   50.06
   2  -2  10   13.20   10.96
   2  -2  10   16.99    4.52
  -2   2 -10   15.89   18.31
  -2   2 -10    6.28    6.91
   2  -2  11 3653.84   52.55
   2  -2  11 3658.04   69.53
  -2   2 -11 3726.19   86.26
  -2   2 -11 3504.41   57.00
   2  -2  12 3730.73   73.69
  -2   2 -12 3709.32   88.20
  -2   2 -12 3523.94   57.03
  -2   2 -13   44.74   13.82
  -2   2 -13   41.56   22.27
  -2   2 -13   49.07    5.92
  -2   2 -13   20.94   12.96
  -2   2 -14 1307.27   36.68
  -2   2 -14 1309.51   52.16
  -2   2 -14 1285.21   27.59
  -2   2 -15 1487.98   58.18
  -2   2 -15 1496.73   41.28
  -2   2 -15 1370.75   28.25
  -2   2 -16  127.55    9.78
  -2   2 -16  124.77   54.65
  -2   2 -16  194.32   19.83
   2  -1 -17  145.54   13.86
   2  -1 -17  165.43   17.66
   2  -1 -17  139.40   30.17
   2  -1 -17  151.23   13.16
   2  -1 -16    5.79   13.38
   2  -1 -16    5.62   17.53
   2  -1 -16   15.54    9.63
   2  -1 -16   18.77   15.71
   2  -1 -15  744.22   23.13
   2  -1 -15  775.15   30.50
   2  -1 -15  742.97   26.03
   2  -1 -15  777.74   20.51
   2  -1 -14 5956.96  113.78
   2  -1 -14 5854.42  104.91
   2  -1 -14 5895.93  103.35
   2  -1 -14 5670.21  137.52
   2  -1 -1326961.40  654.62
   2  -1 -1327657.20  664.06
   2  -1 -1326968.60  647.50
   2  -1 -1326836.10  638.70
   2  -1 -1224333.70  563.64
   2  -1 -1224408.70  556.45
   2  -1 -1225401.00  567.59
   2  -1 -1224895.50  580.64
   2  -1 -11 2166.04   63.84
   2  -1 -11 2181.57   40.26
   2  -1 -11 2222.31   36.00
   2  -1 -11 2172.28   52.36
   2  -1 -10 4558.66   74.28
   2  -1 -10 4445.61   83.32
   2  -1 -10 4382.50   67.56
   2  -1 -10 4356.69   73.51
   2  -1  -9   61.09   12.61
   2  -1  -9   61.24   12.84
  -2   1   9   60.59    9.20
  -2   1   9   94.21    9.48
   2  -1  -8 2760.03   51.30
   2  -1  -8 2626.77   39.16
  -2   1   8 2615.37   43.33
  -2   1   8 2573.04   42.16
   2  -1  -7  222.52   14.94
   2  -1  -7  204.73    7.22
  -2   1   7  205.94    9.56
  -2   1   7  191.03   10.71
   2  -1  -6 9184.52  167.82
   2  -1  -6 9405.44  150.78
  -2   1   6 9380.17  161.24
  -2   1   6 9602.63  177.77
   2  -1  -521433.50  432.44
   2  -1  -523632.60  508.06
  -2   1   523138.40  487.91
  -2   1   523754.70  488.82
   2  -1  -4 8332.21  139.72
   2  -1  -4 7977.77  118.75
  -2   1   4 8375.85  128.44
  -2   1   4 7927.37  131.97
   2  -1  -3 8450.27  141.07
   2  -1  -3 8028.98  118.78
  -2   1   3 8178.44  136.13
  -2   1   3 8470.59  126.81
   2  -1  -214769.30  259.73
   2  -1  -216445.30  321.59
  -2   1   216090.40  301.89
  -2   1   214935.70  263.67
   2  -1  -1  378.17   12.60
   2  -1  -1  392.26    6.76
  -2   1   1  416.24   15.69
  -2   1   1  392.68    6.77
   2  -1   013104.00  233.52
   2  -1   012333.20  207.87
  -2   1   012307.70  207.50
  -2   1   012758.00  226.01
   2  -1   1 7570.00  115.20
   2  -1   1 7598.02  127.04
  -2   1  -1 7690.10  137.96
  -2   1  -1 7877.97  119.15
   2  -1   2  942.93   14.91
   2  -1   2  939.17   20.34
  -2   1  -2  933.08   15.77
  -2   1  -2  969.04   14.83
   2  -1   328777.90  642.03
   2  -1   330132.20  674.56
  -2   1  -329811.30  661.98
  -2   1  -328592.20  637.76
   2  -1   414947.50  280.50
   2  -1   414665.00  272.39
  -2   1  -414761.50  286.38
  -2   1  -415027.20  276.29
   2  -1   518174.70  350.51
   2  -1   516917.20  333.50
  -2   1  -517341.80  340.57
  -2   1  -517129.10  325.47
   2  -1   6 6175.92   94.08
   2  -1   6 5634.57   92.74
  -2   1  -6 6070.68   97.90
  -2   1  -6 5820.99   95.31
   2  -1   7 3467.92   44.53
   2  -1   7 3386.01   54.52
  -2   1  -7 3367.85   53.94
  -2   1  -7 3379.97   48.38
   2  -1   8   46.44    5.80
   2  -1   8   53.04    9.64
  -2   1  -8   58.18    9.45
  -2   1  -8   53.57    9.56
   2  -1   9  224.31    4.84
   2  -1   9  209.60   14.14
  -2   1  -9  203.96   13.45
  -2   1  -9  187.34   12.16
   2  -1  10  316.33   17.26
  -2   1 -10  371.25   16.71
  -2   1 -10  348.34    6.77
  -2   1 -10  326.04   13.71
  -2   1 -11 1041.63   38.09
  -2   1 -11 1014.95   26.81
  -2   1 -11  899.56   19.09
  -2   1 -11 1022.10   13.72
  -2   1 -12  608.33   10.82
  -2   1 -12  694.31   23.54
  -2   1 -12  680.89   56.60
  -2   1 -12  687.76   13.42
  -2   1 -13  117.31    4.13
  -2   1 -13  129.13   16.44
  -2   1 -13  104.02    4.38
  -2   1 -13  119.86   25.34
  -2   1 -14   47.08   27.63
  -2   1 -14   31.12   43.64
  -2   1 -15  171.40   19.93
  -2   1 -15  171.65   31.33
  -2   1 -16  637.98   28.85
  -2   1 -16  569.54   72.80
   2   0 -17   19.17   23.90
   2   0 -17   18.92   17.48
   2   0 -17   15.33   14.11
   2   0 -17   27.15   10.76
   2   0 -16  210.59   12.70
   2   0 -16  192.06   17.61
   2   0 -16  185.87   32.31
   2   0 -15 2705.78   59.66
   2   0 -15 2691.70   55.50
   2   0 -15 2712.81   51.22
   2   0 -15 2626.38   60.29
   2   0 -14 1247.05   25.85
   2   0 -14 1274.23   32.89
   2   0 -14 1284.26   32.02
   2   0 -14 1263.72   53.87
   2   0 -13 3285.60   61.85
   2   0 -13 3312.04   66.23
   2   0 -13 3275.36   80.75
   2   0 -13 3375.64   55.71
   2   0 -1238760.90 1038.27
   2   0 -1239254.30 1025.39
   2   0 -1238923.40  990.53
   2   0 -1239359.30 1042.60
   2   0 -1122710.00  520.33
   2   0 -1123311.60  523.80
   2   0 -1123610.70  521.47
   2   0 -1123473.70  499.54
   2   0 -10  619.80   18.93
   2   0 -10  618.55   12.10
   2   0 -10  570.71   22.07
   2   0 -10  616.09   23.66
   2   0  -9  220.06   12.62
   2   0  -9  206.42    8.55
   2   0  -9  211.86    9.57
   2   0  -9  200.87    6.49
   2   0  -812272.30  215.50
   2   0  -812703.50  252.05
   2   0  -812103.60  222.10
   2   0  -812293.70  208.95
   2   0  -752694.30 1408.13
   2   0  -752331.10 1428.55
   2   0  -749659.20 1320.66
   2   0  -753144.10 1464.43
   2   0  -6  355.96   12.92
  -2   0   6  349.78    7.78
  -2   0   6  349.21   11.84
   2   0  -5 7912.05  114.07
   2   0  -5 8124.15  135.59
  -2   0   5 8256.08  135.58
  -2   0   5 8379.70  125.35
   2   0  -4 6513.37   88.20
   2   0  -4 7065.94  125.98
  -2   0   4 7208.38  114.66
  -2   0   4 7305.74  102.18
   2   0  -3116068.0 4208.84
   2   0  -3113442.0 3985.18
  -2   0   3113400.0 3993.71
  -2   0   3118919.0 4303.38
   2   0  -298452.50 3252.90
   2   0  -296941.40 3284.15
  -2   0   299339.60 3356.39
  -2   0   293591.30 3082.12
   2   0  -1257177.012914.20
   2   0  -1260530.012930.10
  -2   0   1269084.013339.90
  -2   0   1263908.013214.20
   2   0   065466.70 1915.16
  -2   0   065267.50 1871.88
  -2   0   065099.40 1890.04
   2   0   149782.80 1313.90
   2   0   150125.30 1308.98
  -2   0  -149493.10 1292.54
  -2   0  -148290.00 1261.75
   2   0   2 1056.25   19.53
   2   0   2  960.98   15.28
  -2   0  -2  994.52   20.77
  -2   0  -2 1037.94   17.51
   2   0   326043.00  553.16
   2   0   326152.70  558.40
  -2   0  -325182.70  527.98
  -2   0  -326090.90  557.13
   2   0   4 1540.27   25.47
   2   0   4 1573.88   18.78
  -2   0  -4 1470.92   24.52
  -2   0  -4 1511.61   18.15
   2   0   540396.40  961.35
   2   0   543440.70 1120.56
  -2   0  -541712.40 1053.95
  -2   0  -539304.90  938.92
   2   0   6   98.68    9.60
   2   0   6  103.54    1.58
  -2   0  -6  104.15    9.00
  -2   0  -6   97.37    3.64
   2   0   7 3050.65   51.38
  -2   0  -7 3200.80   52.30
  -2   0  -7 3505.79   38.73
  -2   0  -7 3577.69   41.67
  -2   0  -8   35.67    9.36
  -2   0  -8   22.48   15.07
  -2   0  -9  243.53   14.35
  -2   0  -9  277.76   22.28
  -2   0 -10 2468.29   47.15
  -2   0 -10 2448.85   60.72
  -2   0 -11  100.33   13.86
  -2   0 -11   93.83   21.74
  -2   0 -12 5999.29  114.17
  -2   0 -12 5769.68  131.35
  -2   0 -13  192.73   28.38
  -2   0 -13  190.40   18.56
  -2   0 -14 1408.91   60.06
  -2   0 -14 1311.07   84.77
  -2   0 -15 3730.01   81.71
  -2   0 -15 3804.24  106.29
  -2   0 -16  776.54   33.57
  -2   0 -16  761.58   90.21
   2   1 -18  556.52   26.41
   2   1 -18  543.38   25.88
   2   1 -18  563.50   29.75
   2   1 -18  560.02   29.81
   2   1 -17 4956.35  128.48
   2   1 -17 4989.68  121.25
   2   1 -17 5003.98   88.48
   2   1 -17 4939.22   96.04
   2   1 -16 2994.71   51.97
   2   1 -16 3039.43   64.94
   2   1 -16 3058.96   62.53
   2   1 -16 3090.89   75.54
   2   1 -15 2932.49   49.58
   2   1 -15 2962.55   57.33
   2   1 -15 2822.40   60.14
   2   1 -15 2920.02   58.12
   2   1 -14  146.41   16.36
   2   1 -14  161.24   14.26
   2   1 -14  139.95   10.07
   2   1 -14  158.78   23.95
   2   1 -13 8268.65  140.07
   2   1 -13 8367.10  154.51
   2   1 -13 8481.41  157.85
   2   1 -13 8108.60  156.76
   2   1 -12  674.92   19.81
   2   1 -12  653.83   21.90
   2   1 -12  631.37   18.27
   2   1 -12  648.03   22.08
   2   1 -11   78.76    5.92
   2   1 -11   92.14   11.77
   2   1 -11   99.31   12.41
   2   1 -11   82.73    9.34
   2   1 -10 3285.11   45.11
   2   1 -10 3185.18   56.93
   2   1 -10 3143.25   60.50
   2   1 -10 3235.32   53.51
   2   1  -913608.50  236.68
   2   1  -913422.10  258.98
   2   1  -913488.20  260.06
   2   1  -913458.10  253.78
   2   1  -8  542.71    8.20
   2   1  -8  535.71   16.35
   2   1  -8  530.98   14.18
   2   1  -8  527.28   16.22
   2   1  -715130.30  289.80
   2   1  -715152.30  268.14
   2   1  -715282.70  285.70
   2   1  -714007.90  242.23
   2   1  -6  849.43   23.45
   2   1  -6  840.16   10.25
   2   1  -6  832.98   18.32
   2   1  -6  850.49   10.20
   2   1  -5 1186.65   30.74
   2   1  -5 1078.43   11.19
   2   1  -5 1140.73   10.96
   2   1  -5 1118.14   19.14
   2   1  -419365.50  383.83
   2   1  -419270.60  375.04
   2   1  -331030.80  709.90
   2   1  -329799.20  672.26
   2   1  -2233503.011123.00
   2   1  -2231770.010948.50
  -2  -1   2229842.010777.00
  -2  -1   2231231.010764.20
   2   1  -1164803.0 6824.37
   2   1  -1167778.0 6922.45
  -2  -1   1169913.0 6998.79
  -2  -1   1164735.0 6726.69
   2   1   0137818.0 5309.20
   2   1   0137475.0 5247.68
  -2  -1   0138459.0 5335.68
  -2  -1   0139539.0 5343.17
   2   1   110390.30  170.76
   2   1   1 9699.90  151.49
  -2  -1  -110565.60  180.86
  -2  -1  -110753.20  172.74
   2   1   2 6433.44   89.65
   2   1   2 6247.23   90.58
  -2  -1  -2 6132.06  101.50
  -2  -1  -2 6734.82   99.64
   2   1   315725.90  274.33
   2   1   315263.40  268.71
  -2  -1  -317651.30  345.20
  -2  -1  -317037.80  318.08
  -2  -1  -428489.50  649.60
  -2  -1  -426618.30  585.62
  -2  -1  -529094.90  661.02
  -2  -1  -530343.60  716.47
  -2  -1  -6 7434.24  123.67
  -2  -1  -6 7236.87  134.85
  -2  -1  -7 3298.62   54.33
  -2  -1  -7 3168.11   63.55
  -2  -1  -821695.50  496.15
  -2  -1  -822214.50  477.32
  -2  -1  -912010.00  253.61
  -2  -1  -912058.40  231.46
  -2  -1 -1031266.40  808.92
  -2  -1 -1031713.80  781.87
  -2  -1 -11 2975.23   77.91
  -2  -1 -11 3189.90   63.96
  -2  -1 -12 3012.47   62.54
  -2  -1 -12 3029.31   79.73
  -2  -1 -13 1623.23   41.11
  -2  -1 -13 1599.47   56.21
  -2  -1 -14   88.12   34.14
  -2  -1 -14   79.91   18.37
  -2  -1 -15   76.09   20.48
  -2  -1 -15   94.05   36.70
  -2  -1 -16 2269.70   60.56
  -2  -1 -16 2250.00  131.35
   2   2 -18 2146.84   49.00
   2   2 -18 2168.25   76.93
   2   2 -18 2141.13   51.48
   2   2 -17  318.75   23.35
   2   2 -17  295.90   21.75
   2   2 -17  304.19   13.16
   2   2 -17  298.52   32.22
   2   2 -16    5.84   12.90
   2   2 -16   16.07   23.38
   2   2 -16    9.35   12.35
   2   2 -16   10.21   13.68
   2   2 -15  528.50   22.02
   2   2 -15  520.65   24.61
   2   2 -15  495.76   35.81
   2   2 -15  534.51   21.45
   2   2 -14  177.64   16.81
   2   2 -14  198.97   17.03
   2   2 -14  179.05   26.09
   2   2 -14  181.30    9.35
   2   2 -13 3521.91   52.94
   2   2 -13 3368.48   65.98
   2   2 -13 3405.86   77.34
   2   2 -13 3518.43   65.16
   2   2 -12   66.16   12.73
   2   2 -12   76.70    9.81
   2   2 -12   65.79    5.78
   2   2 -12   70.84   11.29
   2   2 -11  237.30   15.75
   2   2 -11  254.36    7.26
   2   2 -11  264.83   13.76
   2   2 -11  268.80   19.06
   2   2 -10   49.06    9.62
   2   2 -10   33.23    7.13
   2   2 -10   41.12   11.22
   2   2 -10   49.80    7.01
   2   2  -9 4527.25   75.45
   2   2  -9 4761.77   64.57
   2   2  -9 4727.46   78.41
   2   2  -9 4711.46   81.51
   2   2  -8  150.93   11.65
   2   2  -8  152.50    3.81
   2   2  -8  143.99   12.30
   2   2  -8  150.52    6.04
   2   2  -7 4585.83   75.35
   2   2  -7 4562.21   59.75
   2   2  -7 4533.70   75.37
   2   2  -7 4392.18   59.83
   2   2  -6 1930.02   35.59
   2   2  -6 1966.30   22.07
  -2  -2   6 1942.00   22.67
   2   2  -5   31.72    9.73
   2   2  -5   34.23    1.23
  -2  -2   5   30.58    2.10
  -2  -2   5   29.27    8.72
   2   2  -412956.00  229.49
   2   2  -411097.90  176.45
  -2  -2   411244.60  174.72
  -2  -2   412949.90  227.43
   2   2  -313340.40  225.38
   2   2  -314347.00  260.27
  -2  -2   314326.70  269.81
  -2  -2   312781.00  208.43
   2   2  -286781.30 2796.56
   2   2  -283497.10 2676.03
  -2  -2   283715.70 2688.82
  -2  -2   287551.90 2780.72
   2   2  -133035.90  757.03
   2   2  -133584.70  782.62
  -2  -2   131807.60  724.38
  -2  -2   132693.10  756.53
   2   2   0 1182.62   16.56
   2   2   0 1133.08   20.15
  -2  -2   0 1168.04   19.91
  -2  -2   0 1156.26   15.94
   2   2   115536.70  293.56
   2   2   114925.10  262.77
  -2  -2  -114465.00  260.69
  -2  -2  -115623.20  299.62
   2   2   2  550.80    9.46
  -2  -2  -2  508.37   28.35
  -2  -2  -2  544.52    7.98
   2   2   311090.60  178.23
   2   2   311295.60  177.75
  -2  -2  -310960.10  204.21
  -2  -2  -311187.60  193.25
   2   2   4  128.67    3.08
   2   2   4  105.38    4.40
  -2  -2  -4  102.21   13.46
  -2  -2  -4   95.22    8.83
  -2  -2  -520366.70  442.76
  -2  -2  -520574.60  422.38
  -2  -2  -6 2314.49   49.58
  -2  -2  -6 2314.78   39.32
  -2  -2  -7 1632.24   42.05
  -2  -2  -7 1693.08   32.70
  -2  -2  -8  562.38   28.18
  -2  -2  -8  595.70   19.98
  -2  -2  -913804.10  272.56
  -2  -2  -913346.90  338.80
  -2  -2 -1020663.80  503.11
  -2  -2 -1021364.30  475.52
  -2  -2 -1111402.30  228.59
  -2  -2 -1111029.20  259.37
  -2  -2 -12 2676.50   83.31
  -2  -2 -12 2657.08   56.52
  -2  -2 -13 1439.46   93.23
  -2  -2 -13 1410.69   40.02
  -2  -2 -14  609.38   44.21
  -2  -2 -14  644.07   31.67
  -2  -2 -15 1579.41   48.79
  -2  -2 -15 1606.16   66.03
   2   3 -17   31.07   26.77
   2   3 -17   27.50    8.65
   2   3 -17   40.07   14.59
   2   3 -17   46.35   16.36
   2   3 -16 3594.00   69.92
   2   3 -16 3601.36   75.21
   2   3 -16 3665.67   79.33
   2   3 -16 3610.19  102.68
   2   3 -15  253.66   16.67
   2   3 -15  238.44   33.43
   2   3 -15  245.04   16.80
   2   3 -15  251.91   24.00
   2   3 -14  115.02   16.17
   2   3 -14   88.41   21.43
   2   3 -14   95.72   12.66
   2   3 -14   78.53   19.67
   2   3 -13  276.45    9.03
   2   3 -13  241.56   19.21
   2   3 -13  273.94   13.90
   2   3 -13  248.28   16.95
   2   3 -12 4242.47   62.80
   2   3 -12 4184.53   71.33
   2   3 -12 4193.50   81.21
   2   3 -12 4161.36   78.87
   2   3 -11 4904.30   80.71
   2   3 -11 4999.72   94.54
   2   3 -11 5081.83   80.64
   2   3 -11 5009.19   90.37
   2   3 -1011961.10  234.78
   2   3 -1011817.30  249.67
   2   3 -1012167.00  207.31
  -2  -3  1011893.00  205.44
   2   3  -9  129.04    4.32
   2   3  -9  117.25   11.35
  -2  -3   9  123.89   12.79
  -2  -3   9  127.63    4.83
   2   3  -8 2726.58   36.61
   2   3  -8 2763.16   47.06
  -2  -3   8 2609.72   46.53
  -2  -3   8 2725.39   34.33
   2   3  -7 3566.58   44.46
   2   3  -7 3671.26   60.48
  -2  -3   7 3615.01   58.32
  -2  -3   7 3648.20   46.00
   2   3  -616981.50  313.02
   2   3  -618867.10  379.95
  -2  -3   619672.10  391.06
  -2  -3   617151.90  316.24
   2   3  -579003.50 2497.91
   2   3  -574736.40 2295.68
  -2  -3   575410.60 2373.60
  -2  -3   574895.30 2277.56
   2   3  -4 1346.18   24.69
   2   3  -4 1295.99   19.72
  -2  -3   4 1332.10   23.76
  -2  -3   4 1320.82   17.26
   2   3  -311607.60  193.73
   2   3  -311667.60  204.82
  -2  -3   311516.00  212.82
  -2  -3   311107.80  179.67
   2   3  -2  412.89   11.17
   2   3  -2  409.97   14.76
  -2  -3   2  456.25    7.86
  -2  -3   2  421.12   10.86
   2   3  -1  513.08   11.18
   2   3  -1  516.62   14.81
  -2  -3   1  492.91   10.10
  -2  -3   1  512.69   10.86
   2   3   0  207.46   10.52
   2   3   0  204.87    9.89
  -2  -3   0  209.68    6.82
  -2  -3   0  196.19    8.92
   2   3   1   54.44    9.65
   2   3   1   58.92    9.28
  -2  -3  -1   44.68    8.65
  -2  -3  -1   52.84    8.34
   2   3   2 1387.87   41.45
   2   3   2 1490.85   20.39
  -2  -3  -2 1445.04   23.79
  -2  -3  -2 1487.24   29.12
   2   3   326982.20  595.42
   2   3   329854.70  692.12
  -2  -3  -329316.60  697.60
  -2  -3  -326660.40  570.19
   2   3   4 3163.06   60.31
   2   3   4 3258.13   43.15
  -2  -3  -4 3178.38   58.91
  -2  -3  -4 3301.69   42.79
   2   3   5  413.67   20.28
   2   3   5  393.45    8.69
  -2  -3  -5  411.22    6.12
  -2  -3  -5  399.44   20.02
  -2  -3  -6 2668.27   57.47
  -2  -3  -6 2808.07   49.30
  -2  -3  -7 5188.44  105.20
  -2  -3  -7 5168.68   92.16
  -2  -3  -8   19.42   17.23
  -2  -3  -8   22.28   11.29
  -2  -3  -9 3504.30   80.23
  -2  -3  -9 3518.26   66.21
  -2  -3 -10  198.19   24.99
  -2  -3 -10  178.84   17.32
  -2  -3 -11 1321.98   49.60
  -2  -3 -11 1384.71   37.60
  -2  -3 -12 2657.01  110.10
  -2  -3 -12 2661.34   59.18
  -2  -3 -13  454.15   37.31
  -2  -3 -13  500.96   28.22
  -2  -3 -14 1066.04   54.35
  -2  -3 -14 1080.16   63.32
  -2  -3 -15  258.43   37.22
  -2  -3 -15  231.03   26.58
   2   4 -17   40.71   30.42
   2   4 -17   45.71   15.14
   2   4 -17   32.59   14.52
   2   4 -17   34.01   20.82
   2   4 -16  551.63   27.58
   2   4 -16  513.91   21.50
   2   4 -16  515.61   45.51
   2   4 -16  493.68   35.94
   2   4 -15 1546.86   26.37
   2   4 -15 1572.98   43.37
   2   4 -15 1567.86   41.10
   2   4 -15 1536.72   35.64
   2   4 -14  970.71   30.96
   2   4 -14  957.09   32.63
   2   4 -14  960.48   18.11
   2   4 -14  949.95   25.46
   2   4 -13 6184.57  126.28
   2   4 -13 6222.99   99.68
   2   4 -13 6033.74  109.62
   2   4 -13 6104.12  156.65
   2   4 -12 5412.61  106.81
   2   4 -12 5272.74   89.85
   2   4 -12 5496.56  117.83
  -2  -4  12 5381.28   85.61
   2   4 -11 6340.94   98.58
   2   4 -11 6535.16  137.35
  -2  -4  11 6455.48  125.34
  -2  -4  11 6531.62  103.47
   2   4 -10   35.01    4.58
   2   4 -10   45.19   18.65
  -2  -4  10   43.69   22.13
  -2  -4  10   38.77    5.03
   2   4  -9 7508.18  152.35
   2   4  -9 7453.56  114.69
  -2  -4   9 7743.11  139.26
  -2  -4   9 7495.25  116.47
   2   4  -8   35.18    3.87
   2   4  -8   40.26   15.24
  -2  -4   8   51.95   17.69
  -2  -4   8   38.59    4.03
   2   4  -720416.40  405.85
   2   4  -721141.10  463.56
  -2  -4   720612.40  410.22
  -2  -4   721617.00  462.55
   2   4  -612212.80  243.57
   2   4  -612410.40  220.19
  -2  -4   612389.30  216.43
  -2  -4   612316.60  252.19
   2   4  -559823.60 1738.62
   2   4  -553561.80 1515.98
  -2  -4   555347.60 1554.18
  -2  -4   558250.30 1679.64
   2   4  -4  418.43   20.08
   2   4  -4  331.81    8.54
  -2  -4   4  331.23   13.36
  -2  -4   4  336.39   10.45
   2   4  -312070.60  229.25
   2   4  -312131.30  212.89
  -2  -4   311925.10  201.49
  -2  -4   311943.60  221.28
   2   4  -2 2718.39   43.45
   2   4  -2 2739.91   42.27
  -2  -4   2 2787.29   38.66
  -2  -4   2 2761.43   46.19
   2   4  -122264.70  477.59
   2   4  -123113.60  496.63
  -2  -4   123467.70  503.64
  -2  -4   122807.30  502.44
   2   4   0 5845.92  106.86
   2   4   0 5801.59  116.89
  -2  -4   0 5906.37   91.45
  -2  -4   0 5971.17   95.81
   2   4   113373.80  267.42
   2   4   114276.60  262.66
  -2  -4  -113237.10  250.76
  -2  -4  -113536.60  243.96
   2   4   2  201.64    8.33
   2   4   2  233.24   15.00
  -2  -4  -2  188.96    6.64
  -2  -4  -2  198.17   12.20
   2   4   3 6645.43  106.33
   2   4   3 6220.24  117.24
  -2  -4  -3 6628.83  135.40
  -2  -4  -3 6577.48   98.14
   2   4   410054.40  196.39
   2   4   410062.80  172.53
  -2  -4  -410286.70  166.42
  -2  -4  -410102.10  192.47
   2   4   5  624.01   13.53
   2   4   5  615.91   26.09
  -2  -4  -5  611.22    8.99
  -2  -4  -5  570.60   23.47
   2   4   622134.70  452.54
   2   4   621421.10  501.12
  -2  -4  -622625.50  449.40
  -2  -4  -621502.80  526.83
   2   4   7 5639.77   78.33
   2   4   7 5800.53  123.96
  -2  -4  -7 6064.31  123.99
  -2  -4  -814831.70  326.20
  -2  -4  -814940.10  309.93
  -2  -4  -9 7294.97  155.60
  -2  -4  -9 7316.71  163.53
  -2  -4 -10 2686.05   57.58
  -2  -4 -10 2798.75   72.63
  -2  -4 -11 1169.01   75.29
  -2  -4 -11 1170.66   55.53
  -2  -4 -12  124.03   45.64
  -2  -4 -12  106.23   19.89
  -2  -4 -13 1272.63   53.66
  -2  -4 -13 1249.16   41.05
  -2  -4 -14 1951.66   57.54
  -2  -4 -14 2030.33   71.65
   2   5 -17  664.90   54.30
   2   5 -17  719.48   32.73
   2   5 -17  647.37   25.56
   2   5 -17  649.17   26.72
   2   5 -16   51.74   14.20
   2   5 -16   46.32   18.88
   2   5 -16   39.27   23.46
   2   5 -16   45.67   13.47
   2   5 -15 2111.27   55.75
   2   5 -15 2199.45   63.63
   2   5 -15 2142.27   35.49
   2   5 -15 2132.63   61.09
   2   5 -14   22.72   16.24
   2   5 -14   20.54    6.49
   2   5 -14   12.71   21.65
  -2  -5  14   15.80    7.38
   2   5 -13  577.85   45.90
   2   5 -13  374.35   11.22
  -2  -5  13  385.51   18.62
  -2  -5  13  583.37   25.82
   2   5 -12  720.02   14.38
   2   5 -12  704.83   28.65
  -2  -5  12  745.46   22.30
  -2  -5  12  713.57   29.57
   2   5 -11 4659.49   93.32
   2   5 -11 4538.37   76.50
  -2  -5  11 4768.17   91.87
  -2  -5  11 4714.86   72.88
   2   5 -10   18.68   13.15
   2   5 -10    6.26    4.96
  -2  -5  10   56.28    9.33
  -2  -5  10    8.17   11.88
   2   5  -9 1492.14   22.22
   2   5  -9 1549.87   36.96
  -2  -5   9 1548.24   23.19
  -2  -5   9 1521.54   34.86
   2   5  -8 1592.33   37.04
   2   5  -8 1559.15   22.96
  -2  -5   8 1593.37   23.14
  -2  -5   8 1528.45   49.71
   2   5  -727800.60  659.43
   2   5  -726295.80  599.17
  -2  -5   726899.10  595.23
  -2  -5   728553.10  669.46
   2   5  -6 5909.84   90.79
   2   5  -6 5882.62  107.03
  -2  -5   6 6029.96   89.54
  -2  -5   6 5963.36  105.61
   2   5  -511623.80  221.69
   2   5  -511536.50  203.88
  -2  -5   511449.60  221.91
  -2  -5   511928.00  203.42
   2   5  -4 7187.93  133.05
   2   5  -4 6613.64  107.19
  -2  -5   4 6858.00  124.23
  -2  -5   4 6886.40  105.82
   2   5  -333432.20  818.25
   2   5  -333402.10  821.91
  -2  -5   331152.30  728.82
  -2  -5   331873.10  767.90
   2   5  -217435.10  358.13
   2   5  -218440.10  377.56
  -2  -5   218083.10  355.22
  -2  -5   218000.50  367.96
   2   5  -1 1278.53   26.52
   2   5  -1 1311.58   28.43
  -2  -5   1 1288.44   22.84
  -2  -5   1 1275.08   24.86
   2   5   026350.90  603.33
   2   5   026067.00  600.81
  -2  -5   026917.50  599.53
  -2  -5   025526.80  586.12
   2   5   1 2318.67   39.87
   2   5   1 2377.08   68.15
  -2  -5  -1 2240.80   49.56
  -2  -5  -1 2371.22   37.25
   2   5   214511.90  283.32
   2   5   214126.00  300.58
  -2  -5  -215084.70  283.73
  -2  -5  -214632.00  289.54
   2   5   3 2024.47   47.84
   2   5   3 2086.75   40.56
  -2  -5  -3 2069.81   31.10
  -2  -5  -3 2053.98   42.07
   2   5   414030.20  282.18
   2   5   413761.40  289.78
  -2  -5  -413756.90  251.13
  -2  -5  -413622.10  277.03
   2   5   5 5145.48   85.33
   2   5   5 5025.28  104.06
  -2  -5  -5 5186.23   76.42
  -2  -5  -5 5424.41  103.44
   2   5   6 1197.47   22.10
   2   5   6 1236.57   42.58
  -2  -5  -6 1225.81   38.01
  -2  -5  -6 1230.60   22.61
   2   5   7 5649.18   84.57
   2   5   7 5543.75  124.00
  -2  -5  -7 5635.38   81.26
  -2  -5  -7 5742.56  120.18
   2   5   8 7344.88  111.13
   2   5   8 7639.26  168.44
  -2  -5  -8 8571.04  129.74
  -2  -5  -8 7861.40  163.77
  -2  -5  -9   69.49   35.89
  -2  -5  -9   68.72   16.53
  -2  -5 -10 2887.32  103.94
  -2  -5 -10 2897.39   65.88
  -2  -5 -11  327.13   31.85
  -2  -5 -11  341.45   24.85
  -2  -5 -12 1161.66   39.39
  -2  -5 -12 1145.08   48.76
  -2  -5 -13   79.64   21.97
  -2  -5 -13   86.56   28.31
   2   6 -16   14.32   13.38
   2   6 -16   13.62   18.99
   2   6 -16   16.17    7.64
   2   6 -16    4.66   18.41
   2   6 -15   96.81   21.76
   2   6 -15  134.64   15.24
   2   6 -15   93.22   22.34
  -2  -6  15  109.18   10.49
   2   6 -14    9.40   16.58
   2   6 -14    9.76    6.85
  -2  -6  14    2.88    7.37
   2   6 -13  975.63   63.44
   2   6 -13  911.60   18.19
  -2  -6  13  969.87   54.23
  -2  -6  13  912.99   19.04
   2   6 -12  312.82   10.55
   2   6 -12  406.56   30.80
  -2  -6  12  322.83   10.95
  -2  -6  12  349.32   21.10
   2   6 -11 1077.34   42.81
   2   6 -11  926.76   17.73
  -2  -6  11  927.70   18.03
  -2  -6  11  896.64   29.93
   2   6 -10 8686.37  194.13
   2   6 -10 8567.57  148.51
  -2  -6  10 8555.69  148.50
  -2  -6  10 8352.83  172.27
   2   6  -926173.60  660.87
   2   6  -925536.00  573.11
  -2  -6   925503.20  615.97
  -2  -6   926059.00  583.84
   2   6  -821075.50  443.18
   2   6  -821403.10  508.65
  -2  -6   821168.50  459.05
  -2  -6   820937.20  479.54
   2   6  -7  156.12   22.65
   2   6  -7  150.26   14.22
  -2  -6   7  141.87    7.43
  -2  -6   7  162.05   30.45
   2   6  -6 1604.45   35.47
   2   6  -6 1545.13   60.35
  -2  -6   6 1495.54   39.49
  -2  -6   6 1555.30   23.94
   2   6  -5  996.76   27.63
   2   6  -5  952.55   19.48
  -2  -6   5  945.16   28.77
  -2  -6   5  968.94   16.58
   2   6  -4 2163.27   37.60
   2   6  -4 2148.19   44.18
  -2  -6   4 2182.70   32.68
  -2  -6   4 2224.75   42.36
   2   6  -310927.00  240.77
   2   6  -311530.40  215.70
  -2  -6   311019.00  210.52
  -2  -6   311171.00  208.84
   2   6  -221624.20  488.75
   2   6  -221651.70  503.74
  -2  -6   221873.40  463.98
  -2  -6   221211.70  489.65
   2   6  -1 1213.43   28.60
   2   6  -1 1166.11   41.75
  -2  -6   1 1154.31   24.92
  -2  -6   1 1185.49   22.64
   2   6   0 1908.15   50.86
   2   6   0 1895.37   40.79
  -2  -6   0 1970.51   34.70
  -2  -6   0 1934.22   34.76
   2   6   1 5136.69   92.51
   2   6   1 5155.45   99.43
  -2  -6  -1 5204.35   89.11
  -2  -6  -1 5178.13   85.94
   2   6   2  689.70   21.34
   2   6   2  688.19   32.33
  -2  -6  -2  710.01   24.29
  -2  -6  -2  723.19   21.63
   2   6   3 1266.42   29.26
   2   6   3 1265.61   65.07
  -2  -6  -3 1333.54   47.63
  -2  -6  -3 1273.45   31.12
   2   6   4 4178.72   90.60
   2   6   4 4257.33   75.14
  -2  -6  -4 4067.02   73.58
  -2  -6  -4 4303.64   82.21
   2   6   533981.20  850.90
   2   6   532870.40  874.94
  -2  -6  -533710.10  902.35
  -2  -6  -533486.50  830.24
   2   6   611643.60  304.97
   2   6   611931.30  225.72
  -2  -6  -611541.40  208.18
  -2  -6  -612051.60  255.94
   2   6   7 5877.77   95.09
   2   6   7 5982.42  135.19
  -2  -6  -7 5957.86  124.40
  -2  -6  -7 5592.53   86.01
   2   6   8 2179.44   66.20
   2   6   8 2115.94   38.69
  -2  -6  -8 2162.58   29.73
  -2  -6  -8 2237.51   58.04
   2   6   9 8524.77  140.12
   2   6   9 9313.58  216.76
  -2  -6  -9 9406.08  204.10
  -2  -6  -9 9608.05  153.17
  -2  -6 -10   70.62   23.19
  -2  -6 -10   39.85   19.52
  -2  -6 -11  471.15   35.72
  -2  -6 -11  549.59   30.07
  -2  -6 -12  400.98   35.97
  -2  -6 -12  438.65   29.34
   2   7 -15  801.70   19.76
  -2  -7  15  799.88   20.85
   2   7 -14  144.38   48.19
   2   7 -14  128.31   16.89
  -2  -7  14  327.51   41.41
  -2  -7  14  142.64   10.70
   2   7 -13 1063.23   22.53
   2   7 -13 1040.12   41.37
  -2  -7  13 1141.57   37.59
  -2  -7  13 1083.13   22.55
   2   7 -12  469.27   30.50
   2   7 -12  491.47   14.43
  -2  -7  12  491.31   26.34
  -2  -7  12  505.28   22.02
   2   7 -11   21.65   17.73
   2   7 -11   24.35    7.38
  -2  -7  11   19.25    7.22
  -2  -7  11   28.69   15.43
   2   7 -10 1957.69   53.23
   2   7 -10 1871.31   32.08
  -2  -7  10 2028.86   42.32
  -2  -7  10 1973.02   48.03
   2   7  -914583.30  331.20
   2   7  -914620.00  292.38
  -2  -7   915110.70  296.70
  -2  -7   914814.90  326.52
   2   7  -8  322.33   24.93
   2   7  -8  310.79   12.27
  -2  -7   8  335.22   17.56
  -2  -7   8  321.12   40.34
   2   7  -7 2350.96   83.94
   2   7  -7 2362.16   52.07
  -2  -7   7 2311.97   57.90
  -2  -7   7 2354.89   37.68
   2   7  -6 4533.59   99.05
   2   7  -6 4095.06   70.05
  -2  -7   6 4230.05   65.86
  -2  -7   6 4188.20   86.86
   2   7  -5 4513.18   97.08
   2   7  -5 4307.22   74.65
  -2  -7   5 4511.29   71.35
  -2  -7   5 4357.68   83.59
   2   7  -4 2273.43   56.17
   2   7  -4 2228.32   42.27
  -2  -7   4 2301.01   36.86
  -2  -7   4 2227.69   46.77
   2   7  -3 2598.80   50.17
   2   7  -3 2762.24   58.83
  -2  -7   3 2660.12   43.53
  -2  -7   3 2545.28   66.43
   2   7  -2 5028.90   97.93
   2   7  -2 4928.90   92.82
  -2  -7   2 4918.23   89.32
  -2  -7   2 5102.16   84.52
   2   7  -1 7843.42  154.51
   2   7  -1 7589.09  145.99
  -2  -7   1 7816.49  136.88
  -2  -7   1 7471.20  139.21
   2   7   0 3007.86   80.95
   2   7   0 2972.11   63.25
  -2  -7   0 3076.61   54.37
  -2  -7   0 2948.75   54.08
   2   7   1 2270.08   51.57
   2   7   1 2329.97   56.60
  -2  -7  -1 2406.52   46.57
  -2  -7  -1 2227.32   55.98
   2   7   217387.90  451.00
   2   7   218060.10  409.08
  -2  -7  -217289.10  387.32
  -2  -7  -218262.30  391.69
   2   7   327164.20  704.56
   2   7   328059.00  689.29
  -2  -7  -327918.20  655.26
  -2  -7  -328200.70  678.79
   2   7   4  183.89   24.58
   2   7   4  174.71   25.28
  -2  -7  -4  146.87   10.49
  -2  -7  -4  147.23   17.86
   2   7   5  379.49   20.60
   2   7   5  376.56   51.69
  -2  -7  -5  395.33   23.09
  -2  -7  -5  357.83   19.31
   2   7   6    3.00   17.46
   2   7   6   10.33   21.24
  -2  -7  -6   14.88    6.56
  -2  -7  -6   19.91   28.27
   2   7   7 2095.99   49.02
   2   7   7 2111.40   66.63
  -2  -7  -7 2136.11   55.93
  -2  -7  -7 2023.61   32.24
   2   7   8 1005.39   30.79
   2   7   8 1085.62   51.45
  -2  -7  -8 1110.72   41.58
  -2  -7  -8 1021.61   24.37
   2   7   9 1213.97   21.84
   2   7   9 1261.68   57.51
  -2  -7  -9 1184.14   24.98
  -2  -7  -9 1362.05   47.82
   2   7  10 3402.87   99.62
   2   7  10 3086.34   45.52
  -2  -7 -10 2937.33   41.36
  -2  -7 -10 3591.99   87.48
  -2  -7 -11  912.88   44.81
  -2  -7 -11  925.75   40.02
   2   8 -14  547.23   17.82
  -2  -8  14  624.04   32.73
  -2  -8  14  548.97   17.98
   2   8 -13   37.31    9.72
   2   8 -13   45.31   27.61
  -2  -8  13   59.28   33.34
  -2  -8  13   43.57    9.48
   2   8 -12   24.99   26.12
   2   8 -12   32.52   15.91
  -2  -8  12   30.96   14.67
  -2  -8  12   29.17   17.56
   2   8 -11    1.84   22.31
   2   8 -11    3.37    8.10
  -2  -8  11    3.04    7.38
  -2  -8  11    4.35   27.01
   2   8 -10 2382.38   72.80
   2   8 -10 2368.31   56.07
  -2  -8  10 2380.03   41.06
  -2  -8  10 2386.20   59.47
   2   8  -9 2419.49   73.87
   2   8  -9 2313.95   43.38
  -2  -8   9 2348.15   50.53
  -2  -8   9 2394.64   58.61
   2   8  -8 1316.66   51.27
   2   8  -8 1324.49   29.60
  -2  -8   8 1346.95   25.79
  -2  -8   8 1373.86   46.62
   2   8  -7 2930.84   53.68
   2   8  -7 2937.44  104.92
  -2  -8   7 2996.09   60.54
  -2  -8   7 2937.77   71.27
   2   8  -6 1860.86   53.13
   2   8  -6 1733.16   36.99
  -2  -8   6 1794.13   32.29
  -2  -8   6 1846.65   71.79
   2   8  -5 3750.11   86.07
   2   8  -5 3573.90   70.37
  -2  -8   5 3644.71   76.91
  -2  -8   5 3711.80   62.58
   2   8  -4 1174.30   39.62
   2   8  -4 1192.02   45.24
  -2  -8   4 1276.64   25.52
  -2  -8   4 1192.19   34.44
   2   8  -3 4143.48   89.17
   2   8  -3 3772.58   74.86
  -2  -8   3 3916.57   77.59
  -2  -8   3 3865.99   96.27
   2   8  -2 1367.67   41.76
   2   8  -2 1454.97   38.21
  -2  -8   2 1443.15   40.81
  -2  -8   2 1310.63   33.68
   2   8  -1 4944.21  106.44
   2   8  -1 4629.78  118.90
  -2  -8   1 5112.68  105.72
  -2  -8   1 4600.38   88.48
   2   8   0   13.78   28.29
   2   8   0    2.39   14.49
  -2  -8   0   -2.04    9.75
  -2  -8   0    7.17   10.47
   2   8   1 3235.40   77.16
   2   8   1 3207.84   80.11
  -2  -8  -1 3043.37   76.04
  -2  -8  -1 3301.23   63.33
   2   8   2 6069.69  174.66
   2   8   2 6178.75  130.30
  -2  -8  -2 6338.72  121.10
  -2  -8  -2 6043.62  131.53
   2   8   3 1546.84   41.76
   2   8   3 1472.24   57.17
  -2  -8  -3 1582.14   45.16
  -2  -8  -3 1578.65   39.29
   2   8   4  210.62   28.54
   2   8   4  214.89   18.36
  -2  -8  -4  185.38   20.93
   2   8   5 3155.83   69.09
   2   8   5 3028.23   83.66
  -2  -8  -5 2952.52   63.86
  -2  -8  -5 3191.26   68.74
   2   8   6 2548.78   54.35
   2   8   6 2545.50   76.22
  -2  -8  -6 2806.62   90.72
  -2  -8  -6 2413.53   42.76
   2   8   7  971.83   25.69
   2   8   7 1010.26   82.33
  -2  -8  -7  916.45   20.43
  -2  -8  -7 1036.73   39.30
   2   8   8  290.27   14.19
   2   8   8  291.61   38.21
  -2  -8  -8  270.37   28.53
   2   8   9  372.02   13.57
   2   8   9  447.04   73.46
  -2  -8  -9  455.91   33.25
  -2  -8  -9  390.23   11.43
   2   8  10 4759.40   85.59
   2   8  10 5674.08  151.89
  -2  -8 -10 5757.61  132.06
  -2  -8 -10 4912.05   83.86
   2   9 -13  668.78   21.61
  -2  -9  13  713.03   20.78
   2   9 -12  621.43   21.07
   2   9 -12  598.48   42.86
  -2  -9  12  631.90   19.02
  -2  -9  12  632.88   34.83
   2   9 -11  801.05   43.49
   2   9 -11  737.79   22.37
  -2  -9  11  763.08   29.55
  -2  -9  11  778.55   36.21
   2   9 -10  273.44   31.39
   2   9 -10  240.09   26.95
  -2  -9  10  263.32   13.02
  -2  -9  10  253.88   25.71
   2   9  -9  784.91   42.49
   2   9  -9  765.05   23.97
  -2  -9   9  781.91   20.24
  -2  -9   9  753.34   61.26
   2   9  -8  779.80   41.75
   2   9  -8  787.68   39.17
  -2  -9   8  805.12   41.42
  -2  -9   8  811.11   20.68
   2   9  -7 6145.79  120.46
   2   9  -7 6144.12  183.02
  -2  -9   7 6381.05  129.14
  -2  -9   7 6043.31  139.29
   2   9  -6   54.61   24.03
   2   9  -6   51.45   14.17
  -2  -9   6   66.91   17.99
  -2  -9   6   52.31    9.67
   2   9  -5 2116.56   62.58
   2   9  -5 1999.89   46.62
  -2  -9   5 2025.45   51.92
  -2  -9   5 2153.75   39.94
   2   9  -4   -5.10   18.74
   2   9  -4   -2.16   13.00
  -2  -9   4    4.97    8.65
  -2  -9   4    7.32   14.13
   2   9  -3 2883.59   75.95
   2   9  -3 2588.03   80.93
  -2  -9   3 2716.00   82.16
  -2  -9   3 2848.85   52.06
   2   9  -2  865.95   39.83
   2   9  -2  868.47   33.00
  -2  -9   2  890.17   24.10
  -2  -9   2  818.77   28.86
   2   9  -1   14.39   17.78
   2   9  -1   19.84   24.06
  -2  -9   1   21.13   13.83
  -2  -9   1   56.70   11.86
   2   9   0 2322.70   62.01
   2   9   0 2576.35   73.56
  -2  -9   0 2583.42   68.69
  -2  -9   0 2346.03   51.55
   2   9   1 3178.37   81.94
   2   9   1 3191.92   79.75
  -2  -9  -1 3320.51   65.32
  -2  -9  -1 3066.21   63.56
   2   9   214303.80  393.77
   2   9   214280.70  330.19
  -2  -9  -214830.80  317.82
  -2  -9  -213693.90  293.47
   2   9   3  388.67   40.90
   2   9   3  369.39   26.43
  -2  -9  -3  374.41   30.24
  -2  -9  -3  424.07   23.44
   2   9   4 1703.85   60.79
   2   9   4 1670.10   52.81
  -2  -9  -4 1811.87   46.73
  -2  -9  -4 1596.47   35.37
   2   9   5 1687.58   44.72
   2   9   5 1781.15   65.17
  -2  -9  -5 1665.17   35.13
  -2  -9  -5 1790.31   47.83
   2   9   6 1452.81   41.32
   2   9   6 1433.04   61.42
  -2  -9  -6 1553.53   71.69
  -2  -9  -6 1359.84   30.15
   2   9   7 1003.54   45.73
   2   9   7  997.98   56.45
  -2  -9  -7  970.36   23.78
  -2  -9  -7 1118.04   43.12
   2   9   8 6589.50  128.53
   2   9   8 7180.29  187.44
  -2  -9  -8 7237.53  161.67
  -2  -9  -8 6397.67  117.43
   2  10 -11  621.74   25.12
  -2 -10  11  657.60   20.41
  -2 -10  11  645.87   38.60
   2  10 -10  102.24   33.49
   2  10 -10   76.98   26.31
  -2 -10  10  115.10   12.33
  -2 -10  10  116.13   25.04
   2  10  -9  100.25   32.05
   2  10  -9   88.64   16.21
  -2 -10   9  121.76   11.99
  -2 -10   9  101.43   28.88
   2  10  -8 2494.85   82.33
   2  10  -8 2380.31   53.96
  -2 -10   8 2478.99   61.72
  -2 -10   8 2385.49   74.82
   2  10  -7   98.25   31.03
   2  10  -7  121.77   18.08
  -2 -10   7  120.17   21.11
  -2 -10   7  100.97   27.80
   2  10  -6  631.17   75.54
   2  10  -6  604.79   27.47
  -2 -10   6  581.19   33.10
  -2 -10   6  612.02   31.59
   2  10  -5 3174.59   96.83
   2  10  -5 3151.00   74.28
  -2 -10   5 3068.21   77.91
  -2 -10   5 3133.21   60.41
   2  10  -4 8416.16  187.53
   2  10  -4 8645.69  214.05
  -2 -10   4 9070.73  198.82
  -2 -10   4 8462.11  187.96
   2  10  -3  178.60   23.74
   2  10  -3  166.35   58.77
  -2 -10   3  171.68   26.49
  -2 -10   3  155.82   37.07
   2  10  -2 1336.84   69.89
   2  10  -2 1349.39   61.31
  -2 -10   2 1444.97   33.95
  -2 -10   2 1338.34   40.38
   2  10  -1  147.46   51.81
   2  10  -1  177.30   25.31
  -2 -10   1  181.82   16.14
  -2 -10   1  159.62   19.56
   2  10   0 4728.82  117.68
  -2 -10   0 4994.23   97.39
  -2 -10   0 4586.97   97.38
   2  10   1 1649.50   57.68
   2  10   1 1605.41   53.83
  -2 -10  -1 1552.88   40.98
  -2 -10  -1 1670.63   59.14
   2  10   2  591.25   72.45
   2  10   2  588.49   55.26
  -2 -10  -2  546.47   24.51
  -2 -10  -2  601.47   26.91
   2  10   3 1062.07   41.83
   2  10   3 1126.03   61.51
  -2 -10  -3 1164.95   55.83
  -2 -10  -3 1045.67   31.68
   2  10   4 2856.60   90.89
   2  10   4 2861.17   79.19
  -2 -10  -4 2771.56   58.73
  -2 -10  -4 3052.16   70.07
   2  10   5   50.58   18.52
   2  10   5   51.03   31.69
  -2 -10  -5   42.22   13.13
  -2 -10  -5   64.72   19.76
   2  10   6 2337.53   61.56
   2  10   6 2360.90   85.59
  -2 -10  -6 2236.20   47.05
  -2 -10  -6 2505.23   95.39
   2  11  -7  129.58   37.56
   2  11  -7  141.31   36.11
  -2 -11   7  161.30   14.87
  -2 -11   7  152.79   31.92
   2  11  -6  115.46   22.55
   2  11  -6  121.67   35.82
  -2 -11   6   88.48   49.90
  -2 -11   6  149.56   14.57
   2  11  -5 7400.56  171.20
   2  11  -5 7681.48  219.20
  -2 -11   5 7792.71  154.85
  -2 -11   5 7608.54  179.27
   2  11  -4   30.32   20.92
   2  11  -4   29.49   35.24
  -2 -11   4   20.41   13.38
  -2 -11   4   13.14   20.72
   2  11  -3 2227.77   67.64
   2  11  -3 2210.59   88.78
  -2 -11   3 2383.87   52.24
  -2 -11   3 2252.92   62.99
   2  11  -2  286.25   31.36
   2  11  -2  295.44   37.49
  -2 -11   2  317.63   19.60
  -2 -11   2  298.22   43.48
   2  11  -1 2917.50   82.97
   2  11  -1 2926.86   90.35
  -2 -11   1 3043.39   83.59
  -2 -11   1 2916.15   97.58
   2  11   0 2328.79   75.83
   2  11   0 2300.96   73.94
  -2 -11   0 2179.75   57.30
  -2 -11   0 2314.59   54.79
   2  11   1    3.44   24.52
   2  11   1   -2.70   37.81
  -2 -11  -1    6.61   14.91
  -2 -11  -1    7.64   14.98
   2  11   2 1574.77   74.55
   2  11   2 1645.92   58.44
  -2 -11  -2 1734.36   47.68
  -2 -11  -2 1592.64   44.41
   3 -11  -3  681.25   33.29
   3 -11  -3  687.66   45.14
  -3  11   3  667.65   48.06
  -3  11   3  627.63   45.99
   3 -11  -2 2628.82   91.79
   3 -11  -2 2611.12  127.08
  -3  11   2 2641.42  129.68
  -3  11   2 2649.69   78.99
   3 -11  -1  547.28   48.23
   3 -11  -1  515.56   29.27
  -3  11   1  494.01   38.46
  -3  11   1  496.48   45.51
   3 -11   0  765.81   52.46
   3 -11   0  786.79   33.88
  -3  11   0  784.09   42.62
  -3  11   0  714.11   51.85
   3 -11   1  787.74   82.96
   3 -11   1  786.64   34.45
  -3  11  -1  805.85   61.98
  -3  11  -1  781.28   70.71
   3 -11   2  968.69   37.38
   3 -11   2  928.58   47.60
  -3  11  -2  961.01   66.76
  -3  11  -2  975.59   43.62
   3 -11   3  300.39   26.21
   3 -11   3  306.06   35.43
  -3  11  -3  274.83   53.80
  -3  11  -3  293.45   49.88
   3 -11   4 1880.19   79.14
   3 -11   4 1933.40   56.24
  -3  11  -4 1915.72   61.66
  -3  11  -4 1881.72  138.98
   3 -10  -7 4382.82  118.79
   3 -10  -7 4634.77  100.76
  -3  10   7 4484.05  124.91
  -3  10   7 4588.88  130.81
   3 -10  -6 1954.24   68.91
   3 -10  -6 1982.05   53.61
  -3  10   6 1977.54  105.83
  -3  10   6 1932.74  110.24
   3 -10  -5  306.59   34.96
   3 -10  -5  291.55   24.88
  -3  10   5  319.71   33.37
  -3  10   5  347.69   34.62
   3 -10  -4 5546.82  142.31
   3 -10  -4 5721.50  119.70
  -3  10   4 5748.60  188.73
  -3  10   4 5748.71  140.03
   3 -10  -3 4162.75  157.04
   3 -10  -3 4180.21   90.22
  -3  10   3 4046.07  112.10
  -3  10   3 4265.69  105.04
   3 -10  -2    7.41   23.30
   3 -10  -2   14.45   16.64
  -3  10   2   20.38   22.25
  -3  10   2    2.11   25.27
   3 -10  -1  728.28   42.77
   3 -10  -1  696.91   29.08
  -3  10   1  719.41   46.00
  -3  10   1  721.41   37.62
   3 -10   0 1256.79   51.58
   3 -10   0 1169.15   55.26
  -3  10   0 1199.87   99.24
  -3  10   0 1173.08   67.00
   3 -10   1  592.03   43.46
   3 -10   1  661.02   28.25
  -3  10  -1  620.42   33.54
  -3  10  -1  567.50   51.98
   3 -10   2  278.11   35.79
   3 -10   2  256.16   22.53
  -3  10  -2  211.04   42.58
  -3  10  -2  265.46   25.47
   3 -10   3  103.10   19.35
   3 -10   3   90.01   26.33
  -3  10  -3   99.91   22.11
  -3  10  -3   99.62   62.31
   3 -10   4 2694.00   64.35
   3 -10   4 2653.41   76.42
  -3  10  -4 2636.26   66.43
  -3  10  -4 2638.90   88.15
   3 -10   5 1605.42   46.99
   3 -10   5 1530.47   93.40
  -3  10  -5 1524.80   66.67
  -3  10  -5 1611.16   49.58
   3 -10   6 1855.14   77.30
   3 -10   6 1868.15   71.49
  -3  10  -6 1719.46   72.18
   3 -10   7  922.32   44.46
   3 -10   7  992.64   39.19
  -3  10  -7  976.79   40.82
  -3  10  -7  888.52  106.10
   3 -10   8    0.12   18.15
   3 -10   8   -0.24   20.52
  -3  10  -8  -49.02   31.96
  -3  10  -8  -13.93   55.09
   3  -9  -9  146.58   29.93
   3  -9  -9  150.88   20.41
  -3   9   9  136.72   29.31
  -3   9   9   99.69   54.28
   3  -9  -8 1396.14   57.59
   3  -9  -8 1485.00   42.23
  -3   9   8 1445.52   58.70
  -3   9   8 1443.92   50.35
   3  -9  -7 4155.09  111.19
   3  -9  -7 4190.52  112.43
  -3   9   7 4166.00  117.83
  -3   9   7 4227.60  109.67
   3  -9  -6 4503.78  118.53
   3  -9  -6 4443.33   91.93
  -3   9   6 4285.10  108.79
  -3   9   6 4298.22  119.86
   3  -9  -5 6393.88  156.83
   3  -9  -5 6569.64  153.98
  -3   9   5 6214.42  146.21
  -3   9   5 6281.72  143.31
   3  -9  -4   79.94   27.69
   3  -9  -4   91.71   16.63
  -3   9   4   78.88   25.29
  -3   9   4   79.64   24.27
   3  -9  -3  108.77   25.84
   3  -9  -3   89.54   28.62
  -3   9   3  106.10   22.35
  -3   9   3  103.82   25.71
   3  -9  -2   94.33   26.18
   3  -9  -2  113.83   16.50
  -3   9   2   98.02   27.14
  -3   9   2  122.19   21.54
   3  -9  -1 1276.28   49.76
   3  -9  -1 1230.51   35.12
  -3   9   1 1240.96   50.94
  -3   9   1 1222.29   40.04
   3  -9   0 6416.20  151.69
   3  -9   0 6886.15  134.62
  -3   9   0 6712.69  139.82
  -3   9   0 6894.78  176.25
   3  -9   1 3448.77   89.25
   3  -9   1 3432.25   72.04
  -3   9  -1 3369.04  105.82
  -3   9  -1 3472.50   78.35
   3  -9   2  140.74   48.19
   3  -9   2  110.03   17.58
  -3   9  -2   96.03   54.37
  -3   9  -2  133.49   19.61
   3  -9   3  693.24   42.12
   3  -9   3  719.44   28.31
  -3   9  -3  742.24   30.62
  -3   9  -3  693.64   43.81
   3  -9   4 5472.96  111.43
   3  -9   4 5304.85  161.65
  -3   9  -4 5581.73  115.84
  -3   9  -4 5287.23  135.30
   3  -9   5  539.29   25.77
   3  -9   5  507.41   32.37
  -3   9  -5  534.84   28.12
  -3   9  -5  484.39   39.66
   3  -9   6  471.84   25.70
   3  -9   6  495.02   38.85
  -3   9  -6  495.39   74.64
  -3   9  -6  513.15   26.89
   3  -9   7   12.51   16.80
   3  -9   7   10.49   24.65
  -3   9  -7   37.83   17.67
  -3   9  -7   16.38   32.28
   3  -9   8 9396.40  208.32
   3  -9   8 9216.64  216.38
  -3   9  -8 9771.08  246.87
  -3   9  -8 9193.53  252.69
   3  -9   9   44.84   20.11
   3  -9   9   45.39   44.82
  -3   9  -9   39.43   20.70
  -3   9  -9   46.73   36.53
   3  -9  10  211.21   42.13
   3  -9  10  152.90   32.42
  -3   9 -10  177.42   43.16
  -3   9 -10  253.14   24.74
   3  -8 -11  655.37   27.90
   3  -8 -11  648.73   70.58
  -3   8  11  615.68   49.89
  -3   8  11  662.45   50.81
   3  -8 -10 1413.44   39.27
   3  -8 -10 1383.24   89.42
  -3   8  10 1348.34   44.48
  -3   8  10 1401.19   56.68
   3  -8  -9 6207.04  122.23
   3  -8  -9 6030.21  198.30
  -3   8   9 5821.53  142.84
  -3   8   9 6010.00  141.72
   3  -8  -8 1647.96   41.17
   3  -8  -8 1600.48   92.93
  -3   8   8 1618.49   83.70
  -3   8   8 1642.14   49.81
   3  -8  -7  612.58   24.77
   3  -8  -7  625.40   43.42
  -3   8   7  656.32   36.36
  -3   8   7  586.24   63.45
   3  -8  -6 4104.24   98.18
   3  -8  -6 4116.16  112.51
  -3   8   6 4164.64   95.50
  -3   8   6 4095.86  107.37
   3  -8  -5 1398.93   34.67
   3  -8  -5 1313.22   58.04
  -3   8   5 1305.80   46.04
  -3   8   5 1358.24   44.33
   3  -8  -4  969.27   51.35
   3  -8  -4  956.67   27.87
  -3   8   4  950.35   64.71
  -3   8   4  992.32   35.66
   3  -8  -3  281.07   31.06
   3  -8  -3  332.74   18.73
  -3   8   3  306.85   29.23
  -3   8   3  337.44   23.98
   3  -8  -210958.30  254.25
   3  -8  -211057.10  219.56
  -3   8   210925.20  248.83
  -3   8   210855.10  253.60
   3  -8  -1 2614.50   71.78
   3  -8  -1 2450.63   70.95
  -3   8   1 2429.53   67.91
  -3   8   1 2539.48   59.61
   3  -8   0 1824.65   55.48
   3  -8   0 1906.99   41.28
  -3   8   0 1823.38   66.04
  -3   8   0 1965.27   46.00
   3  -8   1 3038.17   76.28
   3  -8   1 3076.64   60.85
  -3   8  -1 2986.70   87.37
  -3   8  -1 3085.10   63.15
   3  -8   2   66.57   20.00
   3  -8   2   58.61   13.73
  -3   8  -2   63.06   25.80
  -3   8  -2   79.99   45.76
   3  -8   3  249.97   24.93
   3  -8   3  237.34   29.56
  -3   8  -3  257.06   19.12
  -3   8  -3  212.96   28.85
   3  -8   4   27.13   21.85
   3  -8   4   30.04   13.55
  -3   8  -4   21.70   22.45
  -3   8  -4   30.02   14.42
   3  -8   5   63.32   15.53
   3  -8   5   66.31   35.80
  -3   8  -5   55.91   16.16
  -3   8  -5   29.93   48.67
   3  -8   6 8769.52  179.50
   3  -8   6 9019.55  195.64
  -3   8  -6 8704.17  218.63
  -3   8  -6 8855.39  181.21
   3  -8   7   17.42   14.48
   3  -8   7   16.37   21.08
  -3   8  -7   17.65   15.28
  -3   8  -7   17.60   27.64
   3  -8   8  232.97   34.67
   3  -8   8  210.78   21.63
  -3   8  -8  183.14   36.15
  -3   8  -8  230.18   20.56
   3  -8   9  492.68   26.95
   3  -8   9  465.59   26.82
  -3   8  -9  494.83   25.84
  -3   8  -9  482.57   43.39
   3  -8  10  213.18   22.18
   3  -8  10  199.29   27.20
  -3   8 -10  202.71   35.73
  -3   8 -10  206.49   21.78
   3  -8  11 1404.37   44.04
   3  -8  11 1296.10   41.01
  -3   8 -11 1437.44   64.97
  -3   8 -11 1345.97   60.62
   3  -7 -13   26.82   15.53
   3  -7 -13   29.39   38.87
  -3   7  13   31.74   16.61
  -3   7  13   27.90   26.33
   3  -7 -12  503.06   24.45
   3  -7 -12  520.13   34.40
  -3   7  12  547.90   38.83
  -3   7  12  526.63   27.38
   3  -7 -11 1611.80   55.56
   3  -7 -11 1704.10   41.71
  -3   7  11 1642.60   45.30
  -3   7  11 1648.10   65.65
   3  -7 -10  792.43   39.28
  -3   7  10  798.42   40.34
  -3   7  10  804.33   32.18
   3  -7  -9   22.70   19.91
   3  -7  -9    5.90   12.17
  -3   7   9    6.63   18.89
  -3   7   9   12.68   18.71
   3  -7  -8 1190.98   30.86
   3  -7  -8 1045.60   43.92
  -3   7   8 1063.99   62.05
  -3   7   8 1121.77   40.76
   3  -7  -7  665.92   22.57
   3  -7  -7  671.21   58.16
  -3   7   7  669.54   49.47
  -3   7   7  655.55   30.32
   3  -7  -6  196.55   15.39
   3  -7  -6  197.84   26.80
  -3   7   6  181.04   38.28
  -3   7   6  210.48   29.74
   3  -7  -5 8524.88  159.98
   3  -7  -5 8305.07  188.37
  -3   7   5 8285.75  178.92
  -3   7   5 8559.38  208.04
   3  -7  -4 5116.67   94.14
   3  -7  -4 5118.34  120.42
  -3   7   4 5036.82  110.76
  -3   7   4 5146.81  103.91
   3  -7  -3  302.75   16.96
   3  -7  -3  342.96   54.19
  -3   7   3  295.52   26.51
  -3   7   3  319.45   21.40
   3  -7  -2 4822.96   86.19
   3  -7  -2 4663.53  116.80
  -3   7   2 4852.12  137.25
  -3   7   2 4699.22   90.21
   3  -7  -1 1432.05   45.25
   3  -7  -1 1479.86   55.15
  -3   7   1 1387.72   45.37
  -3   7   1 1519.71   35.58
   3  -7   0 3588.55   84.49
   3  -7   0 3539.27   63.55
  -3   7   0 3634.02   91.48
  -3   7   0 3537.00   66.65
   3  -7   1 1336.31   68.49
   3  -7   1 1227.31   29.40
  -3   7  -1 1229.27   49.55
  -3   7  -1 1298.97   32.11
   3  -7   2 7082.19  132.43
   3  -7   2 7305.03  155.78
  -3   7  -2 7273.96  137.63
  -3   7  -2 7422.65  206.17
   3  -7   310187.90  217.29
   3  -7   310308.00  201.77
  -3   7  -310392.60  202.97
  -3   7  -310437.70  230.35
   3  -7   4 4098.20   88.26
   3  -7   4 3958.94   73.14
  -3   7  -4 3963.01   75.69
  -3   7  -4 3761.59   90.42
   3  -7   5 2800.14   73.27
   3  -7   5 2772.13   68.30
  -3   7  -5 2798.35  109.04
  -3   7  -5 2687.22   72.39
   3  -7   6 1289.21   37.75
   3  -7   6 1313.87   33.75
  -3   7  -6 1323.45   33.88
  -3   7  -6 1294.81   54.33
   3  -7   7  102.15   15.42
   3  -7   7   89.67   21.07
  -3   7  -7   97.84   26.40
  -3   7  -7   86.21   28.16
   3  -7   8  369.71   20.38
   3  -7   8  172.96   37.41
  -3   7  -8  202.35   18.77
  -3   7  -8  186.68   32.11
   3  -7   9 1290.77   37.05
   3  -7   9 1285.94   35.91
  -3   7  -9 1303.55   36.30
  -3   7  -9 1165.48   52.26
   3  -7  10  701.18   48.49
   3  -7  10  642.87   32.82
  -3   7 -10  647.19   41.46
  -3   7 -10  723.22   45.94
   3  -7  11  325.38   21.34
   3  -7  11  366.54   25.89
  -3   7 -11  349.92   24.37
  -3   7 -11  384.34   34.77
   3  -7  12 6170.71  131.44
   3  -7  12 6564.49  143.91
  -3   7 -12 6159.96  154.49
  -3   7 -12 6459.88  139.17
   3  -6 -14  710.35   39.00
   3  -6 -14  803.84   29.99
  -3   6  14  933.75   45.11
  -3   6  14  702.93   29.33
   3  -6 -13    5.82   20.08
   3  -6 -13   15.61   13.26
  -3   6  13   16.44   14.69
  -3   6  13   11.31   21.69
   3  -6 -12 3242.08   83.92
   3  -6 -12 3119.43   81.50
  -3   6  12 3198.64   83.70
  -3   6  12 3172.58   92.58
   3  -6 -11   51.74   13.30
   3  -6 -11   68.80   21.55
  -3   6  11   46.04   25.71
  -3   6  11   57.15   28.26
   3  -6 -10  397.99   18.65
   3  -6 -10  416.41   29.69
  -3   6  10  412.66   23.37
  -3   6  10  421.49   28.78
   3  -6  -9  288.04   26.64
   3  -6  -9  234.35   16.18
  -3   6   9  221.75   21.42
  -3   6   9  221.64   23.71
   3  -6  -8 2997.56   54.95
   3  -6  -8 2889.17   71.85
  -3   6   8 2967.24   71.27
  -3   6   8 2889.75   66.43
   3  -6  -7  466.14   17.28
   3  -6  -7  429.01   28.76
  -3   6   7  393.52   23.64
  -3   6   7  418.86   24.30
   3  -6  -6 1316.22   46.24
   3  -6  -6 1291.16   31.02
  -3   6   6 1297.33   38.63
  -3   6   6 1242.53   68.73
   3  -6  -5 3546.38   94.56
   3  -6  -5 3406.34   85.80
  -3   6   5 3446.86   77.08
  -3   6   5 3371.60   92.83
   3  -6  -499605.60 3630.44
   3  -6  -4105540.0 3973.59
  -3   6   4103448.0 3860.64
  -3   6   499467.80 3671.66
   3  -6  -3 5678.75  101.49
   3  -6  -3 5591.56  124.53
  -3   6   3 5743.86  120.20
  -3   6   3 5619.99  105.90
   3  -6  -2 3491.84   59.19
   3  -6  -2 3443.03   78.43
  -3   6   2 3432.86   74.27
  -3   6   2 3443.05   62.42
   3  -6  -1 2707.43   64.99
   3  -6  -1 2698.30   46.59
  -3   6   1 2714.76   62.10
  -3   6   1 2708.72   49.26
   3  -6   0 2982.83   63.81
   3  -6   0 2915.60   74.53
  -3   6   0 2845.00   92.97
  -3   6   0 3065.60   54.25
   3  -6   1 1099.61   62.09
   3  -6   1 1212.92   36.51
  -3   6  -1 1133.72   25.68
  -3   6  -1 1166.17   42.75
   3  -6   2 1941.97   50.13
   3  -6   2 1893.49   35.98
  -3   6  -2 1808.75   53.90
  -3   6  -2 1945.20   37.73
   3  -6   3 1393.32   39.60
   3  -6   3 1316.32   30.33
  -3   6  -3 1360.47   45.09
  -3   6  -3 1355.62   42.08
   3  -6   4 1159.31   34.60
   3  -6   4 1134.08   28.41
  -3   6  -4 1112.48   38.62
  -3   6  -4 1127.56   28.16
   3  -6   5  521.78   20.50
   3  -6   5  496.90   41.42
  -3   6  -5  549.35   21.66
  -3   6  -5  504.35   54.15
  -3   6  -5  478.53   53.81
   3  -6   6 1715.16   64.86
   3  -6   6 1680.21   38.27
  -3   6  -6 1736.76   37.81
  -3   6  -6 1685.48   58.64
   3  -6   7 1657.75   37.89
   3  -6   7 1672.89   39.77
  -3   6  -7 1630.80   36.39
  -3   6  -7 1633.14   55.42
   3  -6   8  889.88   43.70
   3  -6   8  908.59   32.74
  -3   6  -8  911.55   27.50
  -3   6  -8  864.19   41.12
   3  -6   9  387.10   21.63
   3  -6   9  333.46   19.71
  -3   6  -9  400.71   34.51
  -3   6  -9  364.79   31.76
   3  -6  1010668.70  225.01
   3  -6  1010176.80  220.79
  -3   6 -1010821.90  223.29
  -3   6 -1010111.30  235.67
   3  -6  11 3049.73   62.62
   3  -6  11 3122.47   70.67
  -3   6 -11 3215.48   69.67
  -3   6 -11 3125.94   81.69
   3  -6  12 1067.35   37.97
   3  -6  12 1029.60   29.67
  -3   6 -12 1086.32   37.15
  -3   6 -12 1078.10   43.90
   3  -6  13 2059.93   47.19
   3  -6  13 2164.76   60.74
  -3   6 -13 2197.25   58.77
  -3   6 -13 2071.63   64.38
   3  -5 -15   26.42   24.63
   3  -5 -15   27.94   14.05
  -3   5  15   33.42   14.52
  -3   5  15   32.01   21.87
   3  -5 -14 2791.62   76.85
   3  -5 -14 2653.41   77.45
  -3   5  14 2654.16   58.56
  -3   5  14 2658.91   72.49
   3  -5 -13 2276.03   94.48
   3  -5 -13 2294.21   63.09
  -3   5  13 2330.60   91.46
  -3   5  13 2244.86   51.38
   3  -5 -12 7247.98  137.39
   3  -5 -12 7054.34  200.53
  -3   5  12 7313.09  147.12
  -3   5  12 7190.97  190.50
   3  -5 -11 1307.35   75.41
   3  -5 -11 1358.00   31.92
  -3   5  11 1358.79   37.79
   3  -5 -10 1364.98   30.55
   3  -5 -10 1285.31   42.56
  -3   5  10 1346.03   53.79
  -3   5  10 1357.78   46.13
   3  -5  -9 2306.79   42.35
   3  -5  -9 2293.46   90.30
  -3   5   9 2233.35   49.12
  -3   5   9 2402.05   76.37
   3  -5  -8   89.94   10.78
   3  -5  -8   99.67   37.26
  -3   5   8  120.96   16.07
  -3   5   8   86.43   27.07
   3  -5  -7 2942.03   50.87
   3  -5  -7 2890.04   75.67
  -3   5   7 2937.46   67.15
  -3   5   7 2816.37   58.83
   3  -5  -6 1103.09   34.27
   3  -5  -6 1209.84   47.21
  -3   5   6 1140.38   30.43
  -3   5   6 1204.05   34.65
   3  -5  -5 7408.82  127.14
   3  -5  -5 7404.98  161.99
  -3   5   5 7356.67  135.57
  -3   5   5 7256.91  154.89
   3  -5  -4  470.70   14.77
   3  -5  -4  485.28   27.52
  -3   5   4  477.32   18.56
  -3   5   4  467.71   30.05
   3  -5  -3 2395.39   40.55
   3  -5  -3 2504.55   58.45
  -3   5   3 2418.27   53.00
  -3   5   3 2407.66   55.31
   3  -5  -2  297.13   11.70
   3  -5  -2  308.04   21.31
  -3   5   2  252.92   12.58
  -3   5   2  317.51   20.76
   3  -5  -1   32.39    7.74
   3  -5  -1   36.52   15.58
  -3   5   1   36.71   14.07
  -3   5   1   36.39    8.61
   3  -5   0 3938.35   63.59
   3  -5   0 4042.06   82.76
  -3   5   0 3899.30   77.51
  -3   5   0 4072.72   66.28
   3  -5   1 1914.91   33.67
   3  -5   1 1930.09   70.61
  -3   5  -1 1975.06   51.16
  -3   5  -1 1961.88   34.77
   3  -5   2 2633.84   44.56
   3  -5   2 2503.32   61.86
  -3   5  -2 2455.36   60.37
  -3   5  -2 2583.68   44.02
   3  -5   3 3448.98   69.68
   3  -5   3 3251.79   55.11
  -3   5  -3 3341.85   56.33
  -3   5  -3 3368.64   95.52
   3  -5   4 4781.74   82.39
   3  -5   4 4707.24   91.41
  -3   5  -4 4704.00   95.04
  -3   5  -4 4622.40   93.35
   3  -5   5 6455.00  120.57
   3  -5   5 6395.36  124.91
  -3   5  -5 6386.31  116.13
  -3   5  -5 5967.22  124.37
   3  -5   6  462.99   26.89
   3  -5   6  446.42   29.19
  -3   5  -6  463.08   26.36
  -3   5  -6  508.70   55.47
   3  -5   718608.20  447.04
   3  -5   718649.10  417.09
  -3   5  -718724.80  413.23
  -3   5  -717993.50  434.61
   3  -5   8 7220.71  137.48
   3  -5   8 7433.64  148.35
  -3   5  -8 7053.51  154.73
  -3   5  -8 7488.16  160.14
   3  -5   9 3942.98   77.07
   3  -5   9 3823.54   70.14
  -3   5  -9 3851.85   74.48
  -3   5  -9 3695.27   86.28
   3  -5  10 2482.83   68.10
   3  -5  10 2500.73   57.05
  -3   5 -10 2567.67   55.09
  -3   5 -10 2381.77   62.18
   3  -5  11   26.04   17.37
   3  -5  11   19.48   15.55
  -3   5 -11   27.52   14.83
  -3   5 -11   26.20   17.72
   3  -5  12  670.66   19.65
   3  -5  12  679.21   46.86
  -3   5 -12  651.64   27.38
  -3   5 -12  652.03   31.08
   3  -5  13  133.35   14.33
   3  -5  13  149.51   21.61
  -3   5 -13  142.42   19.91
  -3   5 -13   96.69   33.18
   3  -5  14  282.92   15.03
   3  -5  14  283.95   27.02
  -3   5 -14  281.14   21.42
  -3   5 -14  303.44   26.26
   3  -4 -16  152.41   15.83
   3  -4 -16   93.71   25.63
   3  -4 -16  118.95   23.59
   3  -4 -16  140.59   15.65
   3  -4 -15  -29.85   32.77
   3  -4 -15   11.10   11.24
   3  -4 -15    3.68   11.20
  -3   4  15    4.36   12.62
   3  -4 -14 2053.59   60.16
   3  -4 -14 2127.06   44.31
  -3   4  14 2102.46   57.10
  -3   4  14 2121.05   48.08
   3  -4 -13 1239.15   45.55
   3  -4 -13 1252.62   30.38
  -3   4  13 1253.00   34.22
  -3   4  13 1302.61   41.46
   3  -4 -12  786.65   37.83
   3  -4 -12  798.26   22.92
  -3   4  12  769.02   32.17
  -3   4  12  796.06   27.50
   3  -4 -11 4734.91  108.54
   3  -4 -11 4930.22  101.94
  -3   4  11 4717.55   92.21
  -3   4  11 4811.01  100.17
   3  -4 -10 2976.44   72.11
   3  -4 -10 2918.05   49.77
  -3   4  10 2873.51   66.05
  -3   4  10 2942.41   59.55
   3  -4  -9   91.96   21.57
   3  -4  -9  109.03    9.82
  -3   4   9  109.73   15.08
  -3   4   9   90.83   24.73
   3  -4  -8  620.60   31.09
   3  -4  -8  603.31   15.93
  -3   4   8  635.24   23.01
  -3   4   8  627.10   22.27
   3  -4  -7  108.19   15.02
   3  -4  -7  129.76   21.37
  -3   4   7  116.32   15.11
  -3   4   7  103.76   21.71
   3  -4  -6 4202.86   90.36
   3  -4  -6 4386.59   69.17
  -3   4   6 4266.65   86.18
  -3   4   6 4266.14   74.86
   3  -4  -5 7297.45  119.12
   3  -4  -5 7078.91  137.95
  -3   4   5 7070.07  122.74
  -3   4   5 6941.69  129.57
   3  -4  -4 2017.07   46.13
   3  -4  -4 2011.77   31.73
  -3   4   4 2090.78   66.94
  -3   4   4 2005.01   34.26
   3  -4  -3  359.74   10.80
   3  -4  -3  350.77   39.62
  -3   4   3  372.99   12.49
  -3   4   3  360.92   24.01
   3  -4  -242638.30 1117.20
   3  -4  -248177.60 1330.17
  -3   4   244513.50 1212.84
  -3   4   243579.90 1152.47
   3  -4  -1 7155.64  129.66
   3  -4  -1 7003.88  135.81
  -3   4   1 7089.73  132.59
  -3   4   1 7514.59  123.77
   3  -4   028168.20  644.01
   3  -4   029139.10  740.50
  -3   4   028508.50  683.26
  -3   4   029115.40  663.66
   3  -4   1  454.19   12.82
   3  -4   1  393.49   33.60
  -3   4  -1  376.99   19.13
  -3   4  -1  391.20   20.51
   3  -4   2 7517.94  125.85
   3  -4   2 7640.13  144.59
  -3   4  -2 7519.39  138.22
  -3   4  -2 7573.68  167.27
   3  -4   3  165.06   10.10
   3  -4   3   96.81   17.44
  -3   4  -3   94.97    9.58
  -3   4  -3   94.40   16.77
   3  -4   4 8841.71  187.93
   3  -4   4 8173.95  144.39
  -3   4  -4 8207.80  143.47
  -3   4  -4 7942.10  176.64
   3  -4   5 3011.67   56.78
   3  -4   5 3376.72   59.40
  -3   4  -5 3279.41   57.41
  -3   4  -5 3163.94   62.72
   3  -4   633481.70  838.36
   3  -4   633375.90  852.94
  -3   4  -633485.00  860.32
  -3   4  -634445.30  856.55
   3  -4   7 9539.04  213.36
   3  -4   7 9462.24  180.19
  -3   4  -7 9666.19  181.38
  -3   4  -7 9279.89  184.10
   3  -4   8  610.18   21.69
   3  -4   8  601.31   24.13
  -3   4  -8  553.59   39.09
  -3   4  -8  588.62   21.92
   3  -4   9 3517.62   68.79
   3  -4   9 3363.00   63.13
  -3   4  -9 3599.24   67.84
  -3   4  -9 3458.68   88.76
   3  -4  10  865.54   20.36
   3  -4  10  934.13   29.91
  -3   4 -10  912.25   28.63
  -3   4 -10  899.45   43.50
   3  -4  11  133.31   10.21
   3  -4  11  164.89   17.79
  -3   4 -11  170.47   29.43
  -3   4 -11   41.13   27.34
  -3   4 -11  133.46   26.59
   3  -4  12  413.18   24.51
   3  -4  12  406.78   15.36
  -3   4 -12  426.31   39.02
  -3   4 -12  384.87   18.84
   3  -4  13   23.50    8.20
   3  -4  13   32.78   17.85
  -3   4 -13   34.77   28.65
  -3   4 -13   19.26   12.12
   3  -4  14   14.54   31.26
   3  -4  14   10.51   11.99
  -3   4 -14    9.42   28.36
   3  -3 -16   10.24   16.78
   3  -3 -16   -5.83   11.61
   3  -3 -16    2.91   10.23
   3  -3 -16    4.59   10.58
   3  -3 -15   62.84   19.39
   3  -3 -15   50.47   21.09
   3  -3 -15   30.53   12.61
   3  -3 -15   36.77   11.60
   3  -3 -14   54.91   17.48
   3  -3 -14   38.39   11.56
   3  -3 -14   45.49   12.77
   3  -3 -14   36.17   10.93
   3  -3 -13  737.45   48.48
   3  -3 -13  786.44   22.20
  -3   3  13  797.97   26.44
  -3   3  13  890.84   30.45
   3  -3 -12 3795.26   81.44
   3  -3 -12 3964.75   82.49
  -3   3  12 3917.51   76.14
  -3   3  12 3901.85   79.97
   3  -3 -11  172.92   18.50
   3  -3 -11  173.02   10.86
  -3   3  11  195.64   16.78
  -3   3  11  181.48   15.44
   3  -3 -10 2238.64   51.52
   3  -3 -10 2352.26   39.45
  -3   3  10 2322.81   62.64
  -3   3  10 2364.08   48.75
   3  -3  -9 1816.62   43.75
   3  -3  -9 1812.46   30.48
  -3   3   9 1779.75   39.00
  -3   3   9 1834.19   43.06
   3  -3  -8 1136.17   32.34
   3  -3  -8 1132.67   28.53
  -3   3   8 1170.90   38.51
  -3   3   8 1150.86   28.87
   3  -3  -7 3614.96   70.87
   3  -3  -7 3766.17   56.75
  -3   3   7 3622.63   67.02
  -3   3   7 3750.66   64.21
   3  -3  -6 4226.69   63.34
   3  -3  -6 4351.73  101.19
  -3   3   6 4177.10   74.96
  -3   3   6 4143.15   68.07
   3  -3  -5 6816.04  127.31
   3  -3  -5 6994.19  109.78
  -3   3   5 6856.94  147.31
  -3   3   5 7114.66  127.37
   3  -3  -4 1419.95   33.45
   3  -3  -4 1413.43   26.91
  -3   3   4 1449.87   23.92
  -3   3   4 1423.96   35.39
   3  -3  -3  875.36   15.46
   3  -3  -3  945.44   30.95
  -3   3   3  872.43   16.25
  -3   3   3  919.10   23.88
   3  -3  -225797.40  565.27
   3  -3  -227611.50  675.08
  -3   3   226128.30  575.67
  -3   3   227476.00  640.68
   3  -3  -130411.80  720.63
   3  -3  -128422.60  655.92
  -3   3   129400.70  691.72
  -3   3   128213.70  654.47
   3  -3   020973.00  434.16
   3  -3   022224.60  498.19
  -3   3   021664.50  468.91
  -3   3   021992.30  454.73
   3  -3   1   13.59    6.07
   3  -3   1   15.26   10.62
  -3   3  -1   13.85    9.53
  -3   3  -1   16.50    6.18
   3  -3   2 9990.56  188.50
   3  -3   210027.10  172.71
  -3   3  -210011.10  202.32
  -3   3  -210181.60  175.07
   3  -3   3 3662.50   57.13
   3  -3   3 3814.47   68.24
  -3   3  -3 3654.06   56.98
  -3   3  -3 3652.53   63.95
   3  -3   4  719.04   21.12
   3  -3   4  762.05   17.78
  -3   3  -4  715.26   22.76
  -3   3  -4  776.53   17.86
   3  -3   5 5359.03   91.61
   3  -3   5 5478.46   94.95
  -3   3  -5 5587.73  102.41
  -3   3  -5 5681.59  107.77
   3  -3   611961.00  227.32
   3  -3   611324.20  233.11
  -3   3  -611832.70  223.26
  -3   3  -611738.30  230.70
   3  -3   7 3328.29   54.58
   3  -3   7 3274.44   59.15
  -3   3  -7 3267.37   59.21
  -3   3  -7 3420.74   76.37
   3  -3   8  164.21    8.60
   3  -3   8  134.16   14.12
  -3   3  -8  178.81   11.97
  -3   3  -8  163.48   23.10
   3  -3   9 2802.29   47.65
   3  -3   9 2806.72   56.11
  -3   3  -9 2889.03   54.44
  -3   3  -9 2802.11   49.77
   3  -3  1010741.70  196.83
   3  -3  1010820.00  221.24
  -3   3 -1011276.20  224.54
  -3   3 -1010705.20  203.64
   3  -3  11 1497.56   34.87
   3  -3  11 1546.51   41.27
  -3   3 -11 1594.96   39.61
  -3   3 -11 1494.77   43.59
   3  -3  12 4591.36   72.63
   3  -3  12 4814.74   99.12
  -3   3 -12 4898.43   98.66
  -3   3 -12 4514.71   80.19
   3  -3  13 4924.84   78.57
   3  -3  13 5249.70  112.52
  -3   3 -13 4981.46   88.40
  -3   3 -13 5369.20  109.85
   3  -3  14    7.16   17.15
  -3   3 -14    8.27   15.46
  -3   3 -14    6.11    5.95
  -3   3 -15  375.77   25.50
  -3   3 -15  314.95   39.56
  -3   3 -15  258.03    8.83
   3  -2 -17 4503.61  103.39
   3  -2 -17 4670.26   89.90
   3  -2 -17 4499.94   88.71
   3  -2 -17 4643.86  102.24
   3  -2 -16 2417.08   85.24
   3  -2 -16 2462.65   49.27
   3  -2 -16 2377.19   48.82
   3  -2 -16 2371.72   45.42
   3  -2 -15 1561.09   44.21
   3  -2 -15 1643.42   35.02
   3  -2 -15 1620.48   48.75
   3  -2 -15 1677.78   32.82
   3  -2 -14  176.26   19.85
   3  -2 -14  146.66   12.72
   3  -2 -14  160.38   11.36
   3  -2 -14  172.19   13.71
   3  -2 -13 1101.27   34.91
   3  -2 -13 1131.25   35.76
   3  -2 -13 1062.78   29.54
   3  -2 -13 1144.64   32.92
   3  -2 -12 4923.51   82.01
  -3   2  12 5066.83   95.06
   3  -2 -11  174.25    9.60
   3  -2 -11  147.43   23.16
  -3   2  11  171.39   25.09
  -3   2  11  176.06   23.18
   3  -2 -10 1484.78   31.72
   3  -2 -10 1427.33   44.66
  -3   2  10 1514.49   33.57
  -3   2  10 1548.30   31.97
   3  -2  -9 2332.43   35.02
   3  -2  -9 2238.21   56.43
  -3   2   9 2385.64   42.71
  -3   2   9 2276.15   44.72
   3  -2  -8 4130.51   60.05
   3  -2  -8 3732.55   82.03
  -3   2   8 4087.41   81.74
  -3   2   8 4102.02   72.54
   3  -2  -727476.90  614.71
   3  -2  -729565.20  727.20
  -3   2   729572.10  677.12
  -3   2   728654.40  701.58
   3  -2  -627284.30  672.46
   3  -2  -625086.60  541.55
  -3   2   626634.50  587.68
  -3   2   626053.00  595.44
   3  -2  -5 3643.21   65.25
   3  -2  -5 3449.36   47.42
  -3   2   5 3448.42   60.07
  -3   2   5 3549.55   52.26
   3  -2  -4 5529.12   96.92
   3  -2  -4 5648.29   81.37
  -3   2   4 5581.98   95.38
  -3   2   4 5469.88   81.05
   3  -2  -3  158.52   13.29
   3  -2  -3  161.89    5.57
  -3   2   3  165.85    6.15
  -3   2   3  149.51   22.97
   3  -2  -2 3386.13   59.71
   3  -2  -2 3455.90   47.79
  -3   2   2 3350.13   61.48
  -3   2   2 3630.09   49.83
   3  -2  -119904.60  414.07
   3  -2  -118699.30  366.72
  -3   2   119598.20  403.31
  -3   2   119100.60  374.15
   3  -2   0 1666.83   30.45
   3  -2   0 1706.13   37.05
  -3   2   0 1750.16   24.94
  -3   2   0 1686.43   36.61
   3  -2   1   99.13    6.47
   3  -2   1   87.84   10.69
  -3   2  -1  105.19    6.51
  -3   2  -1   95.14   12.86
   3  -2   224226.50  526.20
   3  -2   227010.50  602.01
  -3   2  -225267.40  559.77
  -3   2  -224856.60  536.77
   3  -2   3 8041.36  133.66
   3  -2   3 8192.02  143.24
  -3   2  -3 8269.83  153.08
  -3   2  -3 7972.34  132.38
   3  -2   4 1614.21   27.75
   3  -2   4 1577.26   31.82
  -3   2  -4 1590.04   27.65
  -3   2  -4 1652.28   27.52
   3  -2   5  440.40   12.40
   3  -2   5  449.13   14.29
  -3   2  -5  467.14   20.17
  -3   2  -5  455.88   14.00
   3  -2   6 1292.00   29.54
   3  -2   6 1420.13   40.30
  -3   2  -6 1362.98   27.06
  -3   2  -6 1351.34   24.19
   3  -2   7  970.34   24.05
   3  -2   7 1021.90   24.87
  -3   2  -7 1002.30   23.49
  -3   2  -7  968.02   18.97
   3  -2   8 1603.80   34.22
   3  -2   8 1548.68   25.05
  -3   2  -8 1580.03   26.08
  -3   2  -8 1613.49   33.10
   3  -2   9    7.32    4.26
   3  -2   9    4.91   19.73
  -3   2  -9    8.71   10.45
  -3   2  -9   10.18    5.95
   3  -2  10    2.79    4.54
   3  -2  10    5.46   12.10
  -3   2 -10   13.85   11.26
  -3   2 -10    3.53    5.66
   3  -2  11 7753.42  124.35
   3  -2  11 8025.50  158.21
  -3   2 -11 7984.21  155.35
  -3   2 -11 7945.59  131.67
   3  -2  12   -1.30   14.14
  -3   2 -12   -0.62    4.47
  -3   2 -12    5.41   12.74
  -3   2 -13 1285.65   37.74
  -3   2 -13 1318.90   54.38
  -3   2 -13 1182.16   20.65
  -3   2 -14 1666.70   45.69
  -3   2 -14 1664.04   63.93
  -3   2 -15    0.83   16.11
  -3   2 -15    1.45   25.69
   3  -1 -17  588.24   18.45
   3  -1 -17  576.84   31.63
   3  -1 -17  596.45   25.22
   3  -1 -17  567.87   52.57
   3  -1 -16   35.03    9.39
   3  -1 -16   51.97   12.33
   3  -1 -16   41.99   21.72
   3  -1 -15  245.75   26.97
   3  -1 -15  225.81   23.08
   3  -1 -15  236.71   27.45
   3  -1 -15  230.84   11.90
   3  -1 -14   70.27   17.48
   3  -1 -14   33.29   16.80
   3  -1 -14   98.19   12.97
   3  -1 -14   82.41    9.05
   3  -1 -13  252.30   11.75
   3  -1 -13  242.58   15.36
   3  -1 -13  241.76   20.67
   3  -1 -13  240.28   10.67
   3  -1 -12 6805.32  113.88
   3  -1 -12 6958.48  137.55
   3  -1 -12 6744.41  147.09
   3  -1 -12 6844.63  111.32
   3  -1 -11    2.21    5.81
   3  -1 -11    2.36   24.11
   3  -1 -11    1.17   11.22
   3  -1 -11    1.63    9.31
   3  -1 -10  210.90    7.82
   3  -1 -10  189.29   20.51
  -3   1  10  223.58   14.90
  -3   1  10  210.50   10.99
   3  -1  -9 5645.53   89.70
   3  -1  -9 5507.62  108.63
  -3   1   9 5708.96  117.56
  -3   1   9 5754.48   92.83
   3  -1  -8 7350.63  110.90
   3  -1  -8 7127.90  138.12
  -3   1   8 7392.35  130.41
  -3   1   8 7242.45  129.38
   3  -1  -7 4376.86   86.11
   3  -1  -7 4467.28   60.99
  -3   1   7 4482.59   77.82
  -3   1   7 4418.08   76.45
   3  -1  -618656.20  360.35
   3  -1  -620956.70  448.48
  -3   1   619982.00  439.36
  -3   1   620217.80  400.21
   3  -1  -518522.30  355.75
   3  -1  -520884.40  437.31
  -3   1   520505.00  424.55
  -3   1   519706.20  383.82
   3  -1  -411806.70  197.37
   3  -1  -413094.90  245.50
  -3   1   412668.80  213.61
  -3   1   412620.80  234.02
   3  -1  -3 4691.33   62.81
   3  -1  -3 4521.60   76.06
  -3   1   3 4819.33   64.72
  -3   1   3 4459.87   85.47
   3  -1  -224946.30  525.53
   3  -1  -227383.00  618.31
  -3   1   227208.50  598.95
  -3   1   224949.80  525.58
   3  -1  -1   97.89    9.99
   3  -1  -1   91.44    4.92
  -3   1   1  101.42    8.18
  -3   1   1   88.93    9.12
   3  -1   0 7661.67  117.93
   3  -1   0 7588.10  128.13
  -3   1   0 7680.15  117.61
  -3   1   0 7346.74  121.62
   3  -1   1 1324.85   20.02
   3  -1   1 1247.44   23.67
  -3   1  -1 1299.01   19.61
  -3   1  -1 1250.79   24.51
   3  -1   2    3.61    5.53
   3  -1   2    6.89    6.79
  -3   1  -2    1.44    5.28
  -3   1  -2    6.13   11.16
   3  -1   320998.10  447.04
   3  -1   319692.80  397.85
  -3   1  -319032.70  383.89
  -3   1  -319412.40  389.10
   3  -1   413239.10  245.37
   3  -1   413727.30  256.39
  -3   1  -414117.80  261.31
  -3   1  -413840.00  264.60
   3  -1   538691.20  958.69
   3  -1   537853.00  978.51
  -3   1  -538096.70  956.35
  -3   1  -538146.20  938.29
   3  -1   6  755.82   13.10
   3  -1   6  767.74   19.64
  -3   1  -6  811.85   19.28
  -3   1  -6  742.95   15.02
   3  -1   7  615.74    9.28
   3  -1   7  590.97   18.99
  -3   1  -7  589.99   29.69
  -3   1  -7  608.36   12.32
   3  -1   8 3731.65   48.43
   3  -1   8 3669.23   66.12
  -3   1  -8 3726.21   81.96
  -3   1  -8 3640.39   51.56
   3  -1   9 1050.40   12.44
   3  -1   9 1066.42   28.92
  -3   1  -9 1078.00   41.31
  -3   1  -9 1074.39   18.66
   3  -1  10  632.98   23.65
  -3   1 -10  639.02   35.83
  -3   1 -10  626.85   10.64
  -3   1 -11  433.51   20.98
  -3   1 -11  383.19   32.18
  -3   1 -12 1231.58   35.41
  -3   1 -12 1215.02   50.20
  -3   1 -13  277.22   22.10
  -3   1 -13  239.79   34.07
  -3   1 -14  -10.10   15.64
  -3   1 -14    0.36   25.36
  -3   1 -15 1037.52   38.74
  -3   1 -15 1094.67   56.62
   3   0 -17   37.95    9.21
   3   0 -17   52.02   13.96
   3   0 -17   65.99   11.15
   3   0 -17   51.45   18.60
   3   0 -16 3309.02   54.79
   3   0 -16 3271.16   57.93
   3   0 -16 3306.74  105.53
   3   0 -16 3363.23   73.43
   3   0 -15 2048.04   34.49
   3   0 -15 2040.76   48.21
   3   0 -15 1998.09   58.07
   3   0 -15 2098.95   68.32
   3   0 -14 3359.41   52.54
   3   0 -14 3259.62   65.30
   3   0 -14 3276.66   79.24
   3   0 -14 3325.31   65.54
   3   0 -13  109.41   12.80
   3   0 -13  110.47   18.01
   3   0 -13  116.65    8.79
   3   0 -13  110.46   14.07
   3   0 -13  111.90   12.86
   3   0 -12 1619.25   42.45
   3   0 -12 1694.44   27.57
   3   0 -12 1641.90   36.31
   3   0 -12 1624.25   25.06
   3   0 -1118325.30  406.55
   3   0 -1118775.10  371.63
   3   0 -1118505.90  394.72
   3   0 -1118441.80  360.56
   3   0 -10  308.68   30.69
   3   0 -10  324.10    7.69
   3   0 -10  331.34   14.13
   3   0 -10  330.60   10.84
   3   0  -9   39.87   14.06
   3   0  -9   97.06    4.32
   3   0  -9   91.29   12.62
   3   0  -9   62.11    6.74
   3   0  -825482.00  578.44
   3   0  -825895.10  539.14
   3   0  -823571.70  486.84
   3   0  -719419.50  407.04
   3   0  -717415.60  323.51
  -3   0   719697.20  383.05
  -3   0   720014.70  414.19
   3   0  -6 4445.93   75.77
  -3   0   6 4323.12   86.02
  -3   0   6 4357.22   57.46
   3   0  -5   24.07    9.07
   3   0  -5   27.00    2.62
  -3   0   5   26.62    8.45
  -3   0   5   31.12    4.05
   3   0  -4 3125.17   36.20
   3   0  -4 3194.51   66.25
  -3   0   4 3272.93   40.73
  -3   0   4 2999.30   61.25
   3   0  -324929.00  515.96
   3   0  -328378.10  629.58
  -3   0   325884.30  540.42
  -3   0   327183.70  600.67
   3   0  -2 3419.01   46.58
   3   0  -2 3323.15   53.52
  -3   0   2 3345.53   45.12
  -3   0   2 3331.96   61.72
   3   0  -1 1270.12   25.63
   3   0  -1 1228.79   16.28
  -3   0   1 1219.92   16.06
  -3   0   1 1206.03   21.30
   3   0   014899.80  277.82
  -3   0   014607.20  269.23
  -3   0   014136.50  260.27
   3   0   1 7848.87  132.57
   3   0   1 7635.76  121.40
  -3   0  -1 8235.67  136.25
  -3   0  -1 8003.75  135.97
   3   0   2 2417.07   35.04
   3   0   2 2262.73   33.87
  -3   0  -2 2273.36   33.43
  -3   0  -2 2305.27   32.12
   3   0   313491.60  242.39
   3   0   313239.60  253.84
  -3   0  -313421.80  244.21
  -3   0  -313197.90  229.98
   3   0   410692.30  177.40
   3   0   410108.10  178.85
  -3   0  -410381.20  182.63
  -3   0  -410570.50  170.07
   3   0   510231.00  166.20
   3   0   510250.30  197.86
  -3   0  -510289.90  184.48
  -3   0  -510946.50  177.62
   3   0   6 6820.45   97.46
   3   0   6 6360.69  110.51
  -3   0  -6 6502.41  112.08
  -3   0  -6 6769.12   93.13
   3   0   7 5506.82   96.23
  -3   0  -7 5530.10   95.34
  -3   0  -8 1942.44   38.84
  -3   0  -8 1889.15   50.77
  -3   0  -9 2847.15   54.29
  -3   0  -9 2804.93   67.89
  -3   0 -10   11.66   11.94
  -3   0 -10    3.48   18.90
  -3   0 -11   80.59   15.86
  -3   0 -11   62.21   24.34
  -3   0 -12 3459.19   96.30
  -3   0 -12 3465.76  129.76
  -3   0 -13  437.71   26.51
  -3   0 -13  456.43   39.74
  -3   0 -14  239.73   23.44
  -3   0 -14  248.97   36.35
  -3   0 -15 1778.38   51.97
  -3   0 -15 1767.71   72.82
   3   1 -17   34.03    8.08
   3   1 -17   64.38   14.81
   3   1 -17   45.62   35.26
   3   1 -17   51.38   10.79
   3   1 -16  161.16   15.58
   3   1 -16  153.92   21.85
   3   1 -16  149.01   17.84
   3   1 -16  157.47   12.04
   3   1 -15 3710.27   57.36
   3   1 -15 3766.20   83.19
   3   1 -15 3666.08   74.87
   3   1 -15 3549.80   72.14
   3   1 -14  318.23   22.24
   3   1 -14  332.44    9.35
   3   1 -14  322.41   22.21
   3   1 -14  308.82   18.53
   3   1 -13    0.29    7.74
   3   1 -13    3.64   13.14
   3   1 -13   18.66   10.01
   3   1 -13    5.56   13.05
   3   1 -12    5.11    3.83
   3   1 -12    9.60    5.05
   3   1 -12   11.56   10.35
   3   1 -12    8.90   22.15
   3   1 -11 1209.03   15.85
   3   1 -11 1109.26   16.94
   3   1 -11 1153.10   27.13
   3   1 -11 1078.90   31.31
   3   1 -10 6233.93   92.16
   3   1 -10 7072.35  100.24
   3   1 -10 6433.68  113.57
   3   1 -10 6500.61  122.46
   3   1  -9 4283.82   55.69
   3   1  -9 3837.92   48.87
   3   1  -9 3826.29   66.29
   3   1  -9 3809.40   71.81
   3   1  -8   39.15    2.43
   3   1  -8   52.47   11.86
   3   1  -8   39.16    2.37
   3   1  -8   45.90    9.26
   3   1  -7 8757.69  159.40
   3   1  -7 9317.67  160.80
   3   1  -6  238.00   13.40
   3   1  -6  229.53   11.02
   3   1  -522728.80  483.63
   3   1  -521868.00  460.33
   3   1  -415838.10  301.64
   3   1  -415464.40  291.02
  -3  -1   413941.40  226.72
  -3  -1   414929.50  244.79
   3   1  -321172.80  425.28
   3   1  -319787.00  395.50
  -3  -1   318604.50  344.76
  -3  -1   318734.80  358.57
   3   1  -2 8468.01  140.03
  -3  -1   2 8038.17  116.89
  -3  -1   2 7728.57  119.71
   3   1  -1 3595.29   47.36
   3   1  -1 3741.82   56.97
  -3  -1   1 3703.67   48.21
  -3  -1   1 3687.30   54.87
   3   1   0 5016.98   75.49
   3   1   0 5235.47   74.00
  -3  -1   0 4900.96   69.55
  -3  -1   0 4935.32   73.52
   3   1   1 5687.92   84.91
  -3  -1  -1 5519.94   89.06
   3   1   2 4484.87   72.17
   3   1   2 4567.29   62.62
  -3  -1  -2 4532.16   77.31
  -3  -1  -2 4578.15   68.50
   3   1   312363.10  208.62
   3   1   311841.50  194.28
  -3  -1  -311783.40  228.37
  -3  -1  -312353.50  221.08
   3   1   4  152.72    5.21
   3   1   4  140.08    3.00
  -3  -1  -4  148.43    9.49
  -3  -1  -4  151.54   14.66
   3   1   5 6071.67   81.26
   3   1   5 5785.08   73.01
  -3  -1  -5 5575.61  125.61
  -3  -1  -5 5598.48   92.50
  -3  -1  -6  285.48   20.80
  -3  -1  -6  322.68   13.37
  -3  -1  -7 8154.37  166.04
  -3  -1  -7 8409.59  151.05
  -3  -1  -8 5589.32  121.85
  -3  -1  -8 5582.45  119.15
  -3  -1  -8 5665.92  123.64
  -3  -1  -9 1241.96   32.52
  -3  -1  -9 1201.39   45.06
  -3  -1 -10 2861.09   58.89
  -3  -1 -10 2795.08   73.60
  -3  -1 -11  639.33   27.30
  -3  -1 -11  651.06   38.37
  -3  -1 -12   43.82   30.24
  -3  -1 -12   48.06   26.93
  -3  -1 -13 2458.40   60.82
  -3  -1 -13 2460.13   80.40
  -3  -1 -14  111.32   21.40
  -3  -1 -14  112.19   32.97
  -3  -1 -15   35.48   36.10
  -3  -1 -15   58.77   37.81
   3   2 -17   56.86   10.72
   3   2 -17   46.74   19.28
   3   2 -17   47.51    7.25
   3   2 -17   54.14   16.06
   3   2 -16 2605.67   66.00
   3   2 -16 2574.48   39.83
   3   2 -16 2571.72   45.82
   3   2 -16 2679.16   60.80
   3   2 -15 2739.40   40.49
   3   2 -15 2756.25   60.44
   3   2 -15 2701.11   65.99
   3   2 -15 2696.08   57.58
   3   2 -14  187.39   17.41
   3   2 -14  198.99    9.87
   3   2 -14  190.92    6.77
   3   2 -14  202.72   20.39
   3   2 -13  765.23   11.74
   3   2 -13  695.38   27.22
   3   2 -13  758.65   25.03
   3   2 -13  758.22   15.06
   3   2 -12  209.53    5.22
   3   2 -12  193.72   18.04
   3   2 -12  225.49   29.92
   3   2 -12  199.40    7.33
   3   2 -11  350.22    5.68
   3   2 -11  333.43   19.65
   3   2 -11  365.82   21.14
   3   2 -11  377.74    7.81
   3   2 -10 1810.35   40.99
   3   2 -10 1887.88   42.23
   3   2 -10 1817.75   22.26
   3   2  -933608.30  803.79
   3   2  -927335.30  588.52
   3   2  -932056.50  755.46
   3   2  -927418.90  583.18
   3   2  -811998.70  231.58
   3   2  -811864.80  223.13
   3   2  -716863.20  368.02
   3   2  -717296.00  345.51
   3   2  -613881.40  269.83
   3   2  -614215.60  268.99
   3   2  -541500.70 1073.40
   3   2  -542062.90 1096.99
   3   2  -4 4869.39   80.61
   3   2  -4 4964.44   77.59
  -3  -2   4 4982.61   59.73
  -3  -2   4 4815.65   57.67
   3   2  -3   66.19    8.73
   3   2  -3   67.50    7.37
  -3  -2   3   59.83    3.12
  -3  -2   3   66.43    2.27
   3   2  -217380.50  338.09
   3   2  -217612.20  347.15
  -3  -2   217303.40  323.08
  -3  -2   216384.10  303.63
   3   2  -1  468.65   17.90
   3   2  -1  391.04    9.73
  -3  -2   1  391.51   12.33
  -3  -2   1  394.59    7.50
   3   2   0 4028.61   59.72
   3   2   0 4084.67   57.89
  -3  -2   0 3988.19   63.85
  -3  -2   0 4088.53   57.31
   3   2   114613.20  271.13
   3   2   113837.90  246.87
  -3  -2  -113621.10  262.79
  -3  -2  -114050.60  254.13
   3   2   245945.60 1185.44
   3   2   245976.10 1194.59
  -3  -2  -250809.90 1406.86
  -3  -2  -247910.60 1270.32
   3   2   318442.60  355.64
   3   2   318027.70  337.65
  -3  -2  -318195.40  385.50
  -3  -2  -319103.70  382.86
   3   2   4  609.03    7.30
   3   2   4  561.91    7.68
  -3  -2  -4  578.99   22.11
  -3  -2  -4  582.25   15.54
  -3  -2  -5 5942.12  113.12
  -3  -2  -5 6191.65  116.25
  -3  -2  -6 2455.82   78.13
  -3  -2  -6 2519.55   44.69
  -3  -2  -7  558.69   27.89
  -3  -2  -7  504.11   19.18
  -3  -2  -821641.80  517.67
  -3  -2  -822130.00  491.35
  -3  -2  -9 3666.55   89.41
  -3  -2  -9 3651.71   91.69
  -3  -2 -10 1161.79   47.84
  -3  -2 -10 1100.46   33.67
  -3  -2 -11  489.67   67.75
  -3  -2 -11  468.23   24.74
  -3  -2 -12   17.61   28.04
  -3  -2 -12    2.37   29.73
  -3  -2 -13 1439.20   44.98
  -3  -2 -13 1553.81   72.76
  -3  -2 -14  741.28   34.84
  -3  -2 -14  793.02   93.75
   3   3 -17  569.04   35.67
   3   3 -17  571.31   18.90
   3   3 -17  563.10   18.18
   3   3 -17  573.46   32.85
   3   3 -16 3766.14   83.17
   3   3 -16 3817.78   64.97
   3   3 -16 3701.14   75.94
   3   3 -16 3867.82  120.93
   3   3 -15 1036.99   33.29
   3   3 -15  987.77   21.39
   3   3 -15 1014.43   37.36
   3   3 -15 1003.44   21.16
   3   3 -14  107.31    8.26
   3   3 -14  103.90    5.26
   3   3 -14   88.92   28.73
   3   3 -14  104.16   19.23
   3   3 -13    7.26   14.49
   3   3 -13    6.82    3.21
   3   3 -13    6.26   12.65
   3   3 -13    6.36    9.73
   3   3 -1210469.80  215.70
   3   3 -1210557.70  171.46
   3   3 -1210622.00  213.59
   3   3 -1210290.50  176.86
   3   3 -11 1495.62   19.83
   3   3 -11 1473.64   38.60
   3   3 -11 1541.42   52.07
   3   3 -11 1470.82   25.56
   3   3 -10    3.70    2.70
   3   3 -10    3.27   12.05
   3   3 -10    2.49   10.37
   3   3 -10    4.63    5.08
   3   3  -9  835.64    9.28
   3   3  -8 1729.83   36.99
   3   3  -8 1701.06   33.91
   3   3  -7  808.56   23.64
   3   3  -7  820.26   21.63
   3   3  -6 2893.20   53.95
   3   3  -6 2949.47   71.94
   3   3  -572799.70 2217.05
   3   3  -583597.70 2712.50
  -3  -3   574244.50 2233.62
   3   3  -4  157.62    7.79
   3   3  -4  164.07   11.05
  -3  -3   4  149.51    4.81
  -3  -3   4  136.29   12.35
   3   3  -3  464.89   13.68
   3   3  -3  430.04   13.44
  -3  -3   3  432.10   10.45
  -3  -3   3  419.99   14.74
   3   3  -2  109.92    6.86
   3   3  -2  126.13    8.03
  -3  -3   2  113.63    5.73
  -3  -3   2  124.32    9.15
   3   3  -1  109.66    8.40
   3   3  -1  123.89   12.40
  -3  -3   1  122.46    8.33
  -3  -3   1  124.41    7.54
   3   3   0  247.26    8.16
  -3  -3   0  233.85    8.90
  -3  -3   0  247.25   10.92
   3   3   1  600.63   12.47
   3   3   1  593.95   11.33
  -3  -3  -1  587.14   17.45
  -3  -3  -1  598.22   13.07
   3   3   213198.50  234.68
   3   3   213366.20  243.49
  -3  -3  -212795.70  250.57
  -3  -3  -213038.40  241.22
   3   3   358282.30 1632.16
   3   3   354206.30 1531.75
  -3  -3  -362015.80 1862.53
  -3  -3  -357650.70 1687.05
   3   3   4  869.72   16.54
   3   3   4  822.58   11.18
  -3  -3  -4  835.01   31.51
  -3  -3  -4  818.51   19.60
   3   3   5 8873.35  135.59
   3   3   5 9760.80  152.94
  -3  -3  -5 9062.17  189.80
  -3  -3  -5 8991.28  163.31
  -3  -3  -612070.90  264.04
  -3  -3  -612195.70  254.22
  -3  -3  -7  365.38   31.36
  -3  -3  -7  367.08   17.52
  -3  -3  -8   73.19   25.79
  -3  -3  -8   72.82   13.92
  -3  -3  -9 4541.61  150.30
  -3  -3  -9 4456.69  109.02
  -3  -3 -10   27.57   22.60
  -3  -3 -10   35.55   15.67
  -3  -3 -11  135.44   28.20
  -3  -3 -11  128.66   19.24
  -3  -3 -12 1394.25   58.79
  -3  -3 -12 1399.18   43.72
  -3  -3 -13 3841.71  111.05
  -3  -3 -13 3775.24   90.82
  -3  -3 -14  347.16   72.67
  -3  -3 -14  306.62   49.40
   3   4 -17  110.80   11.02
   3   4 -17  108.35   41.49
   3   4 -17  101.20   23.27
   3   4 -16    8.25   20.21
   3   4 -16    2.53   30.46
   3   4 -16    1.26    8.00
   3   4 -15 2811.34   70.61
   3   4 -15 2739.67   39.35
   3   4 -15 2845.96   76.48
   3   4 -15 2648.91   57.39
   3   4 -14 7778.16  137.65
   3   4 -14 8200.64  208.08
   3   4 -14 7741.38  122.85
   3   4 -14 7978.17  210.14
   3   4 -13 6790.86  107.61
   3   4 -13 6998.15  143.19
   3   4 -13 6896.19  148.09
   3   4 -13 6877.10  114.06
   3   4 -12    4.16    5.09
   3   4 -12    7.29   13.56
   3   4 -12    5.73   15.00
   3   4 -12    2.29    8.65
   3   4 -11   38.28    4.81
   3   4 -11   41.07   15.60
   3   4 -11   35.66    5.14
   3   4 -11   53.35   13.73
   3   4 -10    2.63   13.47
   3   4 -10   -9.86   21.08
   3   4 -10    4.58    3.96
   3   4 -10   24.93    3.70
   3   4  -9 2108.47   43.98
   3   4  -9 2287.76   29.27
  -3  -4   9 2131.18   25.03
   3   4  -8 3450.60   65.16
   3   4  -8 3595.60   47.94
  -3  -4   8 3308.99   66.88
  -3  -4   8 3523.59   45.52
   3   4  -7  568.97   10.72
   3   4  -7  495.90   19.88
  -3  -4   7  508.39    6.40
  -3  -4   7  460.33   21.66
   3   4  -6 3266.31   59.35
   3   4  -6 3365.83   44.52
  -3  -4   6 3323.69   77.74
  -3  -4   6 3318.47   43.31
   3   4  -532202.50  767.23
   3   4  -529783.30  676.33
  -3  -4   529302.80  660.18
  -3  -4   532228.80  766.68
   3   4  -413874.90  287.38
   3   4  -413343.70  245.42
  -3  -4   413596.30  234.98
  -3  -4   413705.00  262.70
   3   4  -3  599.50   16.55
   3   4  -3  600.58   13.69
  -3  -4   3  632.79   15.73
  -3  -4   3  633.15   10.54
   3   4  -2   14.45   11.86
   3   4  -2    3.94    7.04
  -3  -4   2    8.52    4.87
  -3  -4   2    4.22    6.58
   3   4  -122810.60  496.54
  -3  -4   122982.40  506.08
  -3  -4   123095.50  507.17
   3   4   0 8350.79  156.41
   3   4   0 8073.39  144.64
  -3  -4   0 8165.86  142.07
  -3  -4   0 8045.33  132.00
   3   4   1 2439.43   46.69
   3   4   1 2517.11   49.25
  -3  -4  -1 2411.20   34.94
  -3  -4  -1 2435.14   57.48
   3   4   2 9929.63  166.58
   3   4   2 9362.97  180.55
  -3  -4  -2 9351.13  175.86
  -3  -4  -2 9532.84  156.35
   3   4   3    2.65    8.86
   3   4   3   -2.29   12.08
  -3  -4  -3    7.50   11.25
  -3  -4  -3    6.62    6.94
   3   4   4  158.37   12.15
   3   4   4  143.77    5.64
  -3  -4  -4  180.87   17.21
  -3  -4  -4  177.63   12.69
   3   4   5  732.86   10.53
   3   4   5  774.18   17.30
  -3  -4  -5  754.11   29.93
  -3  -4  -5  753.98   23.11
   3   4   6 6546.66   90.11
   3   4   6 6129.72   84.43
  -3  -4  -6 6350.50  131.01
  -3  -4  -6 6492.53  138.98
  -3  -4  -7 1228.22   40.63
  -3  -4  -7 1240.78   31.14
  -3  -4  -8   28.29   19.82
  -3  -4  -8   31.87   13.66
  -3  -4  -9  204.84   27.93
  -3  -4  -9  220.12   20.08
  -3  -4 -10  318.69   31.49
  -3  -4 -10  261.04   22.32
  -3  -4 -11  413.96   36.92
  -3  -4 -11  413.79   43.68
  -3  -4 -12  223.14   35.55
  -3  -4 -12  224.80   25.43
  -3  -4 -13 4597.14  128.82
  -3  -4 -13 4392.21  103.39
   3   5 -16    2.82   18.49
   3   5 -16    1.41    8.81
   3   5 -16   11.01   16.28
   3   5 -15  172.09   21.29
   3   5 -15  138.77   10.66
   3   5 -15  159.79   23.66
   3   5 -15  132.04   10.57
   3   5 -14  242.22    7.20
   3   5 -14  253.12   47.84
   3   5 -14  241.42   25.58
   3   5 -14  247.12   11.13
   3   5 -13 1068.74   39.02
   3   5 -13 1055.54   47.14
   3   5 -13 1020.14   15.50
   3   5 -13  970.01   19.72
   3   5 -12 4443.42   97.61
   3   5 -12 4441.33  105.95
   3   5 -12 4304.64   67.29
   3   5 -11    8.81   20.83
   3   5 -11    5.78    5.97
  -3  -5  11   11.98   16.62
  -3  -5  11    1.90    3.39
   3   5 -10  661.84   10.45
  -3  -5  10  646.34   32.20
  -3  -5  10  663.09   13.45
   3   5  -9  657.82   10.62
  -3  -5   9  693.65   10.11
  -3  -5   9  653.62   42.34
   3   5  -8 6528.49  138.27
   3   5  -8 6467.29  104.59
  -3  -5   8 6650.03  102.56
  -3  -5   8 6651.82  125.31
   3   5  -712499.30  265.10
   3   5  -712230.50  214.90
  -3  -5   712332.80  217.19
  -3  -5   712269.50  243.89
   3   5  -6 9882.17  200.67
   3   5  -6 9711.98  165.32
  -3  -5   6 9770.93  207.72
  -3  -5   610163.00  170.22
   3   5  -5 1608.97   42.69
   3   5  -5 1620.24   25.89
  -3  -5   5 1659.89   21.97
  -3  -5   5 1565.26   32.84
   3   5  -4 5171.64  100.45
   3   5  -4 4863.99   78.55
  -3  -5   4 5107.19   74.14
  -3  -5   4 4839.08   85.03
   3   5  -331810.90  762.50
   3   5  -331091.40  768.99
  -3  -5   330417.80  701.96
  -3  -5   331060.90  747.54
   3   5  -216242.70  335.08
   3   5  -216542.00  334.93
  -3  -5   216179.30  323.27
  -3  -5   216552.50  350.21
   3   5  -1   45.92   12.33
   3   5  -1   62.21   11.22
  -3  -5   1   57.32    7.85
  -3  -5   1   53.56   14.57
   3   5   0 2507.03   63.71
   3   5   0 2357.72   55.64
  -3  -5   0 2460.95   42.60
  -3  -5   0 2441.08   48.79
   3   5   1 2084.05   35.66
   3   5   1 2097.66   45.48
  -3  -5  -1 2072.49   39.86
  -3  -5  -1 2132.59   41.62
   3   5   2 4283.60   83.42
   3   5   2 4054.65   79.90
  -3  -5  -2 3997.70   88.61
  -3  -5  -2 4010.45   60.13
   3   5   310006.40  181.76
   3   5   310009.10  203.54
  -3  -5  -3 9933.11  194.95
  -3  -5  -3 9824.51  166.64
   3   5   4   21.40   16.99
   3   5   4   10.03    8.91
  -3  -5  -4   12.60   14.26
  -3  -5  -4   17.29    8.45
   3   5   512257.90  270.44
   3   5   512721.80  234.32
  -3  -5  -512570.40  267.85
  -3  -5  -512576.60  218.41
   3   5   6  415.26    7.76
   3   5   6  425.07    9.35
  -3  -5  -6  416.99   21.37
  -3  -5  -6  403.85   27.63
   3   5   7 1270.88   13.08
   3   5   7 1215.42   14.57
  -3  -5  -7 1395.82   44.11
  -3  -5  -8   20.97   20.18
  -3  -5  -8   19.46   25.52
  -3  -5  -9   -4.37   20.06
  -3  -5  -9    4.14   15.12
  -3  -5 -10 5502.89  145.16
  -3  -5 -10 5497.26  131.71
  -3  -5 -11 3479.37   96.90
  -3  -5 -11 3521.45   82.17
  -3  -5 -12   84.81   31.32
  -3  -5 -12   72.16   22.68
   3   6 -16    8.17   14.61
   3   6 -16   17.82   25.22
   3   6 -16    8.29   20.58
   3   6 -15 2659.40   60.67
   3   6 -15 2984.27   87.69
   3   6 -15 2843.60  106.77
   3   6 -14   72.40    9.52
   3   6 -14   80.84   43.70
   3   6 -14   70.50   22.74
   3   6 -13 2083.72   55.76
   3   6 -13 2030.61   36.56
  -3  -6  13 2056.08   31.02
   3   6 -12  333.51   24.66
   3   6 -12  255.63    7.96
  -3  -6  12  281.75   25.69
  -3  -6  12  271.68   12.43
   3   6 -11 5976.19  127.74
   3   6 -11 5675.80   89.14
  -3  -6  11 5740.48  124.45
  -3  -6  11 5812.75   88.28
   3   6 -1012817.20  284.57
   3   6 -1012221.30  225.77
  -3  -6  1012731.60  228.14
  -3  -6  1012969.60  279.31
   3   6  -9 8914.32  180.90
   3   6  -9 7534.06  126.35
  -3  -6   9 8032.91  138.22
  -3  -6   9 8416.61  169.16
   3   6  -8  243.68   20.64
   3   6  -8  224.01    9.03
  -3  -6   8  246.50   10.91
  -3  -6   8  225.85   32.33
   3   6  -7 2273.29   51.36
   3   6  -7 2200.05   35.22
  -3  -6   7 2253.15   31.50
  -3  -6   7 2207.98   47.46
   3   6  -6 3437.95   66.01
  -3  -6   6 3317.50   47.64
  -3  -6   6 3749.39   69.94
   3   6  -5 1738.47   40.50
  -3  -6   5 1821.62   26.50
  -3  -6   5 1805.86   52.67
   3   6  -4  691.97   18.21
   3   6  -4  713.78   29.63
  -3  -6   4  695.62   13.36
  -3  -6   4  718.42   21.65
   3   6  -3 2628.15   57.94
   3   6  -3 2463.93   46.10
  -3  -6   3 2490.07   47.10
  -3  -6   3 2559.97   39.79
   3   6  -2 3937.13   71.80
   3   6  -2 3779.54   90.93
  -3  -6   2 3811.30   60.59
  -3  -6   2 3738.93   66.14
   3   6  -1 3252.98   59.47
   3   6  -1 3123.73   66.19
  -3  -6   1 3201.46   55.13
  -3  -6   1 3415.73   67.52
   3   6   0  437.80   19.85
   3   6   0  341.98   21.14
  -3  -6   0  402.91   25.12
  -3  -6   0  310.96   13.29
   3   6   1 4547.48   80.47
   3   6   1 4451.95  111.19
  -3  -6  -1 4334.79   71.30
  -3  -6  -1 4388.13   77.81
   3   6   2 2908.04   54.21
   3   6   2 2850.60   64.39
  -3  -6  -2 2978.24   57.66
  -3  -6  -2 2858.56   45.96
   3   6   3 1467.44   32.15
   3   6   3 1539.96   66.92
  -3  -6  -3 1604.46   57.85
  -3  -6  -3 1421.39   24.79
   3   6   4 1933.13   56.15
   3   6   4 1963.92   37.99
  -3  -6  -4 1912.85   30.46
  -3  -6  -4 1958.58   49.45
   3   6   522882.80  530.08
   3   6   523411.60  627.87
  -3  -6  -523122.70  555.36
  -3  -6  -523028.00  494.41
   3   6   6 5233.28  122.79
   3   6   6 5107.20   82.86
  -3  -6  -6 5077.92   81.65
  -3  -6  -6 5194.00  139.67
   3   6   7  283.88    7.93
  -3  -6  -7  281.61   27.02
  -3  -6  -7  287.37    6.56
  -3  -6  -7  267.58   21.27
  -3  -6  -8 3458.73   85.88
  -3  -6  -8 3326.19   74.50
  -3  -6  -9 7363.39  170.19
  -3  -6  -9 7363.70  187.11
  -3  -6 -10  371.73   33.89
  -3  -6 -10  294.65   26.35
  -3  -6 -11  137.00   31.27
  -3  -6 -11  128.41   23.37
   3   7 -15    5.13    8.73
   3   7 -15   10.53   20.67
   3   7 -15    1.61   21.23
   3   7 -14    7.78   38.06
  -3  -7  14   -2.50   19.50
  -3  -7  14   -2.21    9.82
   3   7 -13 2736.10   87.22
  -3  -7  13 2724.48   72.50
  -3  -7  13 2651.55   41.54
   3   7 -12 1655.61   61.89
   3   7 -12 1614.01   35.86
  -3  -7  12 1538.99   74.52
  -3  -7  12 1589.95   32.45
   3   7 -11 6922.12  160.72
   3   7 -11 5361.95   90.85
  -3  -7  11 5778.52   92.52
  -3  -7  11 5834.03  125.87
   3   7 -10  112.44    9.14
  -3  -7  10  126.32    7.48
  -3  -7  10  121.30   22.16
   3   7  -9  125.11   15.15
  -3  -7   9  112.40    7.19
  -3  -7   9  113.63   19.33
   3   7  -8 3182.31   53.20
  -3  -7   8 3365.98   50.29
  -3  -7   8 3303.44   70.17
   3   7  -7  846.34   40.63
   3   7  -7  834.18   19.82
  -3  -7   7  842.79   15.35
  -3  -7   7  851.41   28.60
   3   7  -6  112.08   36.40
   3   7  -6   74.10   17.98
  -3  -7   6   81.48   11.29
  -3  -7   6   79.56   15.15
   3   7  -5 3363.24   70.80
   3   7  -5 3169.57   57.54
  -3  -7   5 3362.35   51.49
  -3  -7   5 3234.56   65.39
   3   7  -4 7784.90  154.90
   3   7  -4 7488.20  140.68
  -3  -7   4 8047.39  135.88
  -3  -7   4 7612.10  147.37
   3   7  -3 2546.28   77.59
   3   7  -3 2386.24   65.96
  -3  -7   3 2466.84   40.93
  -3  -7   3 2477.93   70.81
   3   7  -2 8296.87  167.64
   3   7  -2 7859.71  153.56
  -3  -7   2 7944.49  138.23
  -3  -7   2 7673.39  149.06
   3   7  -1  528.16   39.60
   3   7  -1  528.95   27.64
  -3  -7   1  490.85   25.27
  -3  -7   1  495.20   21.32
   3   7   013279.60  325.51
   3   7   013275.30  278.29
  -3  -7   013751.30  271.29
  -3  -7   013344.00  271.94
   3   7   121190.50  492.79
   3   7   121261.50  509.85
  -3  -7  -121788.80  490.90
  -3  -7  -120996.40  474.36
   3   7   2  651.30   24.77
   3   7   2  641.76   52.64
  -3  -7  -2  637.76   24.92
  -3  -7  -2  660.16   21.56
   3   7   312238.60  273.97
   3   7   312570.30  263.15
  -3  -7  -312533.00  259.56
  -3  -7  -312035.90  231.53
   3   7   4   49.67   22.00
   3   7   4   26.97   20.52
  -3  -7  -4   37.60   16.73
  -3  -7  -4   33.47   14.21
   3   7   5 3389.76   87.22
   3   7   5 3279.22   61.08
  -3  -7  -5 3449.02   76.52
  -3  -7  -5 3302.03   52.68
   3   7   6  401.36   34.17
   3   7   6  275.48   13.32
  -3  -7  -6  315.35   24.68
  -3  -7  -6  270.10   14.44
   3   7   7    0.54    6.37
   3   7   7   -4.20   21.94
  -3  -7  -7   23.44   29.29
  -3  -7  -7    0.55    7.30
   3   7   8    0.72    3.52
   3   7   8    7.19    7.78
  -3  -7  -8   53.95   20.43
  -3  -7  -8    6.98    3.43
  -3  -7  -8    7.72   17.20
  -3  -7  -9   25.96   19.21
  -3  -7  -9   17.43   23.14
  -3  -7 -10  556.63   39.60
  -3  -7 -10  535.02   53.52
  -3  -8  14  401.37   12.35
   3   8 -13    6.82   20.98
  -3  -8  13   69.58   34.05
  -3  -8  13   -0.04    6.17
   3   8 -12  119.23   26.37
  -3  -8  12  131.04    8.54
  -3  -8  12  130.69   22.97
   3   8 -11   71.33   24.17
   3   8 -11   76.55    9.66
  -3  -8  11   54.39   13.08
  -3  -8  11   77.99   20.65
   3   8 -10 2914.08   78.68
   3   8 -10 2955.98   65.42
  -3  -8  10 2980.19   47.68
  -3  -8  10 2896.39   71.22
   3   8  -9 3673.72   89.57
   3   8  -9 3515.18   63.00
  -3  -8   9 3575.83   56.49
  -3  -8   9 3611.62   81.78
   3   8  -8  302.19   26.15
   3   8  -8  297.65   24.21
  -3  -8   8  303.05   10.47
  -3  -8   8  303.02   22.75
   3   8  -7  555.95   54.28
   3   8  -7  542.82   18.83
  -3  -8   7  546.61   27.43
  -3  -8   7  590.02   14.16
   3   8  -6  439.19   33.97
   3   8  -6  409.19   18.55
  -3  -8   6  402.15   19.52
  -3  -8   6  394.23   24.48
   3   8  -514948.60  350.22
   3   8  -514370.10  329.27
  -3  -8   515089.50  301.13
  -3  -8   514568.30  319.47
   3   8  -4   78.76   22.31
   3   8  -4   94.01   14.85
  -3  -8   4   82.24    9.38
  -3  -8   4  100.02   31.11
   3   8  -3 1149.83   36.64
   3   8  -3 1043.54   48.63
  -3  -8   3 1074.80   32.64
  -3  -8   3 1039.78   34.66
   3   8  -2  462.79   25.10
   3   8  -2  457.86   24.20
  -3  -8   2  479.38   26.41
  -3  -8   2  448.08   23.90
   3   8  -1 2523.50   59.74
   3   8  -1 2372.49   64.26
  -3  -8   1 2437.82   59.17
  -3  -8   1 2380.57   53.80
   3   8   0 3593.33   78.62
   3   8   0 3569.55   88.16
  -3  -8   0 3643.61   67.57
  -3  -8   0 3487.15   71.85
   3   8   1 8294.36  176.11
   3   8   1 8419.71  185.99
  -3  -8  -1 8456.99  165.21
  -3  -8  -1 7895.64  159.31
   3   8   2  178.13   26.93
   3   8   2  207.34   23.30
  -3  -8  -2  195.17   15.93
  -3  -8  -2  206.94   18.85
   3   8   3 7516.01  172.67
   3   8   3 7557.51  155.16
  -3  -8  -3 7824.08  156.79
  -3  -8  -3 7279.67  138.28
   3   8   4  254.37   30.55
   3   8   4  255.96   18.84
  -3  -8  -4  247.60   14.56
   3   8   5 1054.67   32.64
   3   8   5 1035.37   48.66
  -3  -8  -5 1075.58   37.76
  -3  -8  -5 1006.93   21.51
   3   8   6  465.49   18.60
   3   8   6  469.78   40.01
  -3  -8  -6  474.38   29.74
  -3  -8  -6  442.47   13.32
   3   8   7 6549.52  119.15
   3   8   7 6704.63  168.72
  -3  -8  -7 6768.09  148.39
  -3  -8  -7 6309.65  107.03
   3   8   8  201.35   37.99
   3   8   8  206.61   16.43
  -3  -8  -8  223.88   49.86
  -3  -8  -8  203.46    7.53
  -3  -8  -9    3.72   22.84
  -3  -8  -9   23.13   19.71
   3   9 -12 1463.61   66.28
  -3  -9  12 1240.22   24.99
  -3  -9  12 1309.61   48.45
   3   9 -11   80.08   32.42
  -3  -9  11   75.13    8.99
  -3  -9  11   94.31   39.45
   3   9 -10 1840.28   71.77
   3   9 -10 1710.41   37.71
  -3  -9  10 1817.71   55.18
  -3  -9  10 1842.09   32.90
   3   9  -9 1491.80   50.11
   3   9  -9 1619.74   65.05
  -3  -9   9 1515.84   28.33
  -3  -9   9 1491.55   47.82
   3   9  -8  104.01   30.79
   3   9  -8  130.01   14.62
  -3  -9   8  130.04   16.60
  -3  -9   8  108.09   22.78
   3   9  -7 2836.92  114.69
   3   9  -7 2900.67   78.56
  -3  -9   7 2964.64   50.73
  -3  -9   7 2891.56   70.30
   3   9  -6  956.30   41.65
   3   9  -6  886.03   29.02
  -3  -9   6  932.82   21.20
  -3  -9   6  902.48   34.85
   3   9  -5  653.43   35.50
   3   9  -5  577.63   41.11
  -3  -9   5  685.54   27.39
  -3  -9   5  600.12   51.48
   3   9  -4   43.62   20.92
   3   9  -4   47.47   15.75
  -3  -9   4   53.06    9.76
  -3  -9   4   49.44   20.33
   3   9  -3 4233.27   99.50
   3   9  -3 4086.39   88.89
  -3  -9   3 3939.85   89.67
  -3  -9   3 4264.38   76.29
   3   9  -2   73.94   20.94
   3   9  -2   72.08   19.12
  -3  -9   2   94.29   11.98
  -3  -9   2   63.79   18.59
   3   9  -1  108.41   22.28
   3   9  -1  117.31   25.33
  -3  -9   1   98.44   13.84
  -3  -9   1   94.70   18.58
   3   9   0 1929.87   58.26
   3   9   0 1986.65   64.93
  -3  -9   0 2078.03   44.51
  -3  -9   0 1900.63   49.62
   3   9   1 2892.81   80.16
   3   9   1 2980.32   81.33
  -3  -9  -1 2988.34   63.48
  -3  -9  -1 2783.25   63.99
   3   9   2 4822.61  118.67
   3   9   2 4588.69  105.49
  -3  -9  -2 4418.12   90.23
  -3  -9  -2 4867.94   97.16
   3   9   3   11.20   22.98
   3   9   3   26.12   16.35
  -3  -9  -3   17.92   15.38
  -3  -9  -3   10.87   12.18
   3   9   4   75.57   18.03
   3   9   4   82.27   27.99
  -3  -9  -4  116.58   33.66
  -3  -9  -4  100.89   13.45
   3   9   5 1331.98   41.81
   3   9   5 1329.28   58.85
  -3  -9  -5 1373.50   44.08
  -3  -9  -5 1247.81   40.89
   3   9   6 3985.32  114.40
   3   9   6 3875.25  100.08
  -3  -9  -6 4106.45   95.88
  -3  -9  -6 3735.42   66.58
   3   9   7 1117.19   29.59
   3   9   7 1163.03   60.86
  -3  -9  -7 1154.81   45.94
  -3  -9  -7 1037.52   31.10
   3  10 -10  531.75   44.41
   3  10 -10  479.14   23.26
  -3 -10  10  508.68   17.04
  -3 -10  10  522.51   35.14
   3  10  -9 1846.50   71.85
   3  10  -9 1854.03   45.31
  -3 -10   9 1976.24   49.25
  -3 -10   9 1909.78   59.16
   3  10  -8 1421.96   59.67
   3  10  -8 1418.32   59.25
  -3 -10   8 1448.55   30.05
  -3 -10   8 1404.36   50.49
   3  10  -7 2013.52  104.92
   3  10  -7 2099.85   52.51
  -3 -10   7 2242.13   42.53
  -3 -10   7 2153.79   61.94
   3  10  -6 3604.30  102.44
   3  10  -6 3347.24   98.55
  -3 -10   6 3503.53   63.92
  -3 -10   6 3374.70   82.97
   3  10  -5   14.97   21.97
   3  10  -5   -0.38   15.01
  -3 -10   5    1.27    9.36
  -3 -10   5   -5.62   32.47
   3  10  -4   11.61   21.87
   3  10  -4    6.12   16.58
  -3 -10   4    9.12    9.81
  -3 -10   4    8.99   19.73
   3  10  -3 2763.27   80.43
   3  10  -3 2747.99   71.41
  -3 -10   3 2773.24   53.79
  -3 -10   3 2614.98   69.95
   3  10  -2  387.06   33.70
   3  10  -2  372.43   29.66
  -3 -10   2  374.82   18.46
  -3 -10   2  366.05   27.84
   3  10  -1  143.45   29.81
   3  10  -1  137.01   31.07
  -3 -10   1  153.20   15.22
  -3 -10   1  100.91   21.59
   3  10   0  759.73   46.15
   3  10   0  776.41   44.09
  -3 -10   0  841.86   42.88
  -3 -10   0  735.62   31.89
   3  10   1 1495.10   56.74
   3  10   1 1460.82   51.32
  -3 -10  -1 1535.48   40.05
  -3 -10  -1 1415.15   42.41
   3  10   2 2280.53   74.80
   3  10   2 2175.51   63.00
  -3 -10  -2 2142.70   53.17
  -3 -10  -2 2374.21   55.45
   3  10   3   17.33   25.01
   3  10   3   13.29   17.80
  -3 -10  -3    4.63   15.26
  -3 -10  -3    2.80   13.50
   3  10   4  431.28   31.12
   3  10   4  388.80   40.90
  -3 -10  -4  380.68   21.21
  -3 -10  -4  429.98   46.56
   3  11  -5 3443.25  107.47
   3  11  -5 3360.17   85.19
  -3 -11   5 3529.02   69.49
  -3 -11   5 3399.17  126.71
   3  11  -4  646.60   47.84
   3  11  -4  659.47   36.87
  -3 -11   4  689.95   23.38
  -3 -11   4  606.92   61.60
   3  11  -3  370.83   31.79
   3  11  -3  303.87   44.97
  -3 -11   3  350.82   31.61
  -3 -11   3  374.15   31.23
   3  11  -2   17.73   38.82
   3  11  -2    8.03   27.60
  -3 -11   2    1.10   11.77
  -3 -11   2    9.50   19.17
   3  11  -1   26.37   28.56
   3  11  -1   30.01   48.68
  -3 -11   1   21.07   20.40
  -3 -11   1   33.03   14.19
   4 -10  -5 1551.56   70.47
   4 -10  -5 1615.25   46.77
  -4  10   5 1491.88   77.94
  -4  10   5 1564.36   61.48
   4 -10  -4 2553.51  129.83
   4 -10  -4 2657.22   94.86
  -4  10   4 2682.08   87.44
  -4  10   4 2639.06  115.82
   4 -10  -3 8131.18  210.57
   4 -10  -3 8383.93  178.50
  -4  10   3 7930.67  204.97
  -4  10   3 8392.55  197.48
   4 -10  -2 1465.16   65.16
   4 -10  -2 1481.39   69.74
  -4  10   2 1494.48  102.43
  -4  10   2 1535.70   55.07
   4 -10  -1   87.02   31.43
   4 -10  -1   75.38   19.06
  -4  10   1   92.21   31.13
  -4  10   1   81.49   40.23
   4 -10   0    4.14   23.22
   4 -10   0    0.33   15.37
  -4  10   0    0.27   24.68
  -4  10   0    5.32   18.69
   4 -10   1 2451.71   79.29
   4 -10   1 2385.19   58.49
  -4  10  -1 2327.67   82.05
  -4  10  -1 2382.22   64.64
   4 -10   2  200.76   57.67
   4 -10   2  221.85   23.38
  -4  10  -2  160.94   36.73
  -4  10  -2  227.99   27.03
   4 -10   3 1032.25   56.73
   4 -10   3 1107.96   61.48
  -4  10  -3 1016.81   57.16
  -4  10  -3 1092.22   42.25
   4 -10   4   16.60   18.72
   4 -10   4    9.43   46.61
  -4  10  -4    7.49   54.04
  -4  10  -4   26.16   19.75
   4 -10   5 1083.27   49.99
   4 -10   5 1089.23   41.81
  -4  10  -5 1000.76   67.61
  -4  10  -5 1083.18   44.18
   4  -9  -8   35.05   16.14
   4  -9  -8   37.90   34.78
  -4   9   8   37.05   25.87
  -4   9   8   22.15   29.45
   4  -9  -7 5132.89  106.99
   4  -9  -7 4935.40  149.35
  -4   9   7 5043.46  125.69
  -4   9   7 5254.55  130.13
   4  -9  -6 2715.78   84.76
   4  -9  -6 2598.41   95.94
  -4   9   6 2535.50  106.90
  -4   9   6 2665.31  129.03
   4  -9  -5  628.50   26.86
   4  -9  -5  626.33   53.88
  -4   9   5  663.78   37.72
  -4   9   5  635.59   51.51
   4  -9  -4 1336.02   59.84
   4  -9  -4 1408.60   38.03
  -4   9   4 1416.03   99.40
  -4   9   4 1452.40   48.06
   4  -9  -3 1170.98   55.55
   4  -9  -3 1190.25   34.35
  -4   9   3 1109.14   51.13
  -4   9   3 1186.43   42.62
   4  -9  -2   42.87   28.09
   4  -9  -2   45.04   26.44
  -4   9   2   37.51   45.00
  -4   9   2   46.90   18.79
   4  -9  -1  776.65   74.38
   4  -9  -1  866.73   30.45
  -4   9   1  896.77   46.62
  -4   9   1  854.39   35.51
   4  -9   0 1694.35   62.45
   4  -9   0 1715.15   45.11
  -4   9   0 1612.94   60.93
  -4   9   0 1762.10   49.54
   4  -9   1 4550.90  117.26
   4  -9   1 4385.03   91.32
  -4   9  -1 4464.45  116.31
  -4   9  -1 4404.82   95.78
   4  -9   2   20.53   22.03
   4  -9   2   13.54   15.32
  -4   9  -2   14.51   24.65
  -4   9  -2    4.86   17.13
   4  -9   3  481.95   35.43
   4  -9   3  403.72   41.75
  -4   9  -3  458.77   37.85
  -4   9  -3  463.55   27.68
   4  -9   4  505.73   27.01
   4  -9   4  475.85   39.17
  -4   9  -4  544.91   74.00
  -4   9  -4  544.63   29.26
   4  -9   5   75.77   19.06
   4  -9   5   68.11   45.42
  -4   9  -5   65.32   34.23
  -4   9  -5   77.47   19.90
   4  -9   6  272.52   43.45
   4  -9   6  245.92   29.71
  -4   9  -6  268.16   42.28
  -4   9  -6  309.77   26.93
   4  -9   7  487.32   33.00
   4  -9   7  490.15   43.56
  -4   9  -7  465.50   49.23
  -4   9  -7  513.08   56.19
   4  -9   8 7780.45  178.63
   4  -9   8 7689.61  194.39
  -4   9  -8 7518.13  209.00
  -4   9  -8 7882.61  180.54
   4  -8 -10  349.65   23.65
   4  -8 -10  368.37   40.00
  -4   8  10  339.30   31.79
  -4   8  10  353.63   58.71
   4  -8  -916423.50  366.90
   4  -8  -916216.80  419.70
  -4   8   916092.00  455.26
  -4   8   916396.20  398.57
   4  -8  -8   18.42   14.16
   4  -8  -8   17.75   26.70
  -4   8   8   19.34   25.35
  -4   8   8    3.24   22.05
   4  -8  -7  110.81   15.81
   4  -8  -7   86.93   30.31
  -4   8   7   84.74   23.26
  -4   8   7  108.99   24.61
   4  -8  -6  519.54   22.55
   4  -8  -6  526.92   40.80
  -4   8   6  515.98   31.05
  -4   8   6  488.16   34.05
   4  -8  -5 3440.81   66.97
   4  -8  -5 3320.54   96.45
  -4   8   5 3378.93   77.60
  -4   8   5 3436.17  102.59
   4  -8  -4   24.91   12.80
   4  -8  -4   11.20   29.40
  -4   8   4   29.24   16.75
  -4   8   4   13.06   43.62
   4  -8  -3   11.00   12.19
   4  -8  -3   -6.04   27.55
  -4   8   3    5.27   20.60
  -4   8   3   12.84   25.46
   4  -8  -2 2425.36   50.62
   4  -8  -2 2341.76   83.92
  -4   8   2 2396.40   98.69
  -4   8   2 2442.27   56.80
   4  -8  -1  824.81   45.56
   4  -8  -1  927.90   28.17
  -4   8   1  896.36   42.49
  -4   8   1  946.99   32.00
   4  -8   0   85.60   26.32
   4  -8   0   71.80   14.65
  -4   8   0   75.46   24.68
  -4   8   0   70.34   16.19
   4  -8   1  385.96   52.02
   4  -8   1  350.99   19.87
  -4   8  -1  331.37   32.23
  -4   8  -1  341.36   36.04
   4  -8   2  227.20   27.99
   4  -8   2  181.53   18.35
  -4   8  -2  217.89   28.86
  -4   8  -2  218.66   19.83
   4  -8   3 1315.76   46.84
   4  -8   3 1347.42   36.44
  -4   8  -3 1395.99   38.08
  -4   8  -3 1288.82   49.73
   4  -8   4  504.14   32.20
   4  -8   4  497.52   39.70
  -4   8  -4  447.28   64.86
  -4   8  -4  501.92   25.65
   4  -8   5 1055.34   34.86
   4  -8   5 1050.26   44.96
  -4   8  -5  982.91   53.13
  -4   8  -5 1089.04   35.76
   4  -8   6 1749.68   47.38
   4  -8   6 1672.28   80.13
  -4   8  -6 1802.46   68.19
  -4   8  -6 1809.37   49.58
   4  -8   7  195.15   39.39
   4  -8   7  200.07   24.14
  -4   8  -7  201.39   34.30
  -4   8  -7  202.52   22.12
   4  -8   8  192.77   23.11
   4  -8   8  124.35   27.38
  -4   8  -8  137.93   33.39
  -4   8  -8  191.04   21.78
   4  -8   9  351.07   26.84
   4  -8   9  323.95   24.59
  -4   8  -9  382.00   37.02
  -4   8  -9  363.95   26.71
   4  -8  10  134.19   22.69
   4  -8  10   96.46   37.50
  -4   8 -10  109.92   37.53
  -4   8 -10   92.35   29.84
   4  -7 -12  193.34   17.58
   4  -7 -12  208.87   55.46
  -4   7  12  185.07   34.71
  -4   7  12  190.52   24.57
   4  -7 -11 2852.01   59.29
   4  -7 -11 2940.85  122.72
  -4   7  11 2845.27   72.88
  -4   7  11 2848.99   79.01
   4  -7 -10  177.15   16.48
   4  -7 -10  146.11   53.16
  -4   7  10  191.16   24.05
  -4   7  10  163.94   44.23
   4  -7  -9 3397.88   82.67
   4  -7  -9 3365.16  129.91
  -4   7   9 3397.68   82.71
  -4   7   9 3389.68  111.83
   4  -7  -8  979.79   47.69
   4  -7  -8 1043.89   28.72
  -4   7   8 1055.99   47.43
  -4   7   8 1027.46   63.53
   4  -7  -7  282.72   32.32
   4  -7  -7  267.20   28.07
  -4   7   7  274.83   32.19
  -4   7   7  260.99   24.49
   4  -7  -6  312.08   17.83
   4  -7  -6  331.30   34.18
  -4   7   6  328.10   28.44
  -4   7   6  367.09   24.75
   4  -7  -5 2213.93   59.55
   4  -7  -5 2262.01   69.82
  -4   7   5 2236.22   53.61
  -4   7   5 2187.25   76.99
   4  -7  -4 1895.66   40.15
   4  -7  -4 1871.10   93.04
  -4   7   4 1946.33   47.09
  -4   7   4 1833.32   71.24
   4  -7  -3 1771.55   38.13
   4  -7  -3 1781.45   59.37
  -4   7   3 1700.31   52.11
  -4   7   3 1790.32   43.09
   4  -7  -2 8238.36  173.58
   4  -7  -2 8325.27  190.45
  -4   7   2 7970.11  175.94
  -4   7   2 8241.40  161.80
   4  -7  -1  130.93   14.02
   4  -7  -1  127.45   30.42
  -4   7   1  135.29   23.35
  -4   7   1  126.49   15.38
   4  -7   0  772.28   25.01
   4  -7   0  774.06   46.42
  -4   7   0  743.15   37.04
  -4   7   0  780.11   27.19
   4  -7   1 1188.96   48.50
   4  -7   1 1275.55   35.98
  -4   7  -1 1248.23   73.19
  -4   7  -1 1340.63   56.38
   4  -7   213553.20  315.61
   4  -7   213122.80  272.08
  -4   7  -212905.20  299.39
  -4   7  -213313.50  279.19
   4  -7   3 3607.55   87.08
   4  -7   3 3753.05   73.47
  -4   7  -3 3545.82   87.32
  -4   7  -3 3732.58   74.16
   4  -7   4 2539.57   64.15
   4  -7   4 2699.47   56.76
  -4   7  -4 2574.28  103.23
  -4   7  -4 2792.30   58.64
   4  -7   5 2763.08   58.79
   4  -7   5 2861.13   69.05
  -4   7  -5 2695.24   78.41
  -4   7  -5 2738.46   58.44
   4  -7   6 2098.68   49.34
   4  -7   6 2032.57   58.08
  -4   7  -6 1995.76   65.56
  -4   7  -6 2109.58   48.49
   4  -7   7   26.43   15.29
   4  -7   7   12.65   14.98
  -4   7  -7    3.73   14.77
  -4   7  -7   24.74   22.55
   4  -7   8  112.28   19.65
   4  -7   8  132.13   22.40
  -4   7  -8  110.07   19.15
  -4   7  -8  119.22   26.55
   4  -7   9  557.40   47.52
   4  -7   9  496.17   44.29
  -4   7  -9  572.22   28.63
  -4   7  -9  546.76   36.83
   4  -7  10    5.78   16.39
   4  -7  10    3.70   26.42
  -4   7 -10    3.66   20.69
  -4   7 -10    5.34   15.88
   4  -7  11  136.67   35.40
   4  -7  11  209.86   24.47
  -4   7 -11  188.83   23.09
  -4   7 -11  155.35   28.25
   4  -6 -13   31.63   12.60
   4  -6 -13   29.90   29.64
  -4   6  13   26.95   18.28
  -4   6  13   23.60   21.91
   4  -6 -12  104.10   13.51
   4  -6 -12   25.28   31.77
  -4   6  12   39.02   19.47
  -4   6  12   40.62   42.38
   4  -6 -11  781.75   36.18
   4  -6 -11  852.51   51.11
  -4   6  11  764.72   62.48
  -4   6  11  816.04   34.18
   4  -6 -10 1714.79   36.55
   4  -6 -10 1651.05   67.19
  -4   6  10 1686.87   48.66
   4  -6  -9   43.17   11.36
   4  -6  -9   51.07   28.71
  -4   6   9   31.56   30.10
  -4   6   9   30.52   32.35
   4  -6  -8 1313.05   30.24
   4  -6  -8 1347.43   59.02
  -4   6   8 1383.73   58.54
  -4   6   8 1320.42   42.90
   4  -6  -7 6855.52  124.46
   4  -6  -7 6911.03  216.96
  -4   6   7 6846.17  157.20
  -4   6   7 6717.73  137.66
   4  -6  -630992.20  767.21
   4  -6  -631168.60  836.82
  -4   6   630299.80  775.47
  -4   6   631859.70  900.74
   4  -6  -533661.00  890.37
   4  -6  -535168.10  972.77
  -4   6   534567.60  907.03
  -4   6   534162.00  929.57
   4  -6  -4 9183.67  175.75
   4  -6  -4 8921.99  204.71
  -4   6   4 9013.20  177.05
  -4   6   4 9243.54  218.29
   4  -6  -3  307.30   14.32
   4  -6  -3  310.32   28.39
  -4   6   3  311.87   16.71
  -4   6   3  255.87   34.00
   4  -6  -2   -5.46    8.64
   4  -6  -2    1.74   17.10
  -4   6   2    4.31   14.78
  -4   6   2    4.72    9.43
   4  -6  -1 5361.11  109.79
   4  -6  -1 5361.09  118.07
  -4   6   1 5183.94  110.38
  -4   6   1 5547.70   99.51
   4  -6   0  514.39   19.04
   4  -6   0  561.71   32.70
  -4   6   0  570.62   29.06
  -4   6   0  553.60   19.94
   4  -6   1 4437.78   79.54
   4  -6   1 4325.94  105.62
  -4   6  -1 4316.71   93.85
  -4   6  -1 4300.27   94.64
   4  -6   2  136.65   14.68
   4  -6   2  321.44   44.89
  -4   6  -2  141.43   21.92
  -4   6  -2  138.26   15.24
   4  -6   3 4874.97  109.47
   4  -6   3 4802.99   90.81
  -4   6  -3 4690.75  104.22
  -4   6  -3 4832.69   90.31
   4  -6   4  641.09   29.92
   4  -6   4  697.31   24.07
  -4   6  -4  652.67   31.07
  -4   6  -4  663.88   38.19
   4  -6   5 1001.52   29.63
   4  -6   5 1009.99   33.40
  -4   6  -5  977.64   61.21
  -4   6  -5 1103.81   30.07
   4  -6   6 2828.80   59.31
   4  -6   6 2670.53   64.14
  -4   6  -6 2875.14   76.47
  -4   6  -6 2798.16   73.63
   4  -6   7  175.42   18.84
   4  -6   7  200.45   31.73
  -4   6  -7  191.92   18.04
  -4   6  -7  191.87   25.49
   4  -6   8  876.88   31.14
   4  -6   8  837.52   49.88
  -4   6  -8  872.96   30.38
  -4   6  -8  813.57   38.39
   4  -6   9  400.79   24.88
   4  -6   9  382.95   37.44
  -4   6  -9  406.07   39.14
  -4   6  -9  373.04   29.45
   4  -6  10 1122.83   50.09
   4  -6  10 1176.02   39.68
  -4   6 -10 1248.59   38.00
  -4   6 -10 1171.34   42.88
   4  -6  11  284.45   33.77
   4  -6  11  307.40   45.22
  -4   6 -11  327.46   25.94
  -4   6 -11  301.57   27.85
   4  -6  12  328.95   19.61
   4  -6  12  355.52   31.06
  -4   6 -12  382.65   29.15
  -4   6 -12  361.82   47.18
   4  -5 -14   56.85   22.17
   4  -5 -14   62.49   25.06
  -4   5  14   61.69   18.73
  -4   5  14   54.53   21.58
   4  -5 -13 1841.87   52.31
   4  -5 -13 1807.18   60.84
  -4   5  13 1792.31   52.69
  -4   5  13 1766.37   49.37
   4  -5 -12 5256.00   95.00
   4  -5 -12 5160.99  124.77
  -4   5  12 5131.00  114.30
  -4   5  12 5171.83  110.20
   4  -5 -11 1939.87   59.72
   4  -5 -11 1888.28   37.84
  -4   5  11 1768.20   69.67
   4  -5 -10   25.52   16.52
   4  -5 -10   23.74   21.04
  -4   5  10   38.46   16.61
  -4   5  10   25.38   16.87
   4  -5  -9  402.58   15.13
   4  -5  -9  396.85   30.78
  -4   5   9  388.83   24.56
  -4   5   9  403.46   22.79
   4  -5  -8  229.36   21.56
   4  -5  -8  283.13   27.79
  -4   5   8  285.34   38.95
  -4   5   8  289.11   31.39
   4  -5  -731319.30  753.83
   4  -5  -730409.50  802.70
  -4   5   730227.30  776.67
  -4   5   730494.30  766.61
   4  -5  -614971.80  304.89
   4  -5  -615188.60  346.91
  -4   5   615938.50  368.83
  -4   5   615054.70  320.79
   4  -5  -521053.70  453.69
   4  -5  -521109.20  530.50
  -4   5   521804.60  488.01
  -4   5   521202.60  553.76
   4  -5  -4  848.00   21.72
   4  -5  -4  816.70   46.62
  -4   5   4  963.55   37.80
  -4   5   4  873.01   33.22
   4  -5  -3 5361.21   90.01
   4  -5  -3 5103.17  152.53
  -4   5   3 5356.02   92.25
  -4   5   3 5403.44  121.23
   4  -5  -2   50.47    9.22
   4  -5  -2   54.83   19.40
  -4   5   2   68.83   10.19
  -4   5   2   59.23   22.87
   4  -5  -1  304.26   13.11
   4  -5  -1  300.59   42.14
  -4   5   1  310.91   21.95
  -4   5   1  311.09   13.80
   4  -5   0  964.20   22.69
   4  -5   0  998.72   35.85
  -4   5   0  971.20   31.85
  -4   5   0  968.65   23.40
   4  -5   112907.60  248.49
   4  -5   112674.70  275.81
  -4   5  -112779.50  268.99
  -4   5  -112781.40  247.20
   4  -5   2   24.33   18.34
   4  -5   2   26.46   31.54
  -4   5  -2   29.78   15.30
  -4   5  -2   24.08   18.37
   4  -5   3 1889.27   39.09
   4  -5   3 1965.87   56.54
  -4   5  -3 1871.23   66.57
  -4   5  -3 1997.42   39.92
   4  -5   411554.50  247.49
   4  -5   411158.90  221.97
  -4   5  -411323.10  241.15
  -4   5  -411213.30  221.92
   4  -5   528193.60  719.79
   4  -5   528295.90  701.68
  -4   5  -528017.10  714.42
  -4   5  -528768.30  692.21
   4  -5   619764.10  451.97
   4  -5   620453.00  475.09
  -4   5  -619521.50  460.71
  -4   5  -620757.60  467.43
   4  -5   7 3899.88  101.27
   4  -5   7 3889.61   81.28
  -4   5  -7 3649.28   79.61
  -4   5  -7 3923.44   76.89
   4  -5   8 4388.47   89.40
   4  -5   8 4415.64   85.13
  -4   5  -8 4247.41  116.65
  -4   5  -8 4523.40  111.72
   4  -5   9 1715.70   56.53
   4  -5   9 1741.94   45.15
  -4   5  -9 1629.57   64.28
  -4   5  -9 1729.83   43.59
   4  -5  10 2150.47   47.71
   4  -5  10 2296.40   80.09
  -4   5 -10 2077.59   49.39
  -4   5 -10 2330.31   53.92
   4  -5  11  356.12   16.17
   4  -5  11  381.83   26.65
  -4   5 -11  359.90   21.15
  -4   5 -11  345.53   24.93
   4  -5  12 2719.07   52.36
   4  -5  12 2860.16   72.59
  -4   5 -12 2717.97   60.35
  -4   5 -12 2835.06   70.76
   4  -5  13   10.28   17.63
   4  -5  13   25.28   34.96
  -4   5 -13   13.27   19.16
   4  -4 -15 1773.45   65.33
   4  -4 -15 1796.38   37.53
  -4   4  15 1799.12   48.47
   4  -4 -14 2395.70   77.47
   4  -4 -14 2457.61   46.92
  -4   4  14 2479.19   83.36
  -4   4  14 2454.42   84.48
   4  -4 -13 1329.03   83.49
   4  -4 -13 1381.69   29.64
  -4   4  13 1381.94   40.90
  -4   4  13 1406.85   61.41
   4  -4 -12 1074.53   72.67
   4  -4 -12 1083.09   34.08
  -4   4  12 1112.42   53.71
  -4   4  12 1044.23   35.31
   4  -4 -11  510.81   30.93
   4  -4 -11  514.94   15.73
  -4   4  11  504.52   27.39
  -4   4  11  502.19   25.92
   4  -4 -10 2942.78   71.91
   4  -4 -10 3013.32   50.18
  -4   4  10 2847.53   62.46
  -4   4  10 3024.63   62.46
   4  -4  -9 2391.01   94.16
   4  -4  -9 2469.73   41.38
  -4   4   9 2464.57   51.66
  -4   4   9 2485.97   56.13
   4  -4  -8 1055.01   29.78
   4  -4  -8 1128.25   69.35
  -4   4   8 1134.87   35.29
  -4   4   8 1103.26   29.22
   4  -4  -715211.00  293.86
   4  -4  -714424.40  335.52
  -4   4   714749.90  351.72
  -4   4   715208.60  311.19
   4  -4  -616839.80  336.33
   4  -4  -616467.70  384.86
  -4   4   616181.80  356.38
  -4   4   616889.40  349.66
   4  -4  -515063.50  291.88
   4  -4  -514639.20  333.00
  -4   4   514949.20  295.82
  -4   4   515131.60  331.48
   4  -4  -4 4162.76   66.21
   4  -4  -4 4357.24   91.56
  -4   4   4 4202.04   70.54
  -4   4   4 4223.78   89.29
   4  -4  -3 3500.76   55.66
   4  -4  -3 3639.76   77.66
  -4   4   3 3570.26   69.69
  -4   4   3 3437.76   69.97
   4  -4  -2 3427.73   54.95
   4  -4  -2 3422.40  106.83
  -4   4   2 3496.15   56.54
  -4   4   2 3333.14   96.24
   4  -4  -1 3123.84   51.47
   4  -4  -1 3218.19   78.41
  -4   4   1 3281.95   53.68
  -4   4   1 3139.18   73.65
   4  -4   017321.00  348.54
   4  -4   017586.50  387.89
  -4   4   016906.60  407.24
  -4   4   017364.10  351.49
   4  -4   1  649.94   26.56
   4  -4   1  624.53   26.80
  -4   4  -1  622.55   24.10
  -4   4  -1  668.90   17.68
   4  -4   2 2120.96   50.61
   4  -4   2 2248.93   71.24
  -4   4  -2 2170.50   46.44
  -4   4  -2 2225.82   39.26
   4  -4   3  323.67   14.79
   4  -4   3  317.70   38.74
  -4   4  -3  307.98   18.85
  -4   4  -3  320.41   15.45
   4  -4   414385.90  288.68
   4  -4   413679.00  331.11
  -4   4  -413648.30  287.99
  -4   4  -414269.40  282.57
   4  -4   5 5747.40  109.20
   4  -4   5 5523.31  129.99
  -4   4  -5 5798.95  110.71
  -4   4  -5 5891.89  108.71
   4  -4   646212.30 1284.43
   4  -4   645273.70 1282.34
  -4   4  -645124.40 1317.24
  -4   4  -645363.80 1271.19
   4  -4   7 6161.34  120.52
   4  -4   7 6058.82  115.62
  -4   4  -7 6226.77  142.68
  -4   4  -7 6185.04  138.81
   4  -4   810324.50  199.71
   4  -4   810388.40  213.46
  -4   4  -810381.20  206.97
  -4   4  -810865.20  216.95
   4  -4   9  871.71   21.25
   4  -4   9  950.55   32.06
  -4   4  -9  933.12   30.51
  -4   4  -9  897.45   25.99
   4  -4  10  571.67   19.80
   4  -4  10  599.60   28.32
  -4   4 -10  604.27   26.91
  -4   4 -10  614.53   33.55
   4  -4  11  220.56   19.53
   4  -4  11  248.62   23.64
  -4   4 -11  237.10   15.53
  -4   4 -11  248.13   22.88
   4  -4  12 1792.58   33.03
   4  -4  12 1849.87   53.27
  -4   4 -12 1778.65   38.05
  -4   4 -12 1932.30   51.46
   4  -4  13   58.82    7.99
   4  -4  13   90.20   21.23
  -4   4 -13   68.87   20.33
   4  -3 -16   44.45   11.01
   4  -3 -16   62.93   23.18
   4  -3 -16   42.61   14.91
   4  -3 -16   35.38   19.20
   4  -3 -15  442.89   53.05
   4  -3 -15  471.07   26.04
   4  -3 -15  429.24   24.98
   4  -3 -15  462.97   26.68
   4  -3 -14  646.58   34.81
   4  -3 -14  645.08   26.67
   4  -3 -14  639.05   18.60
  -4   3  14  630.32   28.05
   4  -3 -13  249.19   25.88
   4  -3 -13  232.36   11.63
  -4   3  13  261.89   20.61
  -4   3  13  251.72   30.67
   4  -3 -12  358.63   27.35
   4  -3 -12  399.46   12.89
  -4   3  12  392.48   32.35
  -4   3  12  386.86   23.02
   4  -3 -11  563.62   29.84
   4  -3 -11  559.62   13.89
  -4   3  11  538.20   21.18
  -4   3  11  555.00   24.88
   4  -3 -10   61.51   18.64
   4  -3 -10   56.46    7.26
  -4   3  10   41.47   14.30
  -4   3  10   48.45   26.20
   4  -3  -9 2737.40   42.09
   4  -3  -9 2806.61   64.73
  -4   3   9 2730.57   57.94
  -4   3   9 2773.18   66.18
   4  -3  -8   11.03   15.96
   4  -3  -8   10.44    5.82
  -4   3   8   14.51    9.26
  -4   3   8   18.14   13.87
   4  -3  -712327.60  260.02
   4  -3  -712398.00  232.96
  -4   3   712400.00  249.98
  -4   3   712550.40  252.91
   4  -3  -6 1274.34   36.77
   4  -3  -6 1282.93   26.64
  -4   3   6 1301.23   33.68
  -4   3   6 1342.37   25.09
   4  -3  -5 1086.86   24.39
   4  -3  -5 1149.21   34.58
  -4   3   5 1094.43   30.61
  -4   3   5 1256.55   22.27
   4  -3  -4 1165.82   19.35
   4  -3  -4 1144.83   34.75
  -4   3   4 1123.99   30.62
  -4   3   4 1151.19   20.37
   4  -3  -3   24.28    6.06
   4  -3  -3   32.06   28.50
  -4   3   3   49.89    6.64
  -4   3   3   35.52   16.16
   4  -3  -214798.30  280.56
   4  -3  -214905.80  321.08
  -4   3   215138.30  287.69
  -4   3   214988.00  311.50
   4  -3  -111111.20  196.59
   4  -3  -111316.70  224.91
  -4   3   110951.10  194.89
  -4   3   110672.20  208.25
   4  -3   0  506.35   13.30
   4  -3   0  516.51   41.73
  -4   3   0  494.94   20.96
  -4   3   0  495.17   19.21
   4  -3   1  969.46   19.66
   4  -3   1  968.41   34.39
  -4   3  -1  987.90   28.79
  -4   3  -1  998.93   31.77
   4  -3   2 2239.37   38.47
   4  -3   2 2211.20   47.94
  -4   3  -2 2323.16   49.18
  -4   3  -2 2303.88   51.59
   4  -3   3 5887.13  114.83
   4  -3   3 5728.87  128.01
  -4   3  -3 5739.44  104.12
  -4   3  -3 5810.93   97.97
   4  -3   4   32.81   11.37
   4  -3   4   33.67   15.51
  -4   3  -4   32.53   11.37
  -4   3  -4   38.46   11.37
   4  -3   5 1757.64   38.77
   4  -3   5 1810.08   38.29
  -4   3  -5 1728.96   35.96
  -4   3  -5 1737.30   37.01
   4  -3   6 7124.49  128.96
   4  -3   6 6885.91  127.38
  -4   3  -6 6750.38  122.03
  -4   3  -6 6996.21  127.39
   4  -3   7  614.26   18.43
   4  -3   7  617.45   35.94
  -4   3  -7  617.45   27.46
  -4   3  -7  647.74   21.77
   4  -3   8 2337.45   54.41
   4  -3   8 2309.03   51.37
  -4   3  -8 2226.78   52.56
  -4   3  -8 2394.49   49.96
   4  -3   9  297.14   11.35
   4  -3   9  294.12   22.30
  -4   3  -9  272.95   21.97
  -4   3  -9  295.44   21.54
   4  -3  10 1277.72   23.06
   4  -3  10 1313.06   39.84
  -4   3 -10 1259.51   26.18
  -4   3 -10 1370.83   37.97
   4  -3  11 2112.01   34.09
   4  -3  11 2248.76   57.59
  -4   3 -11 2102.19   37.25
  -4   3 -11 2219.84   76.44
   4  -3  12   99.15    6.62
   4  -3  12   88.93   38.22
  -4   3 -12  121.37   35.06
  -4   3 -12  102.77   10.84
   4  -3  13  399.59    8.68
   4  -3  13  472.14   30.73
  -4   3 -13  500.89   46.47
  -4   3 -13  441.92   18.56
   4  -2 -16  651.88   35.84
   4  -2 -16  670.50   18.10
   4  -2 -16  701.31   41.65
   4  -2 -16  668.39   18.32
   4  -2 -15 2086.09   60.41
   4  -2 -15 2095.70   36.36
   4  -2 -15 2126.43   48.24
   4  -2 -15 2098.98   37.01
   4  -2 -14  302.87   26.63
   4  -2 -14  285.51   11.25
   4  -2 -14  278.95   22.19
   4  -2 -14  275.21   11.64
   4  -2 -13   29.24   18.10
   4  -2 -13   19.72   11.46
   4  -2 -13   27.18    7.23
  -4   2  13   -5.39   14.60
   4  -2 -12  537.32   12.68
   4  -2 -12  432.69   56.48
  -4   2  12  542.05   24.76
  -4   2  12  557.14   18.81
   4  -2 -11   49.19   10.33
   4  -2 -11   52.40   24.18
  -4   2  11   58.78   14.87
  -4   2  11   56.90   10.67
   4  -2 -10 1398.14   21.22
   4  -2 -10 1299.83   48.37
  -4   2  10 1297.02   35.20
  -4   2  10 1325.83   27.42
   4  -2  -9  118.41    6.21
   4  -2  -9  136.81   24.92
  -4   2   9  112.58   11.85
  -4   2   9  131.55   16.07
   4  -2  -8 1389.16   20.11
   4  -2  -8 1335.62   47.59
  -4   2   8 1442.95   51.74
  -4   2   8 1356.47   25.32
   4  -2  -7  499.39    9.59
   4  -2  -7  458.72   45.53
  -4   2   7  482.40   20.81
  -4   2   7  498.33   12.68
   4  -2  -6 1823.65   43.58
   4  -2  -6 1849.27   30.31
  -4   2   6 1850.33   28.45
  -4   2   6 1795.94   39.09
   4  -2  -511772.00  238.11
   4  -2  -512352.80  213.92
  -4   2   512163.90  214.45
  -4   2   511928.40  234.92
   4  -2  -431421.80  760.41
   4  -2  -428816.50  655.69
  -4   2   431207.50  748.44
  -4   2   429183.60  679.70
   4  -2  -3  254.30   17.47
   4  -2  -3  255.71    7.70
  -4   2   3  260.95   25.23
  -4   2   3  259.65   12.43
   4  -2  -2   45.27    9.20
   4  -2  -2   53.30   12.51
  -4   2   2   43.94   10.98
  -4   2   2   48.15    5.49
   4  -2  -1 6738.50  113.42
   4  -2  -1 6813.42  124.29
  -4   2   1 6650.77  104.25
  -4   2   1 6635.45  137.26
   4  -2   0  214.65   13.78
   4  -2   0  222.25   18.21
  -4   2   0  229.31    8.57
  -4   2   0  230.44   15.62
   4  -2   1   38.11    6.85
   4  -2   1   25.04   11.34
  -4   2  -1   40.62    6.62
  -4   2  -1   36.23   11.29
   4  -2   2 1378.16   24.64
   4  -2   2 1330.65   35.38
  -4   2  -2 1377.88   24.37
  -4   2  -2 1319.78   27.38
   4  -2   315766.20  312.13
   4  -2   315539.50  320.65
  -4   2  -316025.20  315.35
  -4   2  -315279.30  306.78
   4  -2   434709.00  862.40
   4  -2   432465.60  798.80
  -4   2  -433460.70  819.97
  -4   2  -433517.90  818.77
   4  -2   5  275.79   15.76
   4  -2   5  272.65   25.16
  -4   2  -5  312.33   15.02
  -4   2  -5  286.47   22.93
   4  -2   6 2035.55   35.40
   4  -2   6 2080.13   41.82
  -4   2  -6 2099.52   40.83
  -4   2  -6 2114.37   49.25
   4  -2   7 7646.69  132.28
   4  -2   7 8100.44  150.99
  -4   2  -7 8071.59  147.14
  -4   2  -7 7856.00  151.10
   4  -2   8  538.93   13.54
   4  -2   8  518.64   22.54
  -4   2  -8  526.70   35.20
  -4   2  -8  526.33   21.83
   4  -2   9 1037.74   23.56
   4  -2   9 1057.67   31.32
  -4   2  -9 1022.68   29.85
  -4   2  -9 1052.16   18.71
   4  -2  10  242.52    6.73
   4  -2  10  249.36   21.19
  -4   2 -10  237.34   20.21
  -4   2 -10  257.81   14.15
   4  -2  11 1042.70   17.55
   4  -2  11 1140.09   38.94
  -4   2 -11 1133.47   35.94
  -4   2 -11 1132.29   22.67
   4  -2  12   14.34   17.34
  -4   2 -12    3.80    3.48
  -4   2 -12   21.90   27.69
  -4   2 -12    2.45    3.23
  -4   2 -13   88.95   34.60
  -4   2 -13   90.39   32.46
  -4   2 -14  828.33   36.88
  -4   2 -14  901.90   92.14
   4  -1 -17 1064.46   30.60
   4  -1 -17 1088.04   32.07
   4  -1 -17 1028.42   33.52
   4  -1 -17 1021.86   51.15
   4  -1 -16  234.97   10.56
   4  -1 -16  249.33   17.90
   4  -1 -16  246.42   31.85
   4  -1 -16  268.57   33.84
   4  -1 -15 5793.07  104.37
   4  -1 -15 5942.72  119.62
   4  -1 -15 5915.66  146.07
   4  -1 -15 6019.29   98.41
   4  -1 -14 2795.01   43.31
   4  -1 -14 2897.95   61.35
   4  -1 -14 2792.76  112.63
   4  -1 -14 2895.07   44.89
   4  -1 -13 2643.39   39.27
   4  -1 -13 2573.91   57.35
   4  -1 -13 2684.13   68.32
   4  -1 -13 2616.64   39.40
   4  -1 -12    2.33    4.32
   4  -1 -12    4.47   15.13
   4  -1 -12  -27.33   14.03
   4  -1 -12    1.79    4.57
   4  -1 -11 2617.52   41.08
   4  -1 -11 2640.08   61.08
   4  -1 -11 2648.64   37.30
  -4   1  11 2631.44   55.52
   4  -1 -10 3304.96   49.55
   4  -1 -10 3328.62   71.69
  -4   1  10 3292.64   66.44
  -4   1  10 3362.63   60.28
   4  -1  -9 7723.51  117.18
   4  -1  -9 7867.40  155.71
  -4   1   9 7729.56  147.68
  -4   1   9 7786.00  128.01
   4  -1  -8 1495.53   18.92
   4  -1  -8 1517.71   38.66
  -4   1   8 1430.17   34.86
  -4   1   8 1529.73   25.07
   4  -1  -7 8163.11  122.59
   4  -1  -7 8086.59  155.59
  -4   1   7 7969.38  127.53
  -4   1   7 7916.12  147.47
   4  -1  -6   86.52    6.37
   4  -1  -6  111.39   15.25
  -4   1   6   84.20    8.38
  -4   1   6  114.81   13.33
   4  -1  -5  292.39    6.08
   4  -1  -5  296.98   18.00
  -4   1   5  297.04   16.12
  -4   1   5  286.84   10.01
   4  -1  -425077.10  546.64
   4  -1  -427404.80  674.83
  -4   1   426853.20  614.57
  -4   1   427216.30  593.49
   4  -1  -3 4157.97   57.76
  -4   1   3 4297.47   59.13
  -4   1   3 4190.46   72.27
   4  -1  -2 1689.72   23.51
  -4   1   2 1639.99   22.51
  -4   1   2 1658.75   32.09
   4  -1  -111305.50  192.58
   4  -1  -110777.30  203.64
  -4   1   111005.70  217.84
  -4   1   111168.30  189.51
   4  -1   0  548.21   12.01
   4  -1   0  582.76   17.85
  -4   1   0  569.13   15.95
  -4   1   0  569.21   11.78
   4  -1   1 4673.39   79.92
   4  -1   1 4788.71   81.42
  -4   1  -1 4584.26   74.48
  -4   1  -1 4616.81   70.31
   4  -1   2 4485.28   80.57
   4  -1   2 4637.48   73.35
  -4   1  -2 4829.84   75.03
  -4   1  -2 4747.90   87.48
   4  -1   3 3266.55   60.64
   4  -1   3 3378.28   56.02
  -4   1  -3 3324.79   54.23
  -4   1  -3 3330.41   52.70
   4  -1   4    6.52   12.74
   4  -1   4    6.49   14.81
  -4   1  -4    8.74    7.95
  -4   1  -4    0.87    6.05
   4  -1   5 1320.23   35.16
   4  -1   5 1356.28   28.93
  -4   1  -5 1326.54   39.14
  -4   1  -5 1388.68   22.71
   4  -1   6  685.19   13.83
   4  -1   6  715.72   33.47
  -4   1  -6  717.24   21.05
  -4   1  -6  703.27   18.88
   4  -1   7  912.64   20.12
   4  -1   7  852.72   25.30
  -4   1  -7  864.36   18.83
  -4   1  -7  875.79   24.48
   4  -1   8 5242.55   80.27
   4  -1   8 5310.51  121.63
  -4   1  -8 5268.92   81.28
  -4   1  -8 5300.30   98.08
   4  -1   9 2414.67   31.20
   4  -1   9 2495.87   53.78
  -4   1  -9 2513.17   51.60
  -4   1  -9 2456.81   32.89
   4  -1  10 7430.28  157.21
  -4   1 -1010272.50  197.21
  -4   1 -11   11.43   15.49
  -4   1 -11   24.10   25.03
  -4   1 -12  122.61   20.50
  -4   1 -12  148.29   54.93
  -4   1 -13   -5.70   30.89
  -4   1 -13   31.99   28.06
  -4   1 -14  911.79   39.44
  -4   1 -14  915.14   58.95
   4   0 -17  338.49   10.44
   4   0 -17  344.21   11.19
   4   0 -17  361.05   26.50
   4   0 -17  361.39   29.60
   4   0 -16  197.13    8.40
   4   0 -16  196.81    8.67
   4   0 -16  188.29   37.21
   4   0 -16  182.59   26.04
   4   0 -15 1916.15   35.28
   4   0 -15 1871.50   35.75
   4   0 -15 1956.32   61.93
   4   0 -15 1958.77   47.62
   4   0 -1420603.80  425.05
   4   0 -1420182.80  414.06
   4   0 -1420846.90  519.01
   4   0 -1420824.50  489.31
   4   0 -1321813.30  460.77
   4   0 -1321767.10  446.13
   4   0 -1321331.10  531.47
   4   0 -1321972.50  514.33
   4   0 -1213139.00  235.79
   4   0 -1212511.90  218.05
   4   0 -1212771.70  324.60
   4   0 -1212773.30  264.16
   4   0 -11   -1.41   15.62
   4   0 -11   22.84    2.80
   4   0 -11   13.25   11.53
   4   0 -11    4.51    2.86
   4   0 -10  157.19    3.48
   4   0 -10  146.24   19.16
   4   0 -10  173.12   17.70
   4   0 -10  176.29    4.06
   4   0  -9 3850.26   47.32
   4   0  -9 3919.15   78.98
   4   0  -9 3914.33   74.67
   4   0  -9 4092.84   53.60
   4   0  -8 6017.61   82.31
   4   0  -8 6322.85  120.63
  -4   0   8 6216.87  114.10
   4   0  -7  201.80    2.90
   4   0  -7  197.86   17.25
  -4   0   7  200.30   15.29
  -4   0   7  199.32    4.26
   4   0  -6 3898.54   46.88
   4   0  -6 3974.24   72.90
  -4   0   6 3822.01   84.27
  -4   0   6 3866.10   52.02
   4   0  -5 5015.42   67.83
   4   0  -5 4915.95   88.62
  -4   0   5 5046.44   87.53
  -4   0   5 4900.16   67.35
   4   0  -419543.50  374.68
   4   0  -420714.30  479.06
  -4   0   420585.60  434.10
  -4   0   419403.80  371.98
   4   0  -321362.60  472.45
   4   0  -320324.20  410.05
  -4   0   321317.80  416.93
  -4   0   321043.00  447.10
   4   0  -2 1467.41   40.46
   4   0  -2 1544.39   21.17
  -4   0   2 1564.98   25.54
  -4   0   2 1466.73   29.36
   4   0  -1 1481.85   29.82
   4   0  -1 1513.80   22.32
  -4   0   1 1527.53   21.40
  -4   0   1 1425.98   27.51
   4   0   043384.70 1137.92
  -4   0   039930.50 1030.76
  -4   0   042494.30 1116.73
   4   0   1 1322.48   25.98
   4   0   1 1262.38   21.78
  -4   0  -1 1357.26   28.90
  -4   0  -1 1308.14   31.17
   4   0   2 2951.37   47.17
   4   0   2 2854.27   45.49
  -4   0  -2 3060.65   46.76
  -4   0  -2 2935.96   44.31
   4   0   3 8657.02  150.24
   4   0   3 8553.17  148.02
  -4   0  -3 8562.60  160.66
  -4   0  -3 8777.36  152.62
   4   0   4 7610.22  129.27
   4   0   4 7299.56  128.46
  -4   0  -4 7779.83  134.32
  -4   0  -4 7589.21  119.19
   4   0   5 4384.22   74.23
   4   0   5 4452.15   78.21
  -4   0  -5 4370.20   76.23
  -4   0  -5 4435.80   62.44
   4   0   6 4335.34   61.00
   4   0   6 4354.04   79.17
  -4   0  -6 4314.95   77.47
  -4   0  -6 4471.92   60.13
   4   0   7    7.29    3.23
   4   0   7   13.35    2.57
   4   0   7   11.11   11.54
  -4   0  -7    8.21   10.85
  -4   0  -8 6305.19  115.93
  -4   0  -8 6000.79  131.91
  -4   0  -9    2.90   12.03
  -4   0  -9    0.42   19.09
  -4   0 -10  874.93   31.12
  -4   0 -10  816.66   44.39
  -4   0 -11   88.49   18.73
  -4   0 -11   79.21   29.05
  -4   0 -12 1969.11   52.20
  -4   0 -12 2011.80  109.03
  -4   0 -13 1511.71   70.38
  -4   0 -13 1472.26   66.27
  -4   0 -14   35.50   35.09
  -4   0 -14   57.92   22.54
   4   1 -17  477.45   14.59
   4   1 -17  477.73   10.93
   4   1 -17  529.84   27.75
   4   1 -17  509.05   39.79
   4   1 -16 1339.65   24.36
   4   1 -16 1411.44   79.67
   4   1 -16 1366.14   20.57
   4   1 -16 1474.90   46.89
   4   1 -15  251.51    6.22
   4   1 -15  280.60   25.92
   4   1 -15  245.93    6.56
   4   1 -15  263.63   24.89
   4   1 -14   53.93    3.45
   4   1 -14   50.26   20.42
   4   1 -14   47.99    3.48
   4   1 -14   56.85   15.94
   4   1 -13 4253.43   91.58
   4   1 -13 4329.83   56.21
   4   1 -13 4015.06   52.62
   4   1 -13 4304.83   85.64
   4   1 -12 2195.97   54.05
   4   1 -12 2420.11   28.47
   4   1 -12 2047.57   24.63
   4   1 -12 2239.90   65.99
   4   1 -11  116.11   18.47
   4   1 -11  108.71   14.85
   4   1 -10 9854.31  199.14
   4   1 -1010022.80  191.54
   4   1  -9 2993.82   83.51
   4   1  -9 2971.65   55.31
   4   1  -8 1501.78   31.81
   4   1  -8 1497.54   54.65
   4   1  -7 2216.94   57.82
   4   1  -7 2318.57   47.43
   4   1  -6   93.76   12.21
   4   1  -6   79.02   13.12
   4   1  -5 6132.75  108.49
   4   1  -5 6252.39  132.02
  -4  -1   5 7053.39   93.08
  -4  -1   5 6776.00   87.82
   4   1  -420324.10  432.01
   4   1  -420658.60  427.24
  -4  -1   418798.50  357.42
  -4  -1   419917.80  391.14
   4   1  -367481.20 2001.85
  -4  -1   353404.50 1596.50
  -4  -1   363493.00 1807.13
  -4  -1   365184.20 1865.24
   4   1  -2117234.0 4387.09
   4   1  -2117940.0 4289.47
  -4  -1   2120645.0 4488.19
  -4  -1   2113708.0 4135.53
   4   1  -132629.80  760.50
   4   1  -129304.80  661.04
  -4  -1   130481.20  707.45
  -4  -1   128722.50  645.66
   4   1   0 7526.91  146.10
   4   1   0 7420.01  119.11
  -4  -1   0 7423.92  123.74
  -4  -1   0 7787.47  123.06
   4   1   1 7919.75  148.99
  -4  -1  -1 7877.28  129.17
   4   1   2  976.72   16.38
   4   1   2  980.47   21.52
  -4  -1  -2  999.23   18.84
  -4  -1  -2  998.72   25.80
   4   1   3 5478.55   91.63
   4   1   3 5498.34   84.94
  -4  -1  -3 5553.33   89.67
  -4  -1  -3 5350.59  100.25
   4   1   4  984.13   17.30
   4   1   4  994.09   16.26
  -4  -1  -4 1009.94   31.92
  -4  -1  -4  942.30   29.81
   4   1   5  308.69    5.16
   4   1   5  332.49    7.65
  -4  -1  -5  312.84   25.21
  -4  -1  -5  376.68   23.44
   4   1   6 9038.28  129.54
   4   1   6 8447.27  119.70
  -4  -1  -6 7953.27  168.08
  -4  -1  -6 7704.79  164.21
  -4  -1  -7 1041.42   42.41
  -4  -1  -7  974.95   39.06
  -4  -1  -8 5599.69  104.03
  -4  -1  -8 5447.26  122.36
  -4  -1  -9 3463.13   69.75
  -4  -1  -9 3274.32   87.29
  -4  -1 -10 1831.32   48.33
  -4  -1 -10 1769.62   64.26
  -4  -1 -11 4371.47   95.58
  -4  -1 -11 4490.64  118.30
  -4  -1 -12 1641.20   47.67
  -4  -1 -12 1548.37   65.36
  -4  -1 -13 1015.97   39.52
  -4  -1 -13  962.48   56.89
   4   2 -17    6.68    2.76
   4   2 -17   16.73   20.66
   4   2 -17   34.08   17.02
   4   2 -16  933.77   39.71
   4   2 -16  835.90   13.32
   4   2 -16  941.85   33.86
   4   2 -15   46.69   20.06
   4   2 -15   42.40   16.54
   4   2 -14  650.47   46.96
   4   2 -14  615.47   50.24
   4   2 -13   95.87   19.84
   4   2 -13   76.16   19.18
   4   2 -12  158.67   20.45
   4   2 -12  132.44   20.23
   4   2 -11  250.73   18.11
   4   2 -11  238.24   22.19
   4   2 -1013677.90  289.28
   4   2 -1014064.10  288.69
   4   2  -9 2246.86   50.57
   4   2  -9 2229.59   45.77
   4   2  -8 2489.43   52.79
   4   2  -8 2627.30   63.60
   4   2  -7 8910.24  170.05
   4   2  -7 9408.11  169.88
   4   2  -6  200.53   15.55
   4   2  -6  195.77   12.40
   4   2  -5  100.79   12.83
   4   2  -5  121.64   10.53
   4   2  -4    7.81   10.03
   4   2  -4   11.21    8.07
  -4  -2   4   22.53    2.73
  -4  -2   4   19.92    2.42
   4   2  -3 7218.06  127.17
   4   2  -3 7230.77  120.88
  -4  -2   3 7595.42  113.60
  -4  -2   3 7275.68  111.70
   4   2  -2 9416.31  169.11
   4   2  -2 9514.86  164.71
  -4  -2   2 9932.67  157.72
  -4  -2   2 9554.64  174.28
   4   2  -1 9315.58  158.57
   4   2  -1 9633.69  169.54
  -4  -2   1 9260.80  150.70
  -4  -2   1 9154.77  160.80
   4   2   0  465.14   11.53
   4   2   0  427.55   13.56
  -4  -2   0  432.27   15.74
  -4  -2   0  448.38   10.85
   4   2   118124.70  362.05
   4   2   118320.30  357.72
  -4  -2  -117870.20  376.78
  -4  -2  -118701.20  372.01
   4   2   2 4404.63   66.33
   4   2   2 4322.56   70.44
  -4  -2  -2 4158.38   77.74
  -4  -2  -2 4342.37   69.23
   4   2   3 1350.99   24.02
   4   2   3 1344.41   20.77
  -4  -2  -3 1393.54   34.57
  -4  -2  -3 1330.83   25.38
   4   2   4    3.08    3.97
   4   2   4    4.68    2.89
  -4  -2  -4   -3.18   13.02
  -4  -2  -4    8.38    8.14
   4   2   5  325.35    4.79
   4   2   5  341.74    9.62
  -4  -2  -5  305.90   23.25
  -4  -2  -5  323.65   15.38
  -4  -2  -6 2229.13   57.07
  -4  -2  -6 2243.44   44.73
  -4  -2  -7 1419.80   73.40
  -4  -2  -7 1508.84   36.01
  -4  -2  -823813.70  588.36
  -4  -2  -823154.20  577.74
  -4  -2  -824130.20  595.98
  -4  -2  -913793.70  292.10
  -4  -2  -913629.30  320.55
  -4  -2 -1013686.20  297.26
  -4  -2 -1013669.70  331.21
  -4  -2 -11   12.40   17.32
  -4  -2 -11    8.10   51.80
  -4  -2 -12   13.29   32.49
  -4  -2 -12   22.81   34.48
  -4  -2 -13  156.16   23.60
  -4  -2 -13   98.20   44.72
   4   3 -17  809.37   41.27
   4   3 -17  777.59   35.52
   4   3 -16  173.32   21.64
   4   3 -16  115.50   26.15
   4   3 -15  106.34   19.21
   4   3 -15   96.33   22.80
   4   3 -14   85.26   31.09
   4   3 -14   97.37   21.19
   4   3 -13  352.01   22.52
   4   3 -13  356.53   26.11
   4   3 -12 4880.40   97.98
   4   3 -12 4871.63  103.33
   4   3 -11 2911.11   88.94
   4   3 -11 2978.18   61.42
   4   3 -10  157.94   19.26
   4   3 -10  160.74   20.25
   4   3  -9   40.42   15.48
   4   3  -9   33.61   16.60
   4   3  -8 1118.67   32.26
   4   3  -8 1111.33   35.70
   4   3  -7 7649.62  169.56
   4   3  -7 7745.46  148.10
   4   3  -6  140.82   15.34
   4   3  -6  145.21   16.67
   4   3  -5  799.35   23.63
   4   3  -5  759.58   24.53
  -4  -3   5  809.33    8.19
  -4  -3   5  805.42    8.06
   4   3  -4  123.93   12.09
   4   3  -4   96.48   12.75
  -4  -3   4   88.20    4.66
  -4  -3   4   92.82    5.16
   4   3  -3 1494.48   42.25
   4   3  -3 1538.27   31.13
  -4  -3   3 1531.54   25.82
  -4  -3   3 1538.09   22.95
   4   3  -2 2384.86   53.31
   4   3  -2 2233.44   40.24
  -4  -3   2 2300.79   34.82
  -4  -3   2 2276.55   30.64
   4   3  -1   44.79    8.97
   4   3  -1   40.78   14.16
  -4  -3   1   45.40    7.97
  -4  -3   1   46.30    9.31
   4   3   0 7595.66  129.14
   4   3   0 7675.29  127.00
  -4  -3   0 7697.91  136.71
  -4  -3   0 7523.28  123.56
   4   3   110824.10  197.24
   4   3   1 9953.07  175.99
  -4  -3  -110335.60  223.04
  -4  -3  -110291.40  182.27
   4   3   2 1403.09   27.54
   4   3   2 1365.84   23.12
  -4  -3  -2 1355.03   26.11
  -4  -3  -2 1355.62   38.33
   4   3   3 4967.73   74.40
   4   3   3 5024.48   75.18
  -4  -3  -3 4759.94   99.49
  -4  -3  -3 4906.20   95.42
   4   3   4  922.49   14.50
   4   3   4  857.34   14.64
  -4  -3  -4  842.71   35.29
  -4  -3  -4  880.25   32.60
   4   3   5 3612.67   46.67
   4   3   5 3481.93   45.09
  -4  -3  -5 3525.26   84.06
  -4  -3  -5 3458.43   62.63
  -4  -3  -6   -4.35   10.95
  -4  -3  -6   -8.07   20.35
  -4  -3  -7 2810.00   80.19
  -4  -3  -7 2835.62   56.80
  -4  -3  -8 2112.20   72.28
  -4  -3  -8 2146.91   69.10
  -4  -3  -9 5428.95  143.00
  -4  -3  -9 5618.23  112.23
  -4  -3 -10  135.71   36.93
  -4  -3 -10  130.39   20.26
  -4  -3 -11  894.26   91.13
  -4  -3 -11  911.59   37.12
  -4  -3 -12  135.07   22.78
  -4  -3 -12  135.49   34.52
   4   4 -16 1600.95   49.97
   4   4 -16 1600.80   55.26
   4   4 -15  669.26   32.34
   4   4 -15  640.31   35.94
   4   4 -14  952.19   63.13
   4   4 -14  963.57   36.64
   4   4 -13  283.51   26.66
   4   4 -13  293.30   22.95
   4   4 -12 2001.62   55.26
   4   4 -12 2116.97   51.58
   4   4 -11  617.98   29.47
   4   4 -11  638.11   26.76
   4   4 -10  226.45   21.25
   4   4 -10  235.52   19.14
   4   4  -9  316.44   23.12
   4   4  -9  345.51   35.46
   4   4  -837282.80  993.95
   4   4  -839473.80 1085.47
   4   4  -7  727.87   27.96
   4   4  -7  748.75   40.08
   4   4  -6 6717.37  131.03
   4   4  -6 7041.57  150.30
  -4  -4   6 7018.11   95.68
  -4  -4   6 7729.04  106.39
   4   4  -5  678.95   23.93
   4   4  -5  719.84   34.02
  -4  -4   5  731.96    8.78
  -4  -4   5  725.33   11.61
   4   4  -4 1534.50   33.89
   4   4  -4 1570.20   31.67
  -4  -4   4 1564.63   23.91
  -4  -4   4 1510.42   23.33
   4   4  -3  871.08   23.25
   4   4  -3  873.90   21.03
  -4  -4   3  863.03   14.21
  -4  -4   3  856.13   17.71
   4   4  -2  436.57   16.01
   4   4  -2  407.54   14.14
  -4  -4   2  430.44   11.92
  -4  -4   2  408.07    9.61
   4   4  -1  891.40   21.48
   4   4  -1  885.19   19.71
  -4  -4   1  893.76   19.92
  -4  -4   1  908.48   23.74
   4   4   032005.70  765.16
   4   4   031581.10  785.60
  -4  -4   032450.10  790.50
  -4  -4   031637.30  769.51
   4   4   1 2982.37   51.42
   4   4   1 2957.82   48.63
  -4  -4  -1 2900.18   71.12
  -4  -4  -1 2917.44   48.72
   4   4   2   76.18   12.71
   4   4   2   71.53    6.80
  -4  -4  -2   62.55   13.77
  -4  -4  -2   66.38    9.79
   4   4   3  141.82   13.44
   4   4   3  148.04   12.42
  -4  -4  -3  171.86   17.04
  -4  -4  -3  133.08   11.91
   4   4   4  686.15   18.88
   4   4   4  712.65   12.72
  -4  -4  -4  678.02   45.85
  -4  -4  -4  722.85   33.67
   4   4   5 2521.97   41.74
   4   4   5 2566.69   33.95
  -4  -4  -5 2670.45   62.84
  -4  -4  -5 2623.00   50.78
  -4  -4  -6   78.49   21.20
  -4  -4  -6   91.59   14.31
  -4  -4  -7  395.84   30.97
  -4  -4  -7  397.18   22.07
  -4  -4  -8 3409.53   87.96
  -4  -4  -8 3356.90   70.61
  -4  -4  -9  889.88   73.56
  -4  -4  -9  874.43   32.02
  -4  -4 -10  311.41   61.18
  -4  -4 -10  354.40   26.01
  -4  -4 -11 2307.71   78.47
  -4  -4 -11 2246.39   61.12
  -4  -4 -12 1563.18   69.62
  -4  -4 -12 1599.07   52.84
   4   5 -16  254.84   54.54
   4   5 -16  360.44   38.32
   4   5 -15  106.71   25.96
   4   5 -15  105.13   31.16
   4   5 -14 3928.84   96.41
   4   5 -14 3973.55  107.90
   4   5 -13   61.29   40.92
   4   5 -13   62.36   22.48
   4   5 -12  547.11   28.04
   4   5 -12  534.18   31.14
   4   5 -11  217.75   21.46
   4   5 -11  221.12   41.31
   4   5 -10 2254.03   57.81
   4   5 -10 2338.38   55.08
   4   5  -9 2241.25   56.28
   4   5  -9 2125.62   51.84
   4   5  -814109.10  306.14
   4   5  -814035.90  302.23
   4   5  -714666.00  312.98
   4   5  -714587.80  267.11
  -4  -5   714626.90  252.24
   4   5  -6 7140.20  137.24
   4   5  -6 7002.38  109.91
  -4  -5   6 7314.95  110.80
  -4  -5   6 6932.27  135.83
   4   5  -5 4530.86   84.50
   4   5  -5 4485.44   68.83
  -4  -5   5 4607.90   63.25
  -4  -5   5 4334.58   84.20
   4   5  -4 8015.71  148.68
   4   5  -4 7901.84  134.65
  -4  -5   4 8181.02  135.96
  -4  -5   4 7843.75  148.18
   4   5  -3   34.00   14.48
  -4  -5   3   17.30    9.29
  -4  -5   3   19.06   11.22
   4   5  -2 3585.29   69.41
   4   5  -2 3430.77   60.07
  -4  -5   2 3635.34   56.98
  -4  -5   2 3480.53   61.82
   4   5  -1 2015.57   54.50
   4   5  -1 1887.26   38.57
  -4  -5   1 1950.64   34.75
  -4  -5   1 1821.90   35.06
   4   5   0 2310.53   40.29
   4   5   0 2205.24   46.92
  -4  -5   0 2273.24   43.57
  -4  -5   0 2179.13   38.59
   4   5   1 1834.48   32.92
  -4  -5  -1 1831.23   38.93
  -4  -5  -1 1834.59   34.14
   4   5   2  410.23   13.40
   4   5   2  428.14   13.65
  -4  -5  -2  446.84   20.88
  -4  -5  -2  415.82   17.23
   4   5   328968.20  720.57
   4   5   330591.60  715.75
  -4  -5  -331328.80  763.89
  -4  -5  -330100.90  758.31
   4   5   4   35.13    7.37
   4   5   4   20.51   10.60
  -4  -5  -4   26.77   17.13
  -4  -5  -4   20.34   21.86
   4   5   5 2423.64   34.24
   4   5   5 2468.28   47.62
  -4  -5  -5 2500.46   61.65
  -4  -5  -5 2460.35   50.72
   4   5   6 1100.87   13.89
   4   5   6 1266.79   22.30
  -4  -5  -6 1191.48   42.15
  -4  -5  -6 1173.98   32.96
  -4  -5  -7 3798.05   92.57
  -4  -5  -7 3803.42   78.66
  -4  -5  -8 1634.93   57.37
  -4  -5  -8 1702.61   45.78
  -4  -5  -9   95.77   28.48
  -4  -5  -9  144.25   21.25
  -4  -5 -10  275.44   35.56
  -4  -5 -10  292.83   27.06
  -4  -5 -11 1748.44   70.29
  -4  -5 -11 1742.28   55.41
   4   6 -15 2885.31   78.55
   4   6 -15 2836.77   81.85
   4   6 -14  121.27   24.24
   4   6 -14  117.11   26.27
   4   6 -13  737.37   68.52
   4   6 -13  800.67   63.43
   4   6 -12   71.83   28.85
   4   6 -12   62.92   22.93
   4   6 -11 3948.39  112.01
   4   6 -11 3870.24   93.94
   4   6 -1012949.30  307.17
   4   6 -1012569.90  275.86
   4   6 -1010734.80  185.19
  -4  -6  1012860.70  211.97
   4   6  -9   -0.37    6.91
   4   6  -9  -49.53   23.79
  -4  -6   9    4.53    3.86
  -4  -6   9   -3.27   17.78
   4   6  -8  653.89   39.80
   4   6  -8  641.09   12.31
  -4  -6   8  671.32    9.41
  -4  -6   8  628.75   32.16
   4   6  -715902.30  373.19
   4   6  -715781.10  308.52
  -4  -6   716405.10  302.14
  -4  -6   715286.70  345.13
   4   6  -6   26.01   20.97
   4   6  -6   25.23    7.56
  -4  -6   6   40.21    4.30
  -4  -6   6   40.73   25.93
   4   6  -5 2955.33   91.65
   4   6  -5 2816.40   57.86
  -4  -6   5 2855.80   45.45
  -4  -6   5 2861.00   56.81
   4   6  -4 1349.87   27.81
   4   6  -4 1409.06   34.76
  -4  -6   4 1375.55   27.43
  -4  -6   4 1401.16   32.25
   4   6  -3 5602.90  100.63
   4   6  -3 5704.30  106.58
  -4  -6   3 5866.63   93.56
  -4  -6   3 5777.53  104.40
   4   6  -2 4504.28   89.62
   4   6  -2 4222.31   95.59
  -4  -6   2 4435.09   84.13
  -4  -6   2 4244.17   75.57
   4   6  -1  521.67   23.51
   4   6  -1  493.91   21.49
  -4  -6   1  527.97   25.82
  -4  -6   1  523.86   16.70
   4   6   0   14.69    9.99
   4   6   0   18.68   13.63
  -4  -6   0    9.82   16.70
  -4  -6   0   21.22    8.43
   4   6   1 4687.29   86.25
   4   6   1 4238.58   89.07
  -4  -6  -1 4532.15   83.59
  -4  -6  -1 4373.55   88.43
   4   6   210628.50  204.88
   4   6   210320.90  221.17
  -4  -6  -210115.00  186.15
  -4  -6  -210750.00  216.44
   4   6   3  761.52   21.71
  -4  -6  -3  789.19   30.47
  -4  -6  -3  782.84   18.49
   4   6   4 1036.20   20.54
   4   6   4 1022.40   37.31
  -4  -6  -4 1108.17   59.58
  -4  -6  -4 1056.45   31.30
   4   6   5 4173.14   64.72
   4   6   5 4284.45   83.04
  -4  -6  -5 4550.59   99.27
  -4  -6  -5 4475.47   89.03
   4   6   6 2309.42   32.50
   4   6   6 2486.49   46.95
  -4  -6  -6 2464.60   65.35
  -4  -6  -6 2469.82   54.85
  -4  -6  -7 5979.16  137.49
  -4  -6  -7 5802.80  121.40
  -4  -6  -8    7.66   21.60
  -4  -6  -8    6.74   16.64
  -4  -6  -9  690.90   42.75
  -4  -6  -9  692.19   34.34
  -4  -6 -10 1852.40   68.11
  -4  -6 -10 1794.63   56.19
   4   7 -14   -4.16   26.38
   4   7 -14   -0.85   21.44
   4   7 -13  156.64   52.25
   4   7 -13  211.69   29.52
   4   7 -12   57.04   22.56
   4   7 -12   64.53   24.37
   4   7 -12   49.06    3.70
  -4  -7  12   51.54    2.77
   4   7 -11 8756.22  197.10
   4   7 -11 7630.63  132.81
  -4  -7  11 8840.90  200.97
  -4  -7  11 8524.93  137.67
   4   7 -10 5124.07   82.74
   4   7 -10 5505.35  125.99
  -4  -7  10 5415.23   84.62
  -4  -7  10 5829.42  134.90
   4   7  -9 5238.37  116.66
   4   7  -9 4973.75   92.40
  -4  -7   9 5251.84   77.10
  -4  -7   9 5092.92  115.83
   4   7  -8 4698.74   91.71
   4   7  -8 4795.84  104.49
  -4  -7   8 4830.55   76.97
  -4  -7   8 4858.81  135.00
   4   7  -7   86.34   11.13
   4   7  -7   96.09   38.40
  -4  -7   7   84.72    5.53
  -4  -7   7   84.85   17.03
   4   7  -6  975.86   34.79
  -4  -7   6  856.17   14.78
  -4  -7   6  866.79   29.26
   4   7  -5 1649.61   34.46
   4   7  -5 1797.61   54.98
  -4  -7   5 1703.21   26.84
  -4  -7   5 1686.31   41.11
   4   7  -4 5593.04  122.24
   4   7  -4 5385.02  101.00
  -4  -7   4 5886.71   94.41
  -4  -7   4 5454.69  105.18
   4   7  -3  132.09   32.76
   4   7  -3  128.96   24.62
  -4  -7   3  120.75    8.94
  -4  -7   3  118.89   23.92
   4   7  -2  109.08   15.32
   4   7  -2  108.29   15.41
  -4  -7   2  109.45    9.65
  -4  -7   2   97.30   21.94
   4   7  -1   -9.02   23.55
   4   7  -1    5.30   12.99
  -4  -7   1    5.10    8.58
  -4  -7   1   -2.46   16.57
   4   7   0 5566.43  112.72
   4   7   0 5557.54  116.52
  -4  -7   0 5759.38  106.10
  -4  -7   0 5462.16   98.36
   4   7   112291.50  256.47
   4   7   112390.90  274.06
  -4  -7  -112742.50  262.25
  -4  -7  -112396.90  244.82
   4   7   2 3136.45   64.27
   4   7   2 3132.03  108.33
  -4  -7  -2 3186.51   88.50
  -4  -7  -2 3193.99   55.81
   4   7   313838.00  295.30
   4   7   314314.60  335.89
  -4  -7  -314626.30  322.69
  -4  -7  -314242.10  302.54
   4   7   4  645.95   37.82
   4   7   4  599.04   21.82
  -4  -7  -4  675.78   30.97
  -4  -7  -4  617.00   16.31
   4   7   5  330.98   11.77
   4   7   5  340.55   24.68
  -4  -7  -5  352.36   45.30
  -4  -7  -5  346.93   22.55
   4   7   6  364.01   22.20
   4   7   6  367.36   10.41
  -4  -7  -6  401.67   29.83
  -4  -7  -6  373.92   25.11
   4   7   7  495.07   10.55
   4   7   7  481.06   12.08
  -4  -7  -7  541.22   47.44
  -4  -7  -7  561.10   35.00
  -4  -7  -8 2165.16   67.00
  -4  -7  -8 2120.61   57.08
   4   8 -13  357.03   57.58
   4   8 -13   45.71   29.12
   4   8 -12 4286.31  120.47
  -4  -8  12 4073.38  102.71
  -4  -8  12 3402.39   54.29
   4   8 -11 2146.92   46.69
  -4  -8  11 2220.74   32.53
   4   8 -10 2033.58   76.97
  -4  -8  10 1993.28   63.83
   4   8  -9 1011.92   51.25
   4   8  -9  859.89   21.54
  -4  -8   9  920.47   21.66
  -4  -8   9  886.80   36.48
   4   8  -8 1270.42   28.50
  -4  -8   8 1324.91   27.68
  -4  -8   8 1468.26   43.10
   4   8  -7   60.13   20.22
   4   8  -7   32.51   20.34
  -4  -8   7   38.33    6.25
  -4  -8   7   45.24   16.99
   4   8  -6   10.01   13.13
   4   8  -6    8.59   18.89
  -4  -8   6   38.22    6.50
  -4  -8   6   14.28   15.61
   4   8  -5 5662.25  121.52
   4   8  -5 5336.25  106.66
  -4  -8   5 5477.60  137.31
  -4  -8   5 5616.53   91.76
   4   8  -4  445.99   21.96
  -4  -8   4  450.18   13.84
  -4  -8   4  450.81   22.39
   4   8  -3   69.92   20.57
   4   8  -3   83.77   15.91
  -4  -8   3   66.19    9.36
  -4  -8   3   66.74   14.47
   4   8  -2  895.76   35.88
   4   8  -2  881.15   49.23
  -4  -8   2  941.54   22.87
  -4  -8   2  879.95   27.07
   4   8  -1  477.70   25.16
   4   8  -1  423.38   26.30
  -4  -8   1  441.72   17.70
  -4  -8   1  434.03   19.74
   4   8   0 1381.53   62.31
   4   8   0 1286.22   43.95
  -4  -8   0 1454.91   35.61
  -4  -8   0 1310.17   32.59
   4   8   110088.20  216.96
   4   8   110497.60  237.07
  -4  -8  -110696.70  217.07
  -4  -8  -1 9951.07  195.17
   4   8   2  463.24   24.56
   4   8   2  440.17   33.33
  -4  -8  -2  458.04   23.51
  -4  -8  -2  470.08   27.13
   4   8   310260.00  281.67
   4   8   3 9862.28  210.94
  -4  -8  -310282.60  217.32
  -4  -8  -3 9693.26  185.16
   4   8   4    9.82   22.54
   4   8   4   13.08   21.80
  -4  -8  -4    6.28    7.72
   4   8   5  813.93   44.65
   4   8   5  776.28   24.94
  -4  -8  -5  813.46   34.24
  -4  -8  -5  745.46   17.96
   4   8   6  210.34   13.57
   4   8   6  186.98   10.35
  -4  -8  -6  210.18   26.68
  -4  -8  -6  229.80   23.82
   4   8   7 1433.54   29.43
   4   8   7 1531.84   34.90
  -4  -8  -7 1734.19   55.59
  -4  -8  -7 1710.63   51.40
   4   9 -11  257.58   34.33
   4   9 -11  238.28   22.67
  -4  -9  11  260.70   15.00
   4   9 -10 4145.45  111.04
   4   9 -10 3995.08   76.47
  -4  -9  10 4168.21   67.85
  -4  -9  10 4223.47  103.53
   4   9  -9  464.64   65.03
   4   9  -9  427.82   18.90
  -4  -9   9  435.85   12.28
  -4  -9   9  423.67   31.07
   4   9  -8  107.11   50.61
   4   9  -8  100.65   14.21
  -4  -9   8   95.81    8.20
  -4  -9   8   93.69   21.46
   4   9  -7  825.53   43.79
  -4  -9   7  870.35   18.02
  -4  -9   7  804.48   55.22
   4   9  -6 2366.82   73.97
   4   9  -6 2212.89   54.63
  -4  -9   6 2314.71   39.77
  -4  -9   6 2198.76   56.87
   4   9  -5 2479.19   73.96
   4   9  -5 2337.55   58.50
  -4  -9   5 2500.40   43.52
  -4  -9   5 2400.69   58.94
   4   9  -4  779.21   63.41
   4   9  -4  716.26   50.31
  -4  -9   4  725.13   28.26
  -4  -9   4  733.32   29.14
   4   9  -3  267.26   25.79
   4   9  -3  292.89   23.68
  -4  -9   3  281.38   22.82
  -4  -9   3  282.66   20.91
   4   9  -2  145.24   38.60
   4   9  -2  176.34   22.94
  -4  -9   2  195.57   23.32
  -4  -9   2  195.56   18.16
   4   9  -1 6765.62  152.85
   4   9  -1 6826.98  154.11
  -4  -9   1 6946.95  133.04
  -4  -9   1 6520.83  134.58
   4   9   012792.30  294.19
   4   9   012335.70  293.45
  -4  -9   012921.60  273.22
  -4  -9   012000.40  260.29
   4   9   1  559.65   52.81
   4   9   1  618.89   60.78
  -4  -9  -1  609.89   22.18
  -4  -9  -1  592.08   25.28
   4   9   2  938.34   45.23
   4   9   2  908.63   39.82
  -4  -9  -2  932.16   31.50
  -4  -9  -2  905.38   24.90
   4   9   3  874.46   46.13
   4   9   3  832.13   33.32
  -4  -9  -3  863.28   33.43
  -4  -9  -3  826.15   33.83
   4   9   4  853.86   47.99
   4   9   4  785.64   47.96
  -4  -9  -4  885.33   35.28
  -4  -9  -4  825.37   21.62
   4   9   5  275.45   38.38
   4   9   5  306.58   23.06
  -4  -9  -5  276.88   26.32
  -4  -9  -5  269.37   21.27
   4  10  -8   34.43   50.95
   4  10  -8   21.26   14.90
  -4 -10   8   29.11    8.51
  -4 -10   8   26.06   20.83
   4  10  -7 1860.53   66.57
   4  10  -7 1748.44   70.29
  -4 -10   7 1853.97   34.73
  -4 -10   7 1723.63   53.84
   4  10  -6  775.30   43.54
   4  10  -6  723.16   34.05
  -4 -10   6  788.51   29.66
  -4 -10   6  718.82   34.61
   4  10  -5   67.75   25.63
   4  10  -5   60.27   21.78
  -4 -10   5   84.85   10.89
  -4 -10   5   72.81   19.99
   4  10  -4  321.47   33.74
   4  10  -4  321.90   48.21
  -4 -10   4  332.03   15.80
  -4 -10   4  353.83   25.04
   4  10  -3 3721.35   98.83
   4  10  -3 3685.79   91.02
  -4 -10   3 3747.26   71.27
  -4 -10   3 3504.36   81.17
   4  10  -2 3658.71  129.48
   4  10  -2 3850.41   96.34
  -4 -10   2 4056.88   77.81
  -4 -10   2 3659.88   82.77
   4  10  -1  140.96   26.27
   4  10  -1  117.56   25.60
  -4 -10   1  127.71   15.36
  -4 -10   1  120.81   17.97
   4  10   0   22.39   22.76
   4  10   0   21.56   24.74
  -4 -10   0   16.79   14.08
  -4 -10   0   25.23   13.84
   4  10   1 2571.12  113.30
   4  10   1 2506.77   76.23
  -4 -10  -1 2594.04   58.87
  -4 -10  -1 2425.17   54.79
   5  -9  -6 1371.13   39.39
   5  -9  -6 1333.91   76.15
  -5   9   6 1387.95   52.26
  -5   9   6 1328.70   58.68
   5  -9  -5    4.05   14.49
   5  -9  -5  -24.65   34.32
  -5   9   5    4.94   20.00
  -5   9   5  -31.51   24.88
   5  -9  -4 6650.25  136.93
   5  -9  -4 6597.98  194.88
  -5   9   4 6544.70  149.38
  -5   9   4 6714.05  239.87
   5  -9  -3   70.39   18.32
   5  -9  -3   71.55   40.54
  -5   9   3   72.01   24.11
  -5   9   3   53.23   38.51
   5  -9  -2   82.32   33.72
   5  -9  -2   75.13   18.20
  -5   9   2   81.92   22.00
  -5   9   2   99.72   39.18
   5  -9  -1 1335.92   64.90
   5  -9  -1 1301.95   39.41
  -5   9   1 1312.49   58.24
  -5   9   1 1377.78   45.57
   5  -9   0  967.70   89.89
   5  -9   0  915.81   34.17
  -5   9   0  844.85   49.74
  -5   9   0  935.51   61.75
   5  -9   1 2371.07   80.89
   5  -9   1 2451.67   83.20
  -5   9  -1 2422.21   77.76
  -5   9  -1 2506.72   63.05
   5  -9   2   -1.17   23.61
   5  -9   2   -1.96   15.55
  -5   9  -2   -6.44   23.86
  -5   9  -2    1.11   16.46
   5  -9   3  289.86   25.38
   5  -9   3  248.44   34.35
  -5   9  -3  276.68   36.45
  -5   9  -3  312.51   27.08
   5  -9   4 3009.23   74.41
   5  -9   4 3098.95   89.55
  -5   9  -4 3017.39   93.36
  -5   9  -4 2962.72  104.97
   5  -9   5 1374.14   47.08
   5  -9   5 1294.52   60.48
  -5   9  -5 1359.67   59.36
  -5   9  -5 1397.80   49.26
   5  -8  -9 2703.34   57.58
   5  -8  -9 2802.02   95.71
  -5   8   9 2774.90   82.04
  -5   8   9 2769.38   80.49
   5  -8  -8  109.72   15.72
   5  -8  -8   89.84   33.86
  -5   8   8   90.60   27.56
  -5   8   8   82.44   24.20
   5  -8  -7 1341.68   35.18
   5  -8  -7 1359.24  101.33
  -5   8   7 1356.47   62.42
  -5   8   7 1367.26   46.89
   5  -8  -6    4.75   12.67
   5  -8  -6    8.70   27.84
  -5   8   6    5.62   27.02
  -5   8   6   30.58   30.36
   5  -8  -5  931.28   29.18
   5  -8  -5 1004.28   55.74
  -5   8   5  953.09   59.01
  -5   8   5  949.88   46.23
   5  -8  -4  853.89   27.76
   5  -8  -4  852.70   52.49
  -5   8   4  827.11   34.26
  -5   8   4  787.94   42.53
   5  -8  -3  433.49   21.40
   5  -8  -3  440.83   77.59
  -5   8   3  416.14   25.83
  -5   8   3  386.78   48.35
   5  -8  -2  238.09   18.82
   5  -8  -2  208.51   40.79
  -5   8   2  206.14   21.88
  -5   8   2  207.42   41.13
   5  -8  -1 1347.66   54.88
   5  -8  -1 1423.69   68.94
  -5   8   1 1390.07   53.94
  -5   8   1 1325.40   58.27
   5  -8   0  348.32   38.33
   5  -8   0  389.28   22.46
  -5   8   0  374.71   34.14
  -5   8   0  405.50   24.39
   5  -8   1   10.59   23.98
   5  -8   1    6.80   13.62
  -5   8  -1    3.33   21.95
  -5   8  -1    4.03   15.04
   5  -8   2   13.23   22.06
   5  -8   2    3.62   14.18
  -5   8  -2    1.20   37.64
  -5   8  -2    7.40   26.21
   5  -8   3  350.16   34.68
   5  -8   3  372.93   24.58
  -5   8  -3  402.93   34.77
  -5   8  -3  417.74   25.32
   5  -8   4  767.51   32.51
   5  -8   4  804.28   40.14
  -5   8  -4  798.35   42.55
  -5   8  -4  841.37   52.68
   5  -8   5 1840.27   51.22
   5  -8   5 1877.82   60.53
  -5   8  -5 1791.53   62.91
  -5   8  -5 1916.43   52.93
   5  -8   6   10.38   17.99
   5  -8   6   -0.09   22.60
  -5   8  -6   16.66   21.71
  -5   8  -6   13.97   31.60
   5  -8   7 2591.47   96.66
   5  -8   7 2508.74   68.42
  -5   8  -7 2429.97   72.98
  -5   8  -7 2542.72   64.62
   5  -7 -11  648.38   24.69
   5  -7 -11  691.63   50.80
  -5   7  11  615.57   38.19
  -5   7  11  639.23   39.04
   5  -7 -10  182.00   17.04
   5  -7 -10  254.69   37.48
  -5   7  10  197.12   29.13
  -5   7  10  189.84   27.22
   5  -7  -9 7777.42  172.23
   5  -7  -9 7791.64  199.57
  -5   7   9 7448.19  171.90
  -5   7   9 7702.11  173.92
   5  -7  -8   12.47   11.19
   5  -7  -8    8.44   26.55
  -5   7   8    4.44   21.23
  -5   7   8    1.38   17.51
   5  -7  -7  837.25   25.08
   5  -7  -7  864.78   49.93
  -5   7   7  872.68   75.38
  -5   7   7  841.88   33.74
   5  -7  -6  238.29   16.18
   5  -7  -6  226.57   60.07
  -5   7   6  249.97   35.50
  -5   7   6  238.91   21.74
   5  -7  -5  868.20   25.26
   5  -7  -5  851.16   48.96
  -5   7   5  911.53   31.51
  -5   7   5  858.18   75.72
   5  -7  -4  705.40   23.04
   5  -7  -4  674.93   44.13
  -5   7   4  697.73   27.27
  -5   7   4  693.51   37.74
   5  -7  -3   24.81   21.10
   5  -7  -3   23.85   25.49
  -5   7   3   27.13   14.10
  -5   7   3   34.89   46.11
   5  -7  -2   61.41   13.51
   5  -7  -2   87.00   27.77
  -5   7   2   68.93   15.45
  -5   7   2   64.90   30.95
   5  -7  -1 2930.48   60.63
   5  -7  -1 2965.03   86.64
  -5   7   1 2857.18   90.76
  -5   7   1 2934.47   60.61
   5  -7   0 9008.16  177.74
   5  -7   0 8751.17  220.15
  -5   7   0 8592.12  197.40
  -5   7   0 9279.83  186.51
   5  -7   1 1902.30   45.91
   5  -7   1 2025.94   75.27
  -5   7  -1 1985.25   47.65
  -5   7  -1 1848.43   59.20
   5  -7   2   65.34   24.69
   5  -7   2   59.13   15.18
  -5   7  -2   66.49   27.96
  -5   7  -2   74.32   22.54
   5  -7   3  384.56   53.18
   5  -7   3  350.26   20.64
  -5   7  -3  300.86   48.98
  -5   7  -3  303.76   21.25
   5  -7   4  176.18   26.06
   5  -7   4  203.47   19.44
  -5   7  -4  172.35   26.56
  -5   7  -4  215.64   19.77
   5  -7   5  935.67   34.14
   5  -7   5  875.54   37.69
  -5   7  -5  879.64   40.09
  -5   7  -5  953.78   32.56
   5  -7   6 2806.85   66.28
   5  -7   6 2720.00   98.24
  -5   7  -6 2772.70   74.22
  -5   7  -6 2830.58   88.74
   5  -7   7    7.97   16.54
   5  -7   7   -2.90   18.80
  -5   7  -7   15.96   18.11
  -5   7  -7    4.21   16.13
   5  -7   8  456.72   28.67
   5  -7   8  430.68   25.37
  -5   7  -8  396.51   29.92
  -5   7  -8  456.53   27.93
   5  -7   9  537.90   32.12
   5  -7   9  515.24   31.57
  -5   7  -9  493.58   31.77
  -5   7  -9  544.58   30.92
   5  -6 -12 3369.75   64.24
   5  -6 -12 3312.06  113.16
  -5   6  12 3330.42   85.18
  -5   6  12 3291.04   90.32
   5  -6 -11 6815.96  146.41
   5  -6 -11 6891.45  189.67
  -5   6  11 6895.65  155.88
  -5   6  11 6839.41  157.78
   5  -6 -10  794.42   22.78
   5  -6 -10  797.24   57.43
  -5   6  10  807.36   34.44
  -5   6  10  747.90   37.82
   5  -6  -9    1.83    9.50
   5  -6  -9    3.47   29.55
  -5   6   9   -0.45   18.45
  -5   6   9    5.71   15.09
   5  -6  -8 1325.56   30.56
   5  -6  -8 1312.19   68.29
  -5   6   8 1381.76   75.61
  -5   6   8 1309.41   39.55
   5  -6  -7 2142.37   43.58
   5  -6  -7 2228.43   87.14
  -5   6   7 2167.54   63.39
  -5   6   7 2199.39   54.12
   5  -6  -6 1718.02   37.71
   5  -6  -6 1729.04   78.60
  -5   6   6 1768.38   64.77
  -5   6   6 1747.16   65.52
   5  -6  -511697.00  253.69
   5  -6  -511851.50  281.06
  -5   6   511946.10  285.40
  -5   6   512293.30  282.44
   5  -6  -4 1407.00   32.08
   5  -6  -4 1385.09   55.86
  -5   6   4 1390.95   51.03
  -5   6   4 1395.58   47.42
   5  -6  -3 1848.12   37.65
   5  -6  -3 1888.62   62.03
  -5   6   3 1890.88   57.78
  -5   6   3 1867.20   54.07
   5  -6  -2  404.83   28.13
   5  -6  -2  431.32   33.54
  -5   6   2  428.84   31.25
  -5   6   2  373.59   55.15
   5  -6  -1 1803.95   37.82
   5  -6  -1 1743.77   58.66
  -5   6   1 1853.22   40.08
  -5   6   1 1806.42   63.51
   5  -6   0   14.81   11.31
   5  -6   0   -1.79   20.82
  -5   6   0   -1.08   11.81
  -5   6   0   -1.81   23.71
   5  -6   1 6915.37  154.02
   5  -6   1 7041.10  162.13
  -5   6  -1 7096.51  136.31
  -5   6  -1 6980.23  152.97
   5  -6   2   58.64   14.23
   5  -6   2   69.22   26.54
  -5   6  -2   62.05   25.25
  -5   6  -2   51.51   19.88
   5  -6   3 1468.87   49.81
   5  -6   3 1568.69   37.47
  -5   6  -3 1578.51   37.68
  -5   6  -3 1490.53   45.86
   5  -6   4 2124.80   86.03
   5  -6   4 2050.87   46.93
  -5   6  -4 2039.78   46.63
  -5   6  -4 1979.07   53.63
   5  -6   5  310.39   25.52
   5  -6   5  315.97   22.04
  -5   6  -5  304.81   42.82
  -5   6  -5  342.70   21.48
   5  -6   6 1077.27   34.90
   5  -6   6 1053.59   36.53
  -5   6  -6 1088.54   38.13
  -5   6  -6 1064.98   33.52
   5  -6   7  146.75   36.49
   5  -6   7  188.91   22.11
  -5   6  -7  212.68   22.15
  -5   6  -7  208.72   20.20
   5  -6   8  744.22   31.56
   5  -6   8  679.79   26.74
  -5   6  -8  697.14   30.75
  -5   6  -8  727.09   30.17
   5  -6   9   22.76   17.00
   5  -6   9   33.62   18.44
  -5   6  -9   25.04   17.02
  -5   6  -9   24.01   30.68
   5  -6  10 1076.74   32.35
   5  -6  10 1064.18   68.11
  -5   6 -10 1100.54   58.42
  -5   6 -10 1153.73   42.21
   5  -5 -13  131.41   11.97
   5  -5 -13   81.05   31.18
  -5   5  13   80.57   21.59
  -5   5  13   77.00   23.66
   5  -5 -12   32.34   10.00
   5  -5 -12   32.01   50.80
  -5   5  12   15.63   34.98
  -5   5  12   31.39   19.93
   5  -5 -11   -2.31   14.09
   5  -5 -11   14.00   42.37
  -5   5  11   -0.55   17.02
   5  -5 -10 3030.95   53.45
   5  -5 -10 3129.17  132.05
  -5   5  10 2999.51   67.02
  -5   5  10 3053.99   74.99
   5  -5  -9  727.18   29.74
   5  -5  -9  709.70   42.56
  -5   5   9  706.58   34.95
  -5   5   9  718.49   27.66
   5  -5  -8 2766.08   49.90
   5  -5  -8 2947.14   83.75
  -5   5   8 2802.47   71.40
  -5   5   8 2928.13   61.53
   5  -5  -711967.80  249.06
   5  -5  -711974.90  283.17
  -5   5   712045.30  305.23
  -5   5   711783.20  265.35
   5  -5  -6 6320.21  114.24
   5  -5  -6 6442.31  152.39
  -5   5   6 6451.02  142.16
  -5   5   6 6337.73  121.73
   5  -5  -5  824.12   21.71
   5  -5  -5  855.63   80.54
  -5   5   5  899.60   66.60
  -5   5   5  827.69   24.76
   5  -5  -4 7428.32  148.91
   5  -5  -4 7428.33  181.46
  -5   5   4 7662.80  141.82
  -5   5   4 7678.94  169.83
   5  -5  -3 1286.06   27.35
   5  -5  -3 1298.75   56.76
  -5   5   3 1272.49   28.83
  -5   5   3 1303.50   68.31
   5  -5  -2   60.55   10.30
   5  -5  -2   58.71   22.56
  -5   5   2   59.51   11.29
  -5   5   2   50.53   18.63
   5  -5  -1 5337.52   95.41
   5  -5  -1 5318.58  122.03
  -5   5   1 5480.03   97.51
  -5   5   1 5372.15  112.76
   5  -5   0 1453.84   46.78
   5  -5   0 1491.53   49.15
  -5   5   0 1514.02   33.71
  -5   5   0 1468.35   53.49
   5  -5   110648.50  206.52
   5  -5   110449.70  232.23
  -5   5  -110619.00  205.76
  -5   5  -110749.10  243.30
   5  -5   2 2184.55   45.45
   5  -5   2 2255.02   62.12
  -5   5  -2 2295.54   46.33
  -5   5  -2 2172.18   66.57
   5  -5   3 5704.34  110.17
   5  -5   3 5416.77  129.83
  -5   5  -3 5765.57  107.84
  -5   5  -3 5382.56  154.98
   5  -5   4  285.22   25.66
   5  -5   4  283.57   20.74
  -5   5  -4  293.07   20.95
  -5   5  -4  273.70   23.47
   5  -5   5  536.81   27.00
   5  -5   5  587.00   45.91
  -5   5  -5  516.10   25.03
  -5   5  -5  553.44   27.98
   5  -5   6 4272.21   89.05
   5  -5   6 3896.56  106.33
  -5   5  -6 4259.29   87.37
  -5   5  -6 4050.09   88.51
   5  -5   7 1298.61   38.70
   5  -5   7 1149.80   36.55
  -5   5  -7 1271.53   36.50
  -5   5  -7 1176.68   36.19
   5  -5   8 1495.01   36.18
   5  -5   8 1599.17   44.14
  -5   5  -8 1590.16   43.34
  -5   5  -8 1551.52   40.46
   5  -5   9   45.30   15.04
   5  -5   9   44.12   19.35
  -5   5  -9   67.72   31.39
  -5   5  -9   47.97   14.97
   5  -5  10  196.21   14.77
   5  -5  10  216.26   25.31
  -5   5 -10  251.68   23.70
  -5   5 -10  214.06   18.39
   5  -5  11  170.02   26.20
   5  -5  11  235.62   26.86
  -5   5 -11  210.72   25.15
  -5   5 -11  161.62   33.40
   5  -4 -14 1548.07   98.81
   5  -4 -14 1503.33   40.01
  -5   4  14 1493.86   74.08
  -5   4  14 1523.42   43.10
   5  -4 -13 1665.99   61.54
   5  -4 -13 1708.92   31.70
  -5   4  13 1731.62   52.11
  -5   4  13 1740.21   44.83
   5  -4 -12 3698.49   98.96
   5  -4 -12 3819.83   63.45
  -5   4  12 3869.60   80.70
  -5   4  12 3740.58   87.27
   5  -4 -11 1094.86   46.92
   5  -4 -11 1096.72   30.66
  -5   4  11 1084.51   36.02
  -5   4  11 1010.20   38.77
   5  -4 -10   -0.13   20.12
   5  -4 -10    0.33    6.88
  -5   4  10    6.77   16.29
  -5   4  10    6.32   19.56
   5  -4  -9  787.96   41.04
   5  -4  -9  775.80   17.92
  -5   4   9  802.95   56.19
  -5   4   9  795.05   25.59
   5  -4  -8  394.04   64.15
   5  -4  -8  400.57   13.09
  -5   4   8  406.94   18.55
  -5   4   8  411.07   28.10
   5  -4  -711512.80  213.79
   5  -4  -711220.00  266.75
  -5   4   711660.90  249.85
  -5   4   711280.00  220.86
   5  -4  -6 9369.51  166.29
   5  -4  -6 9183.00  217.33
  -5   4   6 9172.28  193.54
  -5   4   6 9481.35  177.83
   5  -4  -5  577.17   23.05
   5  -4  -5  593.39   39.27
  -5   4   5  615.90   28.32
  -5   4   5  568.13   26.00
   5  -4  -4  854.81   18.82
   5  -4  -4  926.55   65.20
  -5   4   4  915.93   32.54
  -5   4   4  862.70   20.43
   5  -4  -318649.90  389.44
   5  -4  -318324.20  430.51
  -5   4   319107.70  401.08
  -5   4   318582.80  429.72
   5  -4  -2 7237.38  128.42
   5  -4  -2 7241.55  157.63
  -5   4   2 7496.73  132.04
  -5   4   2 7334.22  158.57
   5  -4  -1 1911.79   35.61
   5  -4  -1 1954.33   64.00
  -5   4   1 1999.95   37.58
  -5   4   1 1985.80   75.41
   5  -4   0  247.58   13.24
   5  -4   0  284.94   48.02
  -5   4   0  236.49   12.99
  -5   4   0  227.47   19.90
   5  -4   1 7678.76  139.93
   5  -4   1 7692.72  163.52
  -5   4  -1 8051.07  144.75
  -5   4  -1 7396.16  149.99
   5  -4   2 1578.16   34.53
   5  -4   2 1443.57   44.80
  -5   4  -2 1532.47   33.21
  -5   4  -2 1395.10   63.52
   5  -4   3 5105.11  112.37
   5  -4   3 5115.09  109.03
  -5   4  -3 5050.43   90.41
  -5   4  -3 5031.68  109.60
   5  -4   4 1303.67   32.45
   5  -4   4 1177.05   42.46
  -5   4  -4 1243.60   31.54
  -5   4  -4 1195.77   40.17
   5  -4   5  242.42   18.99
   5  -4   5  251.16   20.82
  -5   4  -5  239.43   17.97
  -5   4  -5  249.58   22.67
   5  -4   6 1358.73   37.44
  -5   4  -6 1434.39   38.99
  -5   4  -6 1412.91   41.38
   5  -4   7  381.69   19.56
   5  -4   7  374.15   24.42
  -5   4  -7  363.52   24.12
  -5   4  -7  381.88   24.15
   5  -4   8 1011.44   39.29
   5  -4   8 1061.98   35.69
  -5   4  -8 1080.87   52.62
  -5   4  -8 1006.42   32.58
   5  -4   9  109.88   13.63
   5  -4   9   95.13   19.79
  -5   4  -9   97.38   19.07
  -5   4  -9   67.55   16.46
   5  -4  10 1617.83   48.27
   5  -4  10 1761.40   53.19
  -5   4 -10 1850.13   51.77
  -5   4 -10 1701.90   42.37
   5  -4  11  198.57   11.68
   5  -4  11  192.58   44.34
  -5   4 -11  227.42   25.05
  -5   4 -11  229.84   14.62
   5  -3 -15  227.89   32.31
   5  -3 -15  201.61   24.98
   5  -3 -15  240.47   20.67
   5  -3 -14 1427.19   54.92
   5  -3 -14 1379.97   33.45
  -5   3  14 1475.00   46.19
   5  -3 -13   52.63   24.02
   5  -3 -13   52.76    7.24
  -5   3  13   46.01   13.46
  -5   3  13   54.76   19.34
   5  -3 -12   82.33   24.67
   5  -3 -12   70.65   12.70
  -5   3  12   88.30   20.08
  -5   3  12  118.31   13.59
   5  -3 -11  123.41   25.87
   5  -3 -11  127.31    7.95
  -5   3  11  126.16   25.75
  -5   3  11  128.87   35.97
   5  -3 -10 4926.83  115.33
   5  -3 -10 4747.29   83.84
  -5   3  10 4946.58  105.99
  -5   3  10 4922.30   89.76
   5  -3  -924248.70  614.54
   5  -3  -924588.70  541.06
  -5   3   925018.70  611.63
  -5   3   925185.90  607.29
   5  -3  -8 2158.67   62.33
   5  -3  -8 2217.93   34.74
  -5   3   8 2238.77   56.32
  -5   3   8 2271.32   42.41
   5  -3  -712077.10  266.05
   5  -3  -712319.00  223.49
  -5   3   712390.40  235.12
  -5   3   712381.00  264.33
   5  -3  -6 1773.03   76.23
   5  -3  -6 1777.80   36.15
  -5   3   6 1872.76   43.27
  -5   3   6 1769.18   45.79
   5  -3  -5  432.66   17.41
   5  -3  -5  441.29   27.83
  -5   3   5  448.07   23.86
  -5   3   5  447.64   12.82
   5  -3  -4 1143.46   20.42
   5  -3  -4 1178.88   39.54
  -5   3   4 1131.05   33.77
  -5   3   4 1172.23   21.74
   5  -3  -3 3928.00   63.08
   5  -3  -3 4281.83  125.47
  -5   3   3 4158.26   83.29
  -5   3   3 4121.67   66.03
   5  -3  -2 6213.78  103.27
   5  -3  -2 6366.11  137.17
  -5   3   2 6106.35  119.74
  -5   3   2 6442.02  119.48
   5  -3  -117542.60  358.78
   5  -3  -117964.00  403.28
  -5   3   117259.90  414.09
  -5   3   118021.10  366.51
   5  -3   0 7164.55  140.20
   5  -3   0 7056.08  145.16
  -5   3   0 7128.10  123.02
  -5   3   0 7048.69  142.33
   5  -3   1  111.41   11.14
   5  -3   1  107.42   23.11
  -5   3  -1  113.48   18.85
  -5   3  -1  125.30   18.04
   5  -3   2 1224.01   28.02
   5  -3   2 1245.40   37.27
  -5   3  -2 1252.11   27.63
  -5   3  -2 1247.53   35.89
   5  -3   3 5842.73  106.43
   5  -3   3 5888.31  118.31
  -5   3  -3 5970.19  106.24
  -5   3  -3 5942.83  135.30
   5  -3   4  206.78   15.66
   5  -3   4  215.68   18.37
  -5   3  -4  196.16   25.56
  -5   3  -4  222.09   15.25
   5  -3   5 4921.74  100.15
   5  -3   5 4991.28   93.62
  -5   3  -5 4940.67   91.12
  -5   3  -5 5120.25   93.22
   5  -3   6 1831.01   52.04
   5  -3   6 1834.56   42.34
  -5   3  -6 1857.92   41.37
  -5   3  -6 1902.74   37.90
   5  -3   7  147.61   12.83
   5  -3   7  166.94   18.59
  -5   3  -7  155.84   30.78
  -5   3  -7  152.27   12.74
   5  -3   8 3201.73   57.65
   5  -3   8 3446.81   75.50
  -5   3  -8 3593.94   75.11
  -5   3  -8 3468.89   78.17
   5  -3   9 8497.30  173.60
   5  -3   9 8555.13  181.34
  -5   3  -9 8599.89  181.65
  -5   3  -9 8378.97  157.61
   5  -3  10  863.80   38.78
  -5   3 -10  884.01   36.40
  -5   3 -10  891.73   22.67
   5  -3  11  236.73   14.17
   5  -3  11  269.84   27.20
  -5   3 -11  284.52   24.83
  -5   3 -11  240.96   10.71
   5  -3  12   17.46    3.98
   5  -3  12   35.04   21.14
  -5   3 -12   42.16    5.50
  -5   3 -12   47.80   19.22
   5  -2 -15 2499.28   74.51
   5  -2 -15 2461.73   58.50
   5  -2 -15 2458.36   39.44
   5  -2 -14    2.42   19.91
   5  -2 -14    9.14   16.24
   5  -2 -14   -2.29    5.69
   5  -2 -13  743.69   39.09
   5  -2 -13  729.15   13.53
   5  -2 -13  767.59   15.40
  -5   2  13  767.34   32.87
   5  -2 -12  719.56   37.48
   5  -2 -12  731.24   13.20
  -5   2  12  747.27   29.58
  -5   2  12  715.53   31.91
   5  -2 -11 5298.50  120.31
   5  -2 -11 5189.93   84.32
  -5   2  11 5330.80  112.86
  -5   2  11 5317.36   90.99
   5  -2 -10   25.90   39.93
   5  -2 -10   12.53    8.00
  -5   2  10   15.10   16.11
  -5   2  10   13.29   15.19
   5  -2  -9 6694.51  196.16
   5  -2  -9 6677.26  103.03
  -5   2   9 6748.20  128.02
  -5   2   9 6731.27  137.15
   5  -2  -8 6769.63  144.06
   5  -2  -8 6747.89  104.75
  -5   2   8 6902.15  128.60
  -5   2   8 6767.84  137.84
   5  -2  -7 1488.84   45.68
   5  -2  -7 1504.91   22.00
  -5   2   7 1515.09   40.27
  -5   2   7 1531.44   34.00
   5  -2  -6  244.36   23.21
   5  -2  -6  238.65    7.46
  -5   2   6  240.82   19.88
  -5   2   6  250.24   13.86
   5  -2  -5 5738.12  117.01
   5  -2  -5 5715.81   87.35
  -5   2   5 5708.29   88.06
  -5   2   5 5840.41  135.58
   5  -2  -4 3471.18   51.03
   5  -2  -4 3559.87   74.79
  -5   2   4 3525.15   59.61
  -5   2   4 3450.95   68.15
   5  -2  -3   92.42    6.73
   5  -2  -3  102.12   17.08
  -5   2   3   87.22    6.88
  -5   2   3   98.36   14.61
   5  -2  -2  489.02   12.14
   5  -2  -2  555.91   39.45
  -5   2   2  512.62   20.33
  -5   2   2  511.23   12.09
   5  -2  -1  882.21   17.64
   5  -2  -1  897.58   29.38
  -5   2   1  896.39   25.19
  -5   2   1  918.58   17.50
   5  -2   0  287.30   11.52
   5  -2   0  302.80   23.26
  -5   2   0  292.93   15.96
  -5   2   0  286.64   11.11
   5  -2   1 1668.18   31.99
   5  -2   1 1715.32   42.42
  -5   2  -1 1749.11   31.81
  -5   2  -1 1662.65   35.99
   5  -2   216725.10  367.15
   5  -2   216623.50  372.93
  -5   2  -217463.80  357.14
  -5   2  -216645.30  352.48
   5  -2   319300.10  432.33
   5  -2   319370.10  419.89
  -5   2  -319807.00  419.79
  -5   2  -318898.30  411.87
   5  -2   435644.70  928.47
   5  -2   436013.50  919.05
  -5   2  -436070.30  925.35
  -5   2  -435397.90  911.80
   5  -2   512604.90  281.89
   5  -2   512997.60  262.54
  -5   2  -513039.60  259.47
  -5   2  -512570.80  247.12
   5  -2   6  210.40   13.39
   5  -2   6  187.38   17.60
  -5   2  -6  230.63   28.69
  -5   2  -6  223.25   11.71
   5  -2   7 4509.42   77.73
   5  -2   7 4735.15   93.01
  -5   2  -7 4901.42   93.25
  -5   2  -7 4763.44   79.22
   5  -2   8 2771.67   43.93
   5  -2   8 2737.52   60.52
  -5   2  -8 2710.74   52.53
  -5   2  -8 2783.63   59.79
   5  -2   9 3314.91   60.00
   5  -2   9 3343.35   79.25
  -5   2  -9 3359.27   51.90
  -5   2  -9 3433.38   75.24
   5  -2  10 3864.64   58.60
   5  -2  10 4282.33   95.49
  -5   2 -10 4391.29   95.31
  -5   2 -10 4086.40   68.11
   5  -2  11 2191.85   60.12
  -5   2 -11 2223.23   57.94
  -5   2 -12   -5.93   17.46
  -5   2 -12   -6.53   28.76
   5  -1 -16   43.25    5.10
   5  -1 -16   41.35   17.84
   5  -1 -16   18.07   32.68
   5  -1 -15  141.80    6.31
   5  -1 -15  164.26   33.71
   5  -1 -15  138.08   35.83
   5  -1 -14   26.91   14.15
   5  -1 -14   36.05   26.04
   5  -1 -14   -0.98    3.99
   5  -1 -13  393.03   60.47
   5  -1 -13  384.44   42.28
   5  -1 -13  363.17    7.76
   5  -1 -12    8.83    3.15
   5  -1 -12   25.00   19.45
   5  -1 -12    7.84   16.80
   5  -1 -12    6.01    6.04
   5  -1 -11 1746.98   22.04
   5  -1 -11 1766.53   52.70
   5  -1 -11 1769.18   23.34
  -5   1  11 1798.81   48.16
   5  -1 -10 7465.38  111.00
   5  -1 -10 7317.24  157.89
  -5   1  10 7398.49  119.30
  -5   1  10 7453.34  152.02
   5  -1  -9 4058.11   57.85
   5  -1  -9 4027.08   89.52
  -5   1   9 4083.67  110.18
  -5   1   9 4083.99   60.46
   5  -1  -8 8204.58  130.72
   5  -1  -8 8181.59  169.84
  -5   1   8 8441.13  167.17
  -5   1   8 8161.08  132.50
   5  -1  -720792.90  417.53
   5  -1  -720386.10  468.78
  -5   1   719939.50  448.86
  -5   1   720504.90  424.47
   5  -1  -610125.20  171.16
   5  -1  -6 9831.34  247.86
  -5   1   610118.20  174.34
  -5   1   6 9787.71  194.24
   5  -1  -5 2543.07   39.38
   5  -1  -5 2434.21   67.67
  -5   1   5 2517.40   34.37
  -5   1   5 2476.34   52.78
   5  -1  -411585.00  206.65
   5  -1  -411079.90  240.80
  -5   1   411450.20  247.88
  -5   1   411435.50  195.41
   5  -1  -3  815.97   14.06
   5  -1  -3  806.52   49.78
  -5   1   3  829.50   13.90
  -5   1   3  814.68   23.99
   5  -1  -2  548.53   11.99
   5  -1  -2  588.05   22.61
  -5   1   2  566.38   11.40
  -5   1   2  532.84   19.15
   5  -1  -1 4242.89   73.69
   5  -1  -1 4163.87   79.08
  -5   1   1 4229.35   64.33
  -5   1   1 4174.12   89.00
   5  -1   0  591.76   21.92
   5  -1   0  585.68   14.50
  -5   1   0  586.07   14.14
  -5   1   0  590.15   19.03
   5  -1   113666.70  277.03
   5  -1   113010.50  247.50
  -5   1  -113757.20  260.24
  -5   1  -113543.70  267.34
   5  -1   2  559.40   24.87
   5  -1   2  530.60   17.41
  -5   1  -2  587.84   16.77
  -5   1  -2  518.74   17.29
   5  -1   3 3333.50   85.35
   5  -1   3 3208.30   59.66
  -5   1  -3 3438.46   61.02
  -5   1  -3 3225.39   55.50
   5  -1   4  149.61   12.56
   5  -1   4  132.04   13.45
  -5   1  -4  147.09   13.01
  -5   1  -4  139.99    9.68
   5  -1   5  134.41   11.63
   5  -1   5  128.19   14.57
  -5   1  -5  138.54   13.58
  -5   1  -5  145.95    8.86
   5  -1   6 1981.53   34.99
   5  -1   6 2027.99   44.61
  -5   1  -6 2059.88   43.08
  -5   1  -6 2081.36   32.05
   5  -1   7  331.25    9.98
   5  -1   7  380.76   35.21
  -5   1  -7  354.44   19.66
  -5   1  -7  353.13   14.24
   5  -1   8   11.42    4.57
   5  -1   8   17.88   14.36
  -5   1  -8   14.39   13.45
  -5   1  -8   11.18    7.01
   5  -1   9   56.81    4.14
   5  -1   9   61.52   17.84
  -5   1  -9   63.67   16.37
  -5   1  -9   56.34    2.88
  -5   1 -10  329.04   23.65
  -5   1 -10  314.11   37.08
  -5   1 -11  175.49   22.32
  -5   1 -11  158.64   35.90
  -5   1 -12    7.91   17.24
  -5   1 -12  -19.23   28.13
   5   0 -16  997.67   36.91
   5   0 -16 1013.33   47.38
   5   0 -15  819.66   10.10
   5   0 -15 1096.76   54.40
   5   0 -15 1142.52   45.72
   5   0 -14  490.92   63.99
   5   0 -14  552.55   28.41
   5   0 -13 1940.99   66.75
   5   0 -13 1945.86   70.88
   5   0 -12 9258.29  214.21
   5   0 -12 9263.59  189.54
   5   0 -11   62.03   25.17
   5   0 -11   74.35   30.48
   5   0 -10  460.21   33.20
   5   0 -10  409.33   25.09
   5   0  -9   46.16   22.26
   5   0  -9   49.92   16.24
   5   0  -8  118.43   23.75
  -5   0   8  120.16   17.72
   5   0  -7 9100.55  192.48
   5   0  -7 8847.68  132.88
  -5   0   7 9499.55  144.38
  -5   0   7 8994.48  177.08
   5   0  -6 8476.20  176.36
   5   0  -6 8243.87  126.58
  -5   0   6 8588.05  129.60
  -5   0   6 8076.20  155.75
   5   0  -5 2434.47   60.35
   5   0  -5 2450.61   34.68
  -5   0   5 2485.77   51.00
  -5   0   5 2475.25   31.12
   5   0  -4 6643.35  157.91
   5   0  -4 6756.05  100.88
  -5   0   4 6860.74  125.98
  -5   0   4 6806.86  100.59
   5   0  -3 2378.87   49.19
   5   0  -3 2284.47   31.71
  -5   0   3 2254.91   44.63
  -5   0   3 2333.81   36.14
   5   0  -2  300.26   17.39
   5   0  -2  305.04   13.31
  -5   0   2  275.17   14.96
  -5   0   2  294.90    7.89
   5   0  -1 1425.58   23.20
   5   0  -1 1397.11   39.54
  -5   0   1 1453.61   22.57
  -5   0   1 1498.63   42.75
   5   0   0  119.65   13.32
  -5   0   0  104.50    8.00
  -5   0   0  103.56   10.96
   5   0   121680.40  498.90
   5   0   120850.60  441.94
  -5   0  -121403.80  468.45
  -5   0  -120485.20  440.06
   5   0   2 2579.22   47.96
   5   0   2 2383.76   43.66
  -5   0  -2 2433.23   42.58
  -5   0  -2 2582.15   54.11
   5   0   323100.50  515.15
   5   0   321910.90  490.59
  -5   0  -322384.90  480.57
  -5   0  -322999.50  531.14
   5   0   4 3155.64   58.70
   5   0   4 3189.35   57.88
  -5   0  -4 3305.88   50.29
  -5   0  -4 3285.96   58.68
   5   0   514007.30  270.08
   5   0   514210.40  291.14
  -5   0  -514279.50  289.82
  -5   0  -514063.50  272.33
   5   0   6  173.90   15.99
   5   0   6  172.44   14.39
  -5   0  -6  179.46   14.94
  -5   0  -6  113.37    5.75
   5   0   7  100.46    4.81
   5   0   7   95.56    5.22
  -5   0  -7  104.49   14.86
  -5   0  -7  121.96   24.10
  -5   0  -8  939.42   30.35
  -5   0  -8  978.95   44.95
  -5   0  -9    5.89   14.34
  -5   0  -9    1.64   40.78
  -5   0 -10  445.03   26.23
  -5   0 -10  464.32   40.90
  -5   0 -11   20.76   17.56
  -5   0 -11   20.52   28.31
  -5   0 -12 2269.52   63.37
  -5   0 -12 2249.45   85.68
   5   1 -16  169.44   33.13
   5   1 -16  122.07   26.05
   5   1 -15  146.68   53.00
   5   1 -15  180.37   22.21
   5   1 -14   15.81   21.01
   5   1 -14   12.86   16.30
   5   1 -13 1846.20   57.54
   5   1 -13 1927.72   70.91
   5   1 -12  382.08   29.58
   5   1 -12  405.79   23.02
   5   1 -11  125.30   22.39
   5   1 -11  108.34   17.16
   5   1 -10  494.63   48.29
   5   1 -10  489.55   22.54
   5   1  -9 3269.74   96.58
   5   1  -9 3421.10   66.53
   5   1  -8  250.16   36.19
   5   1  -8  224.26   16.55
   5   1  -7 1025.92   50.64
   5   1  -7 1051.36   44.70
   5   1  -6  228.32   33.26
   5   1  -6  185.90   17.46
   5   1  -521927.70  493.83
   5   1  -521384.00  473.14
  -5  -1   520292.80  393.69
  -5  -1   521537.00  426.51
   5   1  -4 4982.94   93.78
   5   1  -4 4690.16   84.97
  -5  -1   4 4829.25   64.70
  -5  -1   4 4699.59   76.42
   5   1  -3 4658.01   86.86
   5   1  -3 4472.56   79.28
  -5  -1   3 4828.87   66.63
  -5  -1   3 4613.11   72.53
   5   1  -2 2172.79   48.84
   5   1  -2 2104.40   39.57
  -5  -1   2 2211.49   36.04
  -5  -1   2 2150.92   36.82
   5   1  -111222.30  221.01
   5   1  -110925.20  201.38
  -5  -1   111480.90  199.03
  -5  -1   111172.20  209.04
   5   1   0 2267.51   39.05
   5   1   0 2320.67   43.44
  -5  -1   0 2332.50   35.93
  -5  -1   0 2296.56   44.62
   5   1   1  644.74   15.75
   5   1   1  675.78   23.43
  -5  -1  -1  694.92   15.89
  -5  -1  -1  647.04   22.51
   5   1   2 1546.63   29.95
   5   1   2 1547.47   25.96
  -5  -1  -2 1529.29   28.72
  -5  -1  -2 1520.17   37.99
   5   1   3   87.56    9.04
   5   1   3   77.17    6.08
  -5  -1  -3   95.66   10.43
  -5  -1  -3   79.30   16.62
   5   1   4 1058.01   22.89
   5   1   4 1101.84   21.64
  -5  -1  -4 1076.42   25.94
  -5  -1  -4 1105.50   36.71
   5   1   5   96.41    4.77
   5   1   5   96.83   14.40
  -5  -1  -5   97.70   13.70
  -5  -1  -5   89.98   21.06
   5   1   6 4011.33   53.04
   5   1   6 4448.69   63.93
  -5  -1  -6 4269.70   80.03
  -5  -1  -6 4181.24   97.59
  -5  -1  -710509.40  207.12
  -5  -1  -710112.90  230.57
  -5  -1  -8 2326.81   54.05
  -5  -1  -8 2534.35  107.45
  -5  -1  -9 2170.19   53.97
  -5  -1  -9 2224.80   74.36
  -5  -1 -10  919.04   35.14
  -5  -1 -10  904.41   51.78
  -5  -1 -11    7.41   17.74
  -5  -1 -11   10.60   27.81
  -5  -1 -12 1235.94   46.15
  -5  -1 -12 1239.55   66.93
   5   2 -16  185.24   28.98
   5   2 -16  163.91   22.91
   5   2 -15    9.14   35.35
   5   2 -15    8.35   19.80
   5   2 -14 1273.67   47.11
   5   2 -14 1277.00   46.51
   5   2 -13  619.35   34.25
   5   2 -13  587.71   33.72
   5   2 -12   95.67   21.96
   5   2 -12   66.22   17.39
   5   2 -11 2978.73  100.42
   5   2 -11 2994.99   64.70
   5   2 -1012177.50  251.97
   5   2 -1012133.40  264.38
   5   2  -9 3922.25   76.11
   5   2  -9 3819.42   84.45
   5   2  -8  417.61   20.31
   5   2  -8  404.81   25.12
   5   2  -7 3157.95   60.05
   5   2  -7 3057.52   65.28
   5   2  -6 5363.18   96.87
   5   2  -6 5588.79  108.13
   5   2  -5 5047.11   92.33
   5   2  -5 5074.85   99.57
  -5  -2   5 5503.25   69.36
  -5  -2   5 5483.05   73.35
   5   2  -4 3177.25   56.62
   5   2  -4 3380.71   83.80
  -5  -2   4 3353.41   42.00
  -5  -2   4 3404.70   52.95
   5   2  -3  992.32   27.32
   5   2  -3 1011.44   22.77
  -5  -2   3 1141.73   19.13
  -5  -2   3 1008.30   20.30
   5   2  -2  789.56   23.18
   5   2  -2  789.67   19.14
  -5  -2   2  821.13   13.28
  -5  -2   2  803.70   18.35
   5   2  -1  240.54   24.41
   5   2  -1  255.42   11.50
  -5  -2   1  256.30    8.56
  -5  -2   1  263.74   21.56
   5   2   0  187.76   12.70
   5   2   0  181.51    9.56
  -5  -2   0  178.45    9.03
  -5  -2   0  170.35   13.78
   5   2   1  383.28   16.68
   5   2   1  368.77   16.97
  -5  -2  -1  377.63   12.29
  -5  -2  -1  352.31   18.32
   5   2   2 2363.49   35.83
   5   2   2 2350.47   40.19
  -5  -2  -2 2321.99   40.48
  -5  -2  -2 2305.58   50.96
   5   2   310637.00  185.13
   5   2   310177.00  200.51
  -5  -2  -310804.80  218.01
  -5  -2  -310535.00  218.33
   5   2   4  789.05   15.80
   5   2   4  786.22   12.90
  -5  -2  -4  775.43   32.16
  -5  -2  -4  756.28   34.87
   5   2   5  242.69    5.65
   5   2   5  227.91    7.81
  -5  -2  -5  239.13   24.63
  -5  -2  -5  229.02   27.60
  -5  -2  -610374.60  230.67
  -5  -2  -610524.90  232.19
  -5  -2  -714721.70  345.16
  -5  -2  -714529.20  391.25
  -5  -2  -8 2014.60   50.50
  -5  -2  -8 1938.83   66.54
  -5  -2  -9   44.88   19.52
  -5  -2  -9   42.13   29.07
  -5  -2 -10 1850.11   51.93
  -5  -2 -10 1863.44   71.64
  -5  -2 -11  992.02   38.77
  -5  -2 -11  939.90  101.61
   5   3 -16  383.99   33.92
   5   3 -16  374.19   29.48
   5   3 -15  216.94   50.47
   5   3 -15  218.01   24.07
   5   3 -14   13.71   17.28
   5   3 -14   13.48   20.98
   5   3 -13 3870.79   86.15
   5   3 -13 3922.07   95.32
   5   3 -12  344.03   29.44
   5   3 -12  352.86   29.22
   5   3 -11 1034.15   62.10
   5   3 -11 1077.67   41.43
   5   3 -10 1528.77   45.94
   5   3 -10 1616.91   48.71
   5   3  -9 7592.29  157.97
   5   3  -9 7901.31  164.15
   5   3  -8 1075.54   35.49
   5   3  -8 1199.57   56.91
   5   3  -7 3916.60   79.79
   5   3  -7 4079.42  104.49
   5   3  -6  366.44   21.23
   5   3  -6  364.01   18.15
   5   3  -5  412.46   20.94
  -5  -3   5  431.48    4.78
  -5  -3   5  449.24    6.58
   5   3  -4 3001.93   60.36
   5   3  -4 3208.87   57.58
  -5  -3   4 3190.51   40.40
  -5  -3   4 3232.40   43.41
   5   3  -3  761.92   23.99
   5   3  -3  814.76   34.56
  -5  -3   3  805.38   16.36
  -5  -3   3  798.07   15.37
   5   3  -210746.90  206.51
   5   3  -211001.20  234.15
  -5  -3   211341.10  203.66
  -5  -3   211036.00  201.51
   5   3  -1   19.59   10.70
   5   3  -1   26.41   10.72
  -5  -3   1   15.90    9.74
  -5  -3   1   35.81    6.19
   5   3   0 7625.10  147.22
   5   3   0 7496.68  149.72
  -5  -3   0 7531.42  163.15
  -5  -3   0 7379.97  136.50
   5   3   1 9439.48  172.63
   5   3   1 9458.85  166.53
  -5  -3  -1 9651.81  194.05
  -5  -3  -1 9842.76  174.75
   5   3   2 5251.65   87.78
   5   3   2 5342.68   83.67
  -5  -3  -2 5164.33  108.83
  -5  -3  -2 5403.68   92.44
   5   3   3 1574.43   24.23
   5   3   3 1512.06   36.66
  -5  -3  -3 1520.89   47.61
  -5  -3  -3 1611.24   32.94
   5   3   4 3436.18   56.49
   5   3   4 3285.04   52.29
  -5  -3  -4 3337.49   83.41
  -5  -3  -4 3428.80   63.20
   5   3   5 3405.18   46.47
   5   3   5 3444.08   48.45
  -5  -3  -5 3326.34   86.62
  -5  -3  -5 3390.67   65.24
  -5  -3  -6   29.56   25.42
  -5  -3  -6   45.91   14.02
  -5  -3  -7   22.71   26.50
  -5  -3  -7   26.62   14.84
  -5  -3  -8  637.58   48.79
  -5  -3  -8  641.63   29.14
  -5  -3  -9  117.99   37.80
  -5  -3  -9  117.68   21.16
  -5  -3 -10  657.27   55.76
  -5  -3 -10  674.37   32.42
  -5  -3 -11    8.07   54.39
  -5  -3 -11   11.57   33.11
   5   4 -15 2758.50   72.59
   5   4 -15 2743.91   79.50
   5   4 -14   -2.78   17.63
   5   4 -14    9.94   20.65
   5   4 -13   94.25   21.58
   5   4 -13   94.85   24.86
   5   4 -12 3652.34  109.01
   5   4 -12 3465.10   86.84
   5   4 -11   -2.45   15.05
   5   4 -11   -1.60   30.59
   5   4 -10 3456.25   80.70
   5   4 -10 3470.75   75.17
   5   4  -9  191.01   23.07
   5   4  -9  188.57   20.24
   5   4  -8 5795.75  122.84
   5   4  -8 6069.51  119.90
   5   4  -7  284.49   22.17
   5   4  -7  260.09   19.14
   5   4  -6  358.00   22.05
   5   4  -6  372.00   19.10
   5   4  -5  148.72   17.54
   5   4  -5  174.03   15.11
  -5  -4   5  171.57    5.67
  -5  -4   5  180.43    3.80
   5   4  -4 3105.08   62.85
   5   4  -4 3193.49   60.10
  -5  -4   4 3226.30   48.80
  -5  -4   4 3220.68   42.86
   5   4  -3 1568.87   36.90
   5   4  -3 1624.44   34.13
  -5  -4   3 1597.69   31.79
  -5  -4   3 1571.89   23.05
   5   4  -2 9886.14  191.53
   5   4  -210144.50  209.37
  -5  -4   210288.00  185.19
  -5  -4   2 9871.12  181.44
   5   4  -1   69.76   10.52
   5   4  -1   73.31   20.67
  -5  -4   1   85.25   10.96
  -5  -4   1   66.96    7.78
   5   4   0 2584.76   55.36
   5   4   0 2469.98   46.06
  -5  -4   0 2472.08   62.97
  -5  -4   0 2526.08   42.44
   5   4   1 5607.69   92.58
   5   4   1 5544.67  110.31
  -5  -4  -1 5584.52  106.22
  -5  -4  -1 5587.51   95.79
   5   4   2 3947.57   66.96
   5   4   2 3948.75   76.60
  -5  -4  -2 3982.69   79.40
  -5  -4  -2 3950.61   69.68
   5   4   3 1287.81   31.41
   5   4   3 1296.33   30.82
  -5  -4  -3 1319.67   59.15
  -5  -4  -3 1304.20   29.44
   5   4   4  273.07    8.78
   5   4   4  278.53   10.58
  -5  -4  -4  298.57   24.40
  -5  -4  -4  321.46   16.87
   5   4   5 2979.98   48.45
   5   4   5 2690.59   45.27
  -5  -4  -5 2922.74   72.89
  -5  -4  -5 2907.10   58.22
  -5  -4  -6   84.98   23.22
  -5  -4  -6   66.29   26.34
  -5  -4  -7   41.15   22.69
  -5  -4  -7   25.24   15.21
  -5  -4  -8 2686.44   81.12
  -5  -4  -8 2725.46   63.06
  -5  -4  -9  934.80   49.59
  -5  -4  -9  852.91   35.35
  -5  -4 -10  252.02   62.94
  -5  -4 -10  178.59   42.35
  -5  -4 -10  181.09   41.95
   5   5 -15  882.32   41.11
   5   5 -15  903.79   46.52
   5   5 -14 2796.83   74.15
   5   5 -14 2710.76   78.54
   5   5 -13 1716.38   58.48
   5   5 -13 1745.49   53.03
   5   5 -12  500.65   34.40
   5   5 -12  474.12   29.73
   5   5 -11  154.98   25.88
   5   5 -11  159.94   39.68
   5   5 -10   36.97   34.99
   5   5 -10   16.56   17.61
   5   5  -9 8524.89  178.93
   5   5  -9 8399.93  182.38
   5   5  -8  558.90   27.07
   5   5  -8  532.02   30.01
   5   5  -7 2669.60   58.82
   5   5  -7 2622.20   61.77
   5   5  -6  141.54   16.59
   5   5  -6  123.62   18.75
  -5  -5   6  127.96    2.91
  -5  -5   6  125.49    4.96
   5   5  -5 4253.57  100.53
   5   5  -5 4095.43   83.66
  -5  -5   5 4182.00   56.99
  -5  -5   5 4201.45   58.27
   5   5  -4 8360.41  159.53
   5   5  -4 7888.98  158.78
  -5  -5   4 8471.32  144.87
  -5  -5   4 8239.86  133.15
   5   5  -3 2456.27   49.60
   5   5  -3 2401.75   52.14
  -5  -5   3 2593.47   48.59
  -5  -5   3 2504.42   38.23
   5   5  -2 2595.09   49.58
   5   5  -2 2605.11   52.81
  -5  -5   2 2665.92   45.37
  -5  -5   2 2640.21   42.09
   5   5  -1 3467.55   69.82
   5   5  -1 3332.61   79.00
  -5  -5   1 3434.42   60.85
  -5  -5   1 3318.74   54.87
   5   5   0 3759.70   68.56
   5   5   0 3816.85   85.79
  -5  -5   0 3857.96   72.25
  -5  -5   0 3830.57   65.43
   5   5   1 1592.24   31.83
   5   5   1 1572.94   30.09
  -5  -5  -1 1604.21   37.93
  -5  -5  -1 1613.74   32.93
   5   5   2 1832.24   36.26
   5   5   2 1741.86   32.71
  -5  -5  -2 1775.89   44.65
  -5  -5  -2 1793.14   37.02
   5   5   3 2983.31   62.15
   5   5   3 3164.23   52.09
  -5  -5  -3 3177.78   70.60
  -5  -5  -3 3095.28   60.03
   5   5   4    6.27    6.39
   5   5   4    5.14    5.96
  -5  -5  -4    0.74   15.92
  -5  -5  -4    4.77   11.53
   5   5   5  190.44   14.88
   5   5   5  195.52    8.15
   5   5   5  198.83   15.69
  -5  -5  -5  210.85   41.84
  -5  -5  -5  195.24   30.23
  -5  -5  -6  209.29   46.05
  -5  -5  -6  169.64   18.94
  -5  -5  -7   82.23   44.97
  -5  -5  -7   78.78   18.23
  -5  -5  -8 2692.05  117.24
  -5  -5  -8 2578.28   63.11
  -5  -5  -9  915.65   84.66
  -5  -5  -9  907.13   59.90
   5   6 -14  136.49   29.07
   5   6 -14  103.06   35.25
   5   6 -13   47.66   25.33
   5   6 -13   40.83   30.88
   5   6 -12 1316.79   63.89
   5   6 -12 1371.03   53.37
   5   6 -11 3561.36  105.71
   5   6 -11 3340.34   91.67
   5   6 -1012194.80  341.66
   5   6 -1011666.40  274.66
   5   6  -9 2059.19   96.56
   5   6  -9 2055.81   60.61
   5   6  -8 3212.03  114.84
   5   6  -8 3164.76  106.32
   5   6  -7  168.27   27.53
   5   6  -7  173.47   21.79
  -5  -6   7  149.62    5.16
  -5  -6   7  157.76    6.00
   5   6  -6   96.01   24.56
   5   6  -6   96.32   18.87
  -5  -6   6  101.61    6.92
  -5  -6   6   98.93    7.86
   5   6  -5  147.37   24.26
   5   6  -5  163.12   19.28
  -5  -6   5  164.13    9.85
  -5  -6   5  153.03    6.63
   5   6  -4 3106.78   73.35
   5   6  -4 3158.94   66.77
  -5  -6   4 3107.22   53.24
  -5  -6   4 3033.92   54.28
   5   6  -3  624.47   43.26
   5   6  -3  610.45   24.79
  -5  -6   3  579.12   14.47
  -5  -6   3  597.35   22.16
   5   6  -215052.90  319.39
   5   6  -214520.60  310.42
  -5  -6   214979.80  297.06
  -5  -6   214832.20  308.23
   5   6  -1  937.51   44.19
   5   6  -1  963.51   41.71
  -5  -6   1  976.82   24.05
  -5  -6   1  964.92   32.00
   5   6   0 2046.65   46.83
   5   6   0 1949.53   41.72
  -5  -6   0 2058.61   42.80
  -5  -6   0 2009.15   39.14
   5   6   1  725.92   21.91
   5   6   1  717.91   21.89
  -5  -6  -1  705.15   25.91
  -5  -6  -1  699.69   22.22
   5   6   2 3110.89   55.36
   5   6   2 3119.54   59.97
  -5  -6  -2 3125.93   68.27
  -5  -6  -2 3077.85   61.04
   5   6   3  441.01   16.29
   5   6   3  481.52   23.74
  -5  -6  -3  526.12   26.38
  -5  -6  -3  492.64   21.74
   5   6   4  349.38   15.29
   5   6   4  344.47   18.90
  -5  -6  -4  389.81   26.31
  -5  -6  -4  382.82   33.68
   5   6   5  234.87    9.01
   5   6   5  227.26   11.72
  -5  -6  -5  267.22   26.70
  -5  -6  -5  261.98   20.60
   5   6   6 2404.04   41.67
  -5  -6  -6 2268.24   66.81
  -5  -6  -6 2253.13   56.35
  -5  -6  -7 2929.81   80.62
  -5  -6  -7 2897.18   94.62
  -5  -6  -8 1005.31   48.66
  -5  -6  -8  967.75   39.46
   5   7 -13   13.12   22.04
   5   7 -13   12.29   24.40
   5   7 -12 5746.12  140.22
   5   7 -12 5551.53  142.78
   5   7 -11 1533.24   55.10
   5   7 -11 1455.98   91.94
   5   7 -10 3242.45   84.69
   5   7 -10 3109.99   86.53
   5   7  -9 1293.16   45.40
   5   7  -9 1243.55   48.45
   5   7  -8 1722.08   49.87
   5   7  -8 1618.48   52.51
  -5  -7   8 1590.84   22.30
  -5  -7   8 1575.09   20.20
   5   7  -7  316.28   24.95
   5   7  -7  305.73   26.84
  -5  -7   7  313.22    6.83
  -5  -7   7  303.95    7.76
   5   7  -6 3001.11   68.43
   5   7  -6 2987.43   70.34
  -5  -7   6 2991.86   47.93
  -5  -7   6 2666.46   40.72
   5   7  -5 1122.57   35.45
   5   7  -5 1099.48   37.17
  -5  -7   5 1118.08   18.49
   5   7  -4   51.23   28.72
   5   7  -4   36.84   15.17
  -5  -7   4   20.48   10.44
  -5  -7   4   -1.57    6.83
   5   7  -3  177.75   19.11
  -5  -7   3  184.79   10.21
   5   7  -2 3525.57   79.70
   5   7  -2 3494.37   73.86
  -5  -7   2 3595.08   62.35
  -5  -7   2 3505.11   61.21
   5   7  -1 1460.45   37.84
   5   7  -1 1472.76   38.28
  -5  -7   1 1518.61   33.03
  -5  -7   1 1457.06   32.08
   5   7   0 1547.95   38.99
  -5  -7   0 1659.58   39.56
  -5  -7   0 1567.46   37.13
   5   7   112752.30  302.86
   5   7   113226.30  297.15
  -5  -7  -113308.40  283.15
  -5  -7  -113749.50  288.27
   5   7   2 3857.90   76.38
   5   7   2 4072.09   75.58
  -5  -7  -2 4181.48   89.77
  -5  -7  -2 4238.03  107.72
   5   7   3 3137.44   81.14
   5   7   3 3072.26   68.65
  -5  -7  -3 3181.29   72.30
  -5  -7  -3 3013.49   64.93
   5   7   4  634.99   17.51
   5   7   4  636.17   23.81
  -5  -7  -4  693.98   32.53
  -5  -7  -4  673.28   27.32
   5   7   5  717.00   21.09
   5   7   5  684.08   24.23
  -5  -7  -5  736.54   36.41
  -5  -7  -5  757.36   30.25
   5   7   6  177.63   10.58
   5   7   6  185.88    8.91
  -5  -7  -6  243.72   27.67
  -5  -7  -6  262.15   22.74
   5   8 -11   29.47   32.67
   5   8 -11   32.96   25.73
   5   8 -10 1067.19   59.27
   5   8 -10 1024.22   49.23
   5   8  -9   13.78   27.83
   5   8  -9   24.56   22.34
  -5  -8   9   14.71    3.12
  -5  -8   9    6.91    3.36
   5   8  -8 2164.22   38.84
  -5  -8   8 2378.37   33.36
   5   8  -7  430.80   24.96
  -5  -8   7  440.36   14.88
   5   8  -6   16.61   17.29
  -5  -8   6    9.54    9.43
   5   8  -5  877.88   61.92
   5   8  -5  750.11   38.04
  -5  -8   5  821.72   16.58
  -5  -8   5 1025.02   36.45
   5   8  -4 1276.25   40.63
   5   8  -4 1191.05   33.02
  -5  -8   4 1324.30   33.43
  -5  -8   4 1322.70   40.17
   5   8  -3  205.20   20.88
   5   8  -3  190.40   18.84
  -5  -8   3  208.27   11.90
  -5  -8   3  270.21   20.95
   5   8  -2   29.25   16.40
  -5  -8   2   37.89   10.04
   5   8  -1 7394.96  165.69
   5   8  -1 7189.25  156.75
  -5  -8   1 7596.64  145.80
   5   8   014559.90  335.56
  -5  -8   015390.60  362.12
   5   8   1  337.90   23.51
   5   8   1  340.27   20.49
  -5  -8  -1  360.55   21.78
  -5  -8  -1  329.07   21.76
   5   8   2  165.96   19.28
   5   8   2  146.87   15.16
  -5  -8  -2  135.12   19.52
  -5  -8  -2  122.12   18.53
   5   8   3  670.71   21.57
   5   8   3  673.05   29.53
  -5  -8  -3  684.96   30.12
  -5  -8  -3  660.25   28.74
   5   8   4   51.11   17.96
   5   8   4   53.58   14.89
  -5  -8  -4   54.37   17.51
   5   9  -8  827.36   42.72
   5   9  -8  739.92   22.41
  -5  -9   8  829.76   21.47
   5   9  -7  287.82   30.69
   5   9  -7  264.59   17.22
  -5  -9   7  286.87   16.19
   5   9  -6 4384.03  107.21
   5   9  -6 4350.67   87.97
  -5  -9   6 4555.81   74.51
  -5  -9   6 4391.88  105.18
   5   9  -5  755.44   41.84
   5   9  -5  609.61   26.53
  -5  -9   5  627.52   24.83
  -5  -9   5  699.70   34.57
   5   9  -4    4.86   13.86
  -5  -9   4    0.84    7.66
   5   9  -3  318.13   40.42
  -5  -9   3  351.63   15.16
   5   9  -2   45.51   19.85
   5   9  -2   53.43   19.60
  -5  -9   2   52.00   11.71
  -5  -9   2   51.47   17.77
   5   9  -1   40.32   21.02
   5   9  -1   53.06   31.99
  -5  -9   1   41.44   12.95
  -5  -9   1   40.65   16.33
   5   9   0 2000.01   56.78
   5   9   0 2035.87   62.84
  -5  -9   0 2089.72   63.88
  -5  -9   0 1947.41   48.82
   5   9   1  359.26   27.53
  -5  -9  -1  377.12   22.37
  -5  -9  -1  337.79   20.72
   5   9   2   25.65   13.87
   5   9   2   19.77   20.14
  -5  -9  -2   37.55   28.45
  -5  -9  -2   41.88   16.18
   6  -8  -6   22.90   24.20
   6  -8  -6   18.18   33.26
  -6   8   6   33.60   51.10
  -6   8   6   26.26   19.27
   6  -8  -5  320.86   20.97
   6  -8  -5  311.76   46.09
  -6   8   5  332.23   44.36
  -6   8   5  335.32   26.64
   6  -8  -4 1286.34   53.39
   6  -8  -4 1310.45   67.47
  -6   8   4 1349.69   66.11
  -6   8   4 1264.95   41.78
   6  -8  -3   10.98   13.92
   6  -8  -3   16.22   30.06
  -6   8   3   17.60   29.62
  -6   8   3    7.78   24.49
   6  -8  -2  834.49   46.20
   6  -8  -2  893.39   97.12
  -6   8   2  836.13   46.92
  -6   8   2  875.26   34.32
   6  -8  -1  705.10   28.47
   6  -8  -1  670.20   58.90
  -6   8   1  695.77   30.57
  -6   8   1  664.20   42.73
   6  -8   0  883.20   61.76
  -6   8   0  872.41   54.08
  -6   8   0  854.56   59.26
   6  -8   1 1183.24   59.56
   6  -8   1 1198.71   38.20
  -6   8  -1 1188.58   40.67
  -6   8  -1 1184.15   66.12
   6  -8   2    0.05   27.38
   6  -8   2    8.79   16.58
  -6   8  -2   34.11   17.67
  -6   8  -2    4.64   31.36
   6  -8   3  495.34   40.06
   6  -8   3  504.07   29.02
  -6   8  -3  569.15   30.22
  -6   8  -3  541.48   49.82
   6  -8   4  164.40   53.59
   6  -8   4  187.44   23.34
  -6   8  -4  180.80   23.45
  -6   8  -4  106.10   57.26
   6  -7  -9  337.35   30.02
   6  -7  -9  330.96   45.62
  -6   7   9  380.01   35.71
  -6   7   9  354.97   46.05
   6  -7  -8   18.65   11.73
   6  -7  -8   14.50   30.94
  -6   7   8   -6.59   23.68
  -6   7   8   14.88   29.34
   6  -7  -7  727.77   24.30
   6  -7  -7  653.55   54.11
  -6   7   7  766.25   44.40
  -6   7   7  717.51   49.94
   6  -7  -6 3533.42   69.49
   6  -7  -6 3564.94  111.71
  -6   7   6 3669.65   99.26
  -6   7   6 3688.61  109.10
   6  -7  -5  240.15   17.00
   6  -7  -5  204.19   66.61
  -6   7   5  230.09   62.17
  -6   7   5  233.21   22.36
   6  -7  -4  275.50   17.98
   6  -7  -4  284.90   38.97
  -6   7   4  286.69   39.34
  -6   7   4  284.75   21.38
   6  -7  -3 1187.80   32.16
   6  -7  -3 1175.47   58.16
  -6   7   3 1189.57   36.07
  -6   7   3 1205.18   59.03
   6  -7  -2  746.00   27.10
   6  -7  -2  670.05   81.96
  -6   7   2  770.91   29.25
  -6   7   2  730.25   42.04
   6  -7  -1 1043.64   32.06
   6  -7  -1 1097.99   56.89
  -6   7   1 1084.25   34.54
  -6   7   1 1099.44   47.38
   6  -7   0  121.71   17.49
   6  -7   0   67.27   59.66
  -6   7   0   92.14   18.20
  -6   7   0   73.97   25.80
   6  -7   1 3492.18   96.76
   6  -7   1 3460.99  110.84
  -6   7  -1 3612.47   77.82
  -6   7  -1 3668.49  143.58
   6  -7   2  403.47   71.03
   6  -7   2  499.95   25.82
  -6   7  -2  533.69   26.74
  -6   7  -2  527.96   44.62
   6  -7   3 1416.97   56.74
   6  -7   3 1359.21   40.17
  -6   7  -3 1412.34   42.00
  -6   7  -3 1373.33   61.63
   6  -7   4  329.94   31.50
   6  -7   4  330.21   24.98
  -6   7  -4  319.21   23.86
  -6   7  -4  363.26   37.79
   6  -7   5  474.60   28.80
   6  -7   5  451.70   52.40
  -6   7  -5  478.73   27.61
  -6   7  -5  644.17   42.80
   6  -7   6   16.15   17.47
   6  -7   6    0.47   18.51
  -6   7  -6   -0.21   16.56
  -6   7  -6   25.34   25.20
   6  -6 -11 2637.89   51.05
   6  -6 -10  239.54   14.79
   6  -6 -10  231.20   49.82
  -6   6  10  274.39   39.89
  -6   6  10  242.84   31.75
   6  -6  -9 2275.82   58.78
   6  -6  -9 2298.27   97.07
  -6   6   9 2173.61   55.89
  -6   6   9 2289.84   70.00
   6  -6  -8 5203.62   98.14
   6  -6  -8 5244.55  162.73
  -6   6   8 5240.62  128.69
  -6   6   8 5324.32  112.72
   6  -6  -7 5521.47  122.59
   6  -6  -7 5461.53  170.24
  -6   6   7 5499.31  136.79
  -6   6   7 5594.50  117.14
   6  -6  -6 4801.40   91.62
   6  -6  -6 4892.53  156.42
  -6   6   6 5014.76  121.69
  -6   6   6 5021.56  103.14
   6  -6  -5  217.25   25.95
   6  -6  -5  248.11   73.48
  -6   6   5  223.26   30.58
  -6   6   5  252.39   18.69
   6  -6  -4 3210.59   61.38
   6  -6  -4 3248.64   96.48
  -6   6   4 3262.77  126.22
  -6   6   4 3245.40   66.48
   6  -6  -3  587.33   20.86
   6  -6  -3  608.78   43.73
  -6   6   3  603.42   23.17
  -6   6   3  605.42   43.52
   6  -6  -2  186.91   15.54
   6  -6  -2  182.38   55.39
  -6   6   2  179.77   16.94
  -6   6   2  187.09   32.31
   6  -6  -1 2064.01   44.88
   6  -6  -1 2001.22   69.08
  -6   6   1 2076.13   63.07
  -6   6   1 2088.07   98.07
   6  -6   0  990.50   30.11
   6  -6   0 1073.95   79.75
  -6   6   0 1004.87   31.25
  -6   6   0  990.32   42.33
   6  -6   1  854.13   28.65
   6  -6   1  916.63   46.32
  -6   6  -1  895.13   29.88
  -6   6  -1  828.67   38.96
   6  -6   2   13.56   24.82
   6  -6   2   10.10   25.90
  -6   6  -2   13.24   13.86
  -6   6  -2   15.70   18.85
   6  -6   3  769.03   29.50
   6  -6   3  757.41   71.89
  -6   6  -3  784.48   28.46
  -6   6  -3  749.97   65.03
   6  -6   4  557.12   35.96
   6  -6   4  558.01   27.70
  -6   6  -4  584.50   27.09
  -6   6  -4  571.07   39.51
   6  -6   5  915.57   34.15
   6  -6   5  880.10   38.40
  -6   6  -5  903.26   33.58
  -6   6  -5  877.67   44.76
   6  -6   6    4.27   16.61
   6  -6   6   10.15   16.12
  -6   6  -6   10.72   28.18
  -6   6  -6    2.00   21.13
   6  -6   7 2270.57   87.08
   6  -6   7 2106.25   59.20
   6  -6   7 2293.82   87.75
  -6   6  -7 2319.46   59.68
  -6   6  -7 2163.07   66.78
   6  -6   8 2085.90   53.73
   6  -6   8 2192.67   62.27
  -6   6  -8 2307.95   61.62
  -6   6  -8 2228.99   66.33
   6  -5 -12  347.96   14.47
   6  -5 -12  401.14   81.48
  -6   5  12  362.77   28.00
  -6   5  12  370.43   33.61
   6  -5 -11  940.89   22.24
   6  -5 -11  970.39   96.36
  -6   5  11  992.13   44.19
  -6   5  11  964.71   34.18
   6  -5 -10 1764.05   44.48
   6  -5 -10 1819.75  117.92
  -6   5  10 1715.61   57.64
  -6   5  10 1806.99   65.72
   6  -5  -9  134.42   11.57
   6  -5  -9  124.44   34.58
  -6   5   9  137.90   17.54
  -6   5   9  152.53   27.75
   6  -5  -8 1430.08   30.02
   6  -5  -8 1568.73   66.42
  -6   5   8 1460.62   38.40
  -6   5   8 1531.54   54.00
   6  -5  -713983.00  287.04
   6  -5  -714469.30  362.51
  -6   5   714216.60  338.82
  -6   5   713992.30  302.49
   6  -5  -616010.10  356.84
   6  -5  -615687.30  397.58
  -6   5   616039.50  383.29
  -6   5   616412.20  355.28
   6  -5  -5 1747.80   36.13
   6  -5  -5 1737.15   65.25
  -6   5   5 1807.98   84.88
  -6   5   5 1703.40   54.18
   6  -5  -4   -2.80    8.73
   6  -5  -4    4.68   27.16
  -6   5   4    3.19   17.75
  -6   5   4    2.17    9.48
   6  -5  -3   59.88   11.16
   6  -5  -3   62.16   32.86
  -6   5   3   59.58   21.30
  -6   5   3   59.78   12.46
   6  -5  -2 4976.78   91.37
   6  -5  -2 5113.49  180.88
  -6   5   2 4933.39   91.64
  -6   5   2 5026.44  121.27
   6  -5  -1 2226.68   60.82
   6  -5  -1 2240.71   68.70
  -6   5   1 2273.93   63.34
  -6   5   1 2235.94   67.85
   6  -5   0   65.73   12.97
   6  -5   0   89.31   42.16
  -6   5   0   74.87   13.47
  -6   5   0   80.53   24.24
   6  -5   1 1100.64   29.88
   6  -5   1 1147.76   45.85
  -6   5  -1 1145.32   29.64
  -6   5  -1 1093.12   64.66
   6  -5   2  528.45   23.07
   6  -5   2  499.68   35.07
  -6   5  -2  522.87   24.01
  -6   5  -2  472.65   28.87
   6  -5   313217.40  289.09
   6  -5   312828.70  309.42
  -6   5  -313739.40  292.08
  -6   5  -313094.80  296.14
   6  -5   4 4331.22  124.55
   6  -5   4 4249.69  145.33
  -6   5  -4 4562.82   97.35
  -6   5  -4 4277.40   96.48
   6  -5   5 6138.56  127.99
   6  -5   5 5945.51  137.83
  -6   5  -5 6095.02  123.44
  -6   5  -5 5795.14  126.84
   6  -5   6    3.18   15.41
   6  -5   6    2.24   15.36
  -6   5  -6   14.76   25.47
  -6   5  -6    5.80   14.35
   6  -5   7 2646.25   61.62
   6  -5   7 2623.17   65.22
  -6   5  -7 2761.98   64.94
  -6   5  -7 2619.14   61.21
   6  -5   8   15.01   20.11
  -6   5  -8   50.85   18.58
  -6   5  -8   22.14   15.23
   6  -5   9 1197.03   37.03
   6  -5   9 1343.93   47.69
  -6   5  -9 1385.24   45.49
  -6   5  -9 1288.71   37.39
   6  -4 -13 1878.40   72.49
  -6   4  13 2016.36   63.28
  -6   4  13 1911.34   46.88
   6  -4 -12 4035.98   66.79
   6  -4 -12 4075.11  114.93
  -6   4  12 4137.53  136.93
  -6   4  12 4305.28  110.42
   6  -4 -11  485.73   21.88
   6  -4 -11  458.24   41.72
  -6   4  11  500.98   22.94
  -6   4  11  504.77   33.92
   6  -4 -10 3174.67   52.37
   6  -4 -10 3049.37   92.43
  -6   4  10 3152.27  116.08
  -6   4  10 3154.17   63.78
   6  -4  -9 4945.56   94.13
   6  -4  -9 5007.52  186.55
  -6   4   9 5081.46  117.01
  -6   4   9 5005.04  112.38
   6  -4  -8  825.32   18.57
   6  -4  -8  879.71   88.42
  -6   4   8  815.10   62.71
  -6   4   8  841.49   24.34
   6  -4  -7   11.65   13.00
   6  -4  -7   17.10   28.88
  -6   4   7   11.14   17.42
  -6   4   7    4.66   19.24
   6  -4  -6   -1.63    7.06
   6  -4  -6   15.92   25.76
  -6   4   6   -3.88    8.67
  -6   4   6   -2.77   17.11
   6  -4  -5  376.12   13.65
   6  -4  -5  407.73   39.29
  -6   4   5  371.69   28.52
  -6   4   5  389.82   15.36
   6  -4  -4    7.03   14.06
   6  -4  -4   22.83   40.54
  -6   4   4    6.87   16.92
  -6   4   4    5.76    8.82
   6  -4  -3 3372.14   59.31
   6  -4  -3 3441.25   87.83
  -6   4   3 3332.25  103.12
  -6   4   3 3371.98   74.24
   6  -4  -2 6937.89  127.47
   6  -4  -2 7234.96  164.80
  -6   4   2 7417.55  156.05
  -6   4   2 7460.34  152.21
   6  -4  -1 3090.35   57.79
   6  -4  -1 3210.42   94.07
  -6   4   1 3203.54   73.78
  -6   4   1 3125.27   72.02
   6  -4   0  137.64   13.56
   6  -4   0  152.21   48.70
  -6   4   0  116.37   19.65
  -6   4   0  128.18   13.26
   6  -4   1 4051.26   93.31
   6  -4   1 4034.13   96.10
  -6   4  -1 4202.64   77.28
  -6   4  -1 4157.12   94.23
   6  -4   2   17.33   11.66
   6  -4   2   15.90   18.28
  -6   4  -2   17.80   11.20
  -6   4  -2   13.98   17.88
   6  -4   3 1785.14   42.37
   6  -4   3 1791.22   54.93
  -6   4  -3 1797.16   42.11
  -6   4  -3 1780.20   51.25
   6  -4   412730.80  275.91
   6  -4   412378.80  291.20
  -6   4  -412651.70  269.49
  -6   4  -412600.60  282.18
   6  -4   517875.80  431.15
   6  -4   518758.50  439.33
  -6   4  -519167.00  444.15
  -6   4  -518765.00  443.39
   6  -4   6 1798.44   46.53
   6  -4   6 1902.40   73.89
  -6   4  -6 1974.10   48.78
  -6   4  -6 1934.14   49.24
   6  -4   7   42.54   13.84
   6  -4   7   49.74   18.60
  -6   4  -7   61.10   17.50
  -6   4  -7   40.65   15.71
   6  -4   8  221.00   18.11
   6  -4   8  227.79   42.88
  -6   4  -8  230.12   23.23
  -6   4  -8  215.11   19.09
   6  -4   9 1381.55   34.96
   6  -4   9 1534.80   48.74
  -6   4  -9 1551.52   46.89
  -6   4  -9 1437.75   50.83
   6  -3 -14 1113.58   54.63
  -6   3  14 1145.03   46.60
   6  -3 -13  537.73   41.64
  -6   3  13  521.78   19.99
  -6   3  13  567.39   33.75
   6  -3 -12   40.72   25.72
  -6   3  12   24.38   20.85
  -6   3  12   21.04   11.15
   6  -3 -11  989.90   49.34
   6  -3 -11  941.71   24.16
  -6   3  11  988.07   27.93
  -6   3  11 1021.43   41.67
   6  -3 -10  632.72   43.93
   6  -3 -10  657.93   14.52
  -6   3  10  634.77   36.95
   6  -3  -917252.20  424.60
   6  -3  -917323.20  359.88
  -6   3   917575.60  372.94
  -6   3   917354.30  408.72
   6  -3  -8  115.28   27.24
   6  -3  -8  110.61    8.01
  -6   3   8  123.54   22.95
  -6   3   8  106.36   10.99
   6  -3  -7   51.54    6.95
   6  -3  -7   46.49   40.59
  -6   3   7   58.95   19.07
  -6   3   7   53.54   15.13
   6  -3  -6  233.23   15.44
   6  -3  -6  289.49   29.11
  -6   3   6  248.63   39.46
  -6   3   6  237.80   11.41
   6  -3  -5  660.62   15.02
   6  -3  -5  653.97   35.62
  -6   3   5  599.67   15.49
  -6   3   5  675.79   30.06
   6  -3  -4  105.24    9.00
   6  -3  -4  132.72   23.89
  -6   3   4  132.00    9.64
  -6   3   4  113.89   19.80
   6  -3  -3 2074.46   36.46
   6  -3  -3 2028.34   66.80
  -6   3   3 2082.58   75.21
  -6   3   3 2302.37   50.29
   6  -3  -2   17.50    9.39
   6  -3  -2   20.01   23.51
  -6   3   2   95.16   16.85
  -6   3   2    7.86    9.33
   6  -3  -119051.80  432.07
   6  -3  -118949.10  450.97
  -6   3   118812.60  431.51
  -6   3   118816.90  401.58
   6  -3   0  255.78   14.95
   6  -3   0  291.51   26.02
  -6   3   0  292.57   20.97
  -6   3   0  261.56   23.70
   6  -3   1 1084.27   26.84
   6  -3   1 1021.75   45.41
  -6   3  -1 1095.85   49.88
  -6   3  -1 1074.18   25.40
   6  -3   2  991.09   26.91
   6  -3   2  992.23   35.88
  -6   3  -2 1022.53   30.13
  -6   3  -2 1013.07   25.66
   6  -3   3  269.16   22.63
   6  -3   3  286.55   17.14
  -6   3  -3  298.82   27.37
  -6   3  -3  291.89   18.35
   6  -3   4 1000.64   34.30
   6  -3   4  982.73   28.96
  -6   3  -4 1021.90   28.51
  -6   3  -4 1012.10   28.49
   6  -3   5 1003.67   31.90
   6  -3   5  966.50   35.71
  -6   3  -5  993.42   47.57
  -6   3  -5  996.55   27.97
   6  -3   6  469.65   22.64
   6  -3   6  486.85   42.22
  -6   3  -6  472.77   24.21
  -6   3  -6  490.65   19.55
   6  -3   7  106.27   13.29
   6  -3   7  111.53   20.10
  -6   3  -7   82.74   21.15
  -6   3  -7  116.51   19.10
   6  -3   8 1091.38   28.66
   6  -3   8 1110.23   64.94
  -6   3  -8 1082.19   26.10
  -6   3  -8 1131.92   39.62
   6  -3   9  974.22   25.00
   6  -3   9 1107.33   42.69
  -6   3  -9 1050.91   35.34
  -6   3  -9 1129.69   40.19
   6  -3  10  480.28   15.16
   6  -3  10  577.60   54.13
  -6   3 -10  602.45   31.93
  -6   3 -10  518.71   15.75
   6  -2 -14  176.46   32.72
   6  -2 -14  177.41   28.94
   6  -2 -14  179.66    6.46
   6  -2 -13  386.30   37.19
   6  -2 -13  392.89   13.53
   6  -2 -12 1594.39   59.72
  -6   2  12 1653.35   52.03
  -6   2  12 1595.69   28.50
   6  -2 -11  523.88   39.21
   6  -2 -11  512.89    9.88
  -6   2  11  544.25   32.97
  -6   2  11  512.05   14.97
   6  -2 -10  190.11   31.19
   6  -2 -10  196.42   10.96
  -6   2  10  209.84   12.29
  -6   2  10  192.91   26.44
   6  -2  -9 2821.88   78.16
   6  -2  -9 2710.13   38.63
  -6   2   9 2792.31   45.98
  -6   2   9 2828.75   70.50
   6  -2  -8  898.40   41.97
   6  -2  -8  866.85   14.58
  -6   2   8  885.06   26.47
  -6   2   8  910.82   36.23
   6  -2  -7 1473.13   49.50
   6  -2  -7 1438.91   27.32
  -6   2   7 1473.99   33.41
  -6   2   7 1417.08   43.19
   6  -2  -6 1660.03   76.88
   6  -2  -6 1664.17   25.36
  -6   2   6 1729.92   35.96
  -6   2   6 1683.40   67.46
   6  -2  -5 5601.73   88.45
   6  -2  -5 5674.74  123.53
  -6   2   5 5639.54  114.08
  -6   2   5 5707.70   90.24
   6  -2  -4 6901.76  114.12
   6  -2  -4 7073.87  151.05
  -6   2   4 7057.15  142.23
  -6   2   4 7161.26  118.62
   6  -2  -3 2131.43   35.09
   6  -2  -3 2210.48   79.40
  -6   2   3 2079.31   48.00
  -6   2   3 2108.71   42.76
   6  -2  -2 1187.45   32.08
   6  -2  -2 1234.93   39.91
  -6   2   2 1202.18   23.08
  -6   2   2 1186.76   34.36
   6  -2  -1  379.05   13.67
   6  -2  -1  361.65   46.77
  -6   2   1  348.05   12.96
  -6   2   1  360.64   20.59
   6  -2   0 5774.45  128.29
   6  -2   0 5951.92  119.81
  -6   2   0 5917.62  102.42
  -6   2   0 5859.40  113.84
   6  -2   1  848.80   31.69
   6  -2   1  759.91   22.24
  -6   2  -1  786.60   21.21
  -6   2  -1  811.38   26.29
   6  -2   2 2337.90   62.95
   6  -2   2 2253.64   44.11
  -6   2  -2 2300.58   43.33
  -6   2  -2 2324.70   47.65
   6  -2   3  115.09   16.57
   6  -2   3  116.84   13.56
  -6   2  -3  103.51   12.77
  -6   2  -3  106.88   12.86
   6  -2   4  268.44   18.67
   6  -2   4  279.33   29.32
  -6   2  -4  259.89   16.49
  -6   2  -4  265.40   14.63
   6  -2   5 1171.73   32.54
   6  -2   5 1200.93   33.13
  -6   2  -5 1224.42   32.54
  -6   2  -5 1174.97   26.80
   6  -2   6  580.88   21.53
   6  -2   6  591.61   41.77
  -6   2  -6  601.91   24.56
  -6   2  -6  610.97   17.82
   6  -2   7  566.38   29.36
   6  -2   7  557.06   27.40
  -6   2  -7  546.60   25.47
  -6   2  -7  538.39   24.37
   6  -2   8 1957.16   46.77
   6  -2   8 1937.64   79.04
  -6   2  -8 2021.43   52.84
  -6   2  -8 1831.02   33.18
   6  -2   9  234.51    8.91
   6  -2   9  266.57   27.68
  -6   2  -9  272.15   26.37
  -6   2  -9  243.39   10.03
   6  -2  10  720.60   35.37
  -6   2 -10  723.75   32.60
  -6   2 -10  564.84   10.59
   6  -1 -15   70.28   20.48
   6  -1 -15   27.79   38.39
   6  -1 -14  104.46   22.64
   6  -1 -14   94.93   39.75
   6  -1 -13  457.90   54.41
   6  -1 -13  460.98   50.74
   6  -1 -12 7099.83  159.25
   6  -1 -12 7094.40  187.86
   6  -1 -11  630.23    8.33
   6  -1 -11  631.39    7.05
   6  -1 -11  816.65   53.84
   6  -1 -1014423.10  260.06
   6  -1 -1016119.10  397.04
  -6   1  1015753.10  359.57
  -6   1  1015720.70  292.60
   6  -1  -9  260.39    7.76
   6  -1  -9  288.20   39.50
  -6   1   9  276.09    8.54
  -6   1   9  268.14   25.90
   6  -1  -8 1418.49   18.26
   6  -1  -8 1398.46   61.12
  -6   1   8 1414.01   21.60
  -6   1   8 1421.69   43.21
   6  -1  -7  925.35   17.44
   6  -1  -7  927.07   50.05
  -6   1   7  937.25   15.51
  -6   1   7  989.23   34.35
   6  -1  -6 8235.28  131.35
   6  -1  -6 8038.01  188.11
  -6   1   6 8081.80  130.80
  -6   1   6 8404.20  169.05
   6  -1  -5    6.65    4.68
  -6   1   5   10.35    4.68
  -6   1   5    1.21   14.65
   6  -1  -4  409.86   26.66
   6  -1  -4  440.66   15.90
  -6   1   4  444.98   10.58
  -6   1   4  416.65   22.75
   6  -1  -3  980.43   34.31
   6  -1  -3  937.17   17.76
  -6   1   3 1012.15   17.94
  -6   1   3  956.14   29.80
   6  -1  -2 2620.37   60.14
   6  -1  -2 2508.84   49.28
  -6   1   2 2548.46   39.92
  -6   1   2 2502.24   52.83
   6  -1  -1 4694.80   96.92
   6  -1  -1 4839.28   80.30
  -6   1   1 4827.75   78.18
  -6   1   1 4688.92  108.92
   6  -1   0  631.06   26.91
   6  -1   0  614.95   17.80
  -6   1   0  636.71   17.04
  -6   1   0  608.14   36.03
   6  -1   1 7139.65  153.66
   6  -1   1 7300.02  132.41
  -6   1  -1 7416.49  132.61
  -6   1  -1 7293.09  157.52
   6  -1   2 7081.53  138.37
   6  -1   2 6795.25  125.72
  -6   1  -2 6827.42  122.49
  -6   1  -2 7020.05  145.43
   6  -1   3  670.12   27.94
   6  -1   3  664.48   33.63
  -6   1  -3  670.46   20.61
  -6   1  -3  664.09   28.71
   6  -1   4   23.04   12.11
   6  -1   4   22.85   12.21
  -6   1  -4   23.48   20.26
  -6   1  -4   20.75    8.61
   6  -1   5   -0.40   12.28
   6  -1   5   -3.53   17.54
  -6   1  -5    6.77   11.78
  -6   1  -5    1.24    7.30
   6  -1   6  527.42   24.98
   6  -1   6  522.62   30.16
  -6   1  -6  514.60   23.49
  -6   1  -6  519.02   21.30
   6  -1   7 5964.71  115.20
   6  -1   7 5979.82  125.44
  -6   1  -7 6161.91  123.51
  -6   1  -7 5992.48  107.45
   6  -1   8  155.90    6.87
   6  -1   8  146.51    5.92
   6  -1   8  154.57   22.17
  -6   1  -8  140.80   20.61
  -6   1  -9  191.57   23.31
  -6   1  -9  177.94   35.96
  -6   1 -10 3057.33   73.62
  -6   1 -10 2989.69   97.18
   6   0 -15 7239.26  165.88
   6   0 -15 7350.17  187.67
   6   0 -1416160.20  389.47
   6   0 -1416324.10  415.71
   6   0 -13   47.46   19.87
   6   0 -13   52.30   27.18
   6   0 -12 2300.30   59.00
   6   0 -12 2291.55   71.37
   6   0 -11  300.84   45.11
   6   0 -11  269.46   32.29
   6   0 -10 2666.78   67.34
   6   0 -10 2735.24  114.40
   6   0  -9  831.04   35.30
   6   0  -9  877.05   70.80
   6   0  -8  832.54   32.07
  -6   0   8   45.47   23.97
   6   0  -7 8597.82  182.15
   6   0  -7 8062.40  122.89
  -6   0   7 8430.85  172.59
  -6   0   7 9009.50  141.31
   6   0  -6 1956.88   51.28
   6   0  -6 1555.19   19.85
  -6   0   6 1896.70   46.54
  -6   0   6 1531.89   20.08
   6   0  -5  348.20   25.85
   6   0  -5  380.81   11.88
  -6   0   5  379.45   22.37
  -6   0   5  374.04    7.81
   6   0  -4  780.05   32.50
   6   0  -4  846.45   19.63
  -6   0   4  791.35   45.04
  -6   0   4  831.86   18.67
   6   0  -3 6412.95  112.65
   6   0  -3 7101.97  159.92
  -6   0   3 6331.11  100.12
  -6   0   3 7276.68  136.63
   6   0  -2 1557.90   26.39
   6   0  -2 1522.52   52.66
  -6   0   2 1613.15   25.89
  -6   0   2 1623.25   37.37
   6   0  -1 6283.09  124.06
   6   0  -1 6085.07  103.13
  -6   0   1 6306.96  104.49
  -6   0   1 6290.11  116.50
   6   0   0  748.40   45.17
  -6   0   0  666.92   19.26
  -6   0   0  716.86   23.88
   6   0   146617.10 1319.90
   6   0   146742.00 1338.81
  -6   0  -146617.10 1329.26
  -6   0  -147230.30 1320.79
   6   0   2 1367.29   34.41
   6   0   2 1353.75   31.42
  -6   0  -2 1405.23   30.52
  -6   0  -2 1336.31   40.80
   6   0   3 2646.93   70.86
   6   0   3 2614.15   51.64
  -6   0  -3 2655.52   63.98
  -6   0  -3 2531.17   44.12
   6   0   4 3198.45   66.37
   6   0   4 3195.33   63.78
  -6   0  -4 3230.03   53.19
  -6   0  -4 3199.98   62.12
   6   0   5 9108.79  157.90
   6   0   5 9238.60  172.01
  -6   0  -5 9281.30  182.79
  -6   0  -5 9197.98  202.92
   6   0   6   71.07    5.45
   6   0   6   53.29   10.26
  -6   0  -6   69.69   14.91
  -6   0  -6   79.49   24.24
   6   0   7   22.21    4.99
   6   0   7   22.36    6.00
  -6   0  -7   33.37   15.12
  -6   0  -7   33.62   24.48
  -6   0  -8  302.33   22.54
  -6   0  -8  257.89   62.05
  -6   0  -9  756.84   32.36
  -6   0  -9  857.11   49.86
  -6   0 -10 1905.96   76.28
  -6   0 -10 1869.64   53.56
   6   1 -15 6587.50  177.14
   6   1 -15 6390.17  148.91
   6   1 -14 8504.27  222.76
   6   1 -14 8512.13  190.01
   6   1 -13 1250.60   61.87
   6   1 -13 1220.36   43.53
   6   1 -12 4929.76  129.71
   6   1 -12 5009.98  107.78
   6   1 -11   17.48   40.94
   6   1 -11   17.26   16.48
   6   1 -10   -9.80   37.76
   6   1 -10   -5.32   14.88
   6   1  -9 2919.84   73.61
   6   1  -9 2820.63   62.55
   6   1  -8 1815.44   85.60
   6   1  -8 1813.61   44.02
   6   1  -7  985.00   64.67
   6   1  -7 1004.50   52.31
   6   1  -6 5911.17  131.56
   6   1  -6 5818.31  116.67
  -6  -1   6 5972.36   80.20
  -6  -1   6 5861.58   84.43
   6   1  -5 8506.52  185.73
   6   1  -5 8440.21  168.79
  -6  -1   5 8664.18  133.68
  -6  -1   5 8591.75  140.59
   6   1  -419080.00  450.04
   6   1  -418918.60  425.61
  -6  -1   419881.70  390.52
  -6  -1   419503.40  405.28
   6   1  -335663.50 1000.63
   6   1  -335484.20  923.78
  -6  -1   334744.50  840.90
  -6  -1   335241.40  915.28
   6   1  -2 5012.08   97.48
   6   1  -2 4978.40  102.34
  -6  -1   2 5057.16   88.75
  -6  -1   2 4948.49  104.76
   6   1  -113721.70  280.49
   6   1  -113779.70  328.81
  -6  -1   114376.90  286.12
  -6  -1   113966.70  288.20
   6   1   0 1856.83   37.47
   6   1   0 1905.67   49.18
  -6  -1   0 1888.48   33.66
  -6  -1   0 1929.73   42.97
   6   1   1   33.74   12.40
   6   1   1   41.86   16.24
  -6  -1  -1   33.05    9.24
  -6  -1  -1   37.16   15.28
   6   1   2  299.14   16.16
   6   1   2  308.51   11.51
  -6  -1  -2  319.04   23.40
  -6  -1  -2  301.58   37.81
   6   1   3 1866.00   37.08
   6   1   3 1858.28   30.34
  -6  -1  -3 1896.95   38.09
  -6  -1  -3 1811.91   72.79
   6   1   4 2253.56   41.32
   6   1   4 2238.28   33.99
  -6  -1  -4 2214.51   59.91
  -6  -1  -4 2275.29   46.03
   6   1   5  196.59    7.19
   6   1   5  196.81   11.50
  -6  -1  -5  203.31   16.56
  -6  -1  -5  199.04   26.22
   6   1   6   15.13    3.64
   6   1   6    2.96   10.98
  -6  -1  -6    1.42   13.50
  -6  -1  -6    5.97   21.44
  -6  -1  -7  948.75   32.29
  -6  -1  -7  900.68   78.84
  -6  -1  -8 3280.08   73.82
  -6  -1  -8 3234.22   95.38
  -6  -1  -9 1296.18   41.80
  -6  -1  -9 1283.42   60.28
  -6  -1 -10  869.65   38.38
  -6  -1 -10  894.46   56.85
   6   2 -15 1793.04   66.51
   6   2 -15 1764.67   63.58
   6   2 -14    3.44   22.56
   6   2 -14   -4.50   21.43
   6   2 -13  590.85   39.05
   6   2 -13  565.21   31.61
   6   2 -12   26.92   24.15
   6   2 -12   36.19   18.38
   6   2 -11  183.91   45.98
   6   2 -11  172.80   21.80
   6   2 -10  179.14   26.35
   6   2 -10  187.00   36.32
   6   2  -9 7361.76  160.86
   6   2  -9 7680.66  155.54
   6   2  -8  815.14   35.74
   6   2  -8  856.97   30.29
   6   2  -7 2425.87   59.61
   6   2  -7 2453.85   52.90
   6   2  -6  873.33   52.52
   6   2  -6  926.84   27.76
   6   2  -5  424.29   25.61
   6   2  -5  405.61   19.17
  -6  -2   5  398.51    7.76
  -6  -2   5  392.86    7.27
   6   2  -4 8169.84  167.33
   6   2  -4 7752.28  147.26
  -6  -2   4 7843.89  131.44
  -6  -2   4 7953.71  122.85
   6   2  -332653.80  842.92
   6   2  -332207.10  804.33
  -6  -2   332001.00  748.30
  -6  -2   331982.00  781.10
   6   2  -2 4650.96  119.67
   6   2  -2 4416.92   80.47
  -6  -2   2 4510.47   77.65
  -6  -2   2 4481.06   80.02
   6   2  -1 3234.08   68.74
   6   2  -1 3249.69   57.35
  -6  -2   1 3203.13   49.83
  -6  -2   1 3138.02   76.74
   6   2   0 4950.90   84.81
   6   2   0 5036.57   94.56
  -6  -2   0 5054.99   83.69
  -6  -2   0 4927.18   95.03
   6   2   1  976.93   21.02
   6   2   1 1033.51   42.76
  -6  -2  -1  997.67   32.24
  -6  -2  -1  986.95   30.87
   6   2   2  197.99    9.94
   6   2   2  196.91   24.88
  -6  -2  -2  180.50   12.97
  -6  -2  -2  186.78   20.42
   6   2   3 3869.22   66.77
   6   2   3 3800.70   61.86
  -6  -2  -3 3699.64   68.57
  -6  -2  -3 3828.68   86.23
   6   2   4  241.70   20.58
   6   2   4  220.62    8.19
  -6  -2  -4  208.26   15.88
  -6  -2  -4  236.80   24.75
   6   2   5  266.11   11.61
   6   2   5  268.36   18.79
  -6  -2  -5  307.03   18.21
  -6  -2  -5  306.39   28.25
   6   2   6 3937.71   57.21
   6   2   6 4318.51   68.68
  -6  -2  -6 4023.27   82.71
  -6  -2  -6 3884.24  138.31
  -6  -2  -7 9679.49  204.92
  -6  -2  -7 9577.97  231.65
  -6  -2  -8 6723.81  143.89
  -6  -2  -8 6615.86  172.10
  -6  -2  -9 1750.98   52.07
  -6  -2  -9 1643.09   72.40
   6   3 -14  877.81   46.68
   6   3 -14  876.91   39.65
   6   3 -13 1778.01   61.92
   6   3 -13 1717.93   61.24
   6   3 -12   31.34   23.85
   6   3 -12   38.38   24.08
   6   3 -11 1598.35   83.39
   6   3 -11 1571.44   54.99
   6   3 -10  188.07   27.00
   6   3 -10  199.29   26.87
   6   3  -9 1014.52   63.63
   6   3  -9 1045.99   41.13
   6   3  -8  759.46   28.79
   6   3  -8  762.22   34.85
   6   3  -7 1377.00   37.45
   6   3  -7 1427.01   43.77
   6   3  -6 1501.17   37.63
   6   3  -6 1316.16   40.97
   6   3  -5  437.83   20.24
   6   3  -5  445.38   40.54
  -6  -3   5  432.04    7.45
  -6  -3   5  451.31    6.63
   6   3  -4 4641.16   94.57
   6   3  -4 4717.45   88.76
  -6  -3   4 4629.00   69.88
  -6  -3   4 4779.15   71.45
   6   3  -3 1763.94   43.96
   6   3  -3 1812.51   57.38
  -6  -3   3 1607.29   37.52
   6   3  -2 3967.96   78.42
   6   3  -2 3833.75   74.01
  -6  -3   2 4053.56   61.03
   6   3  -1  106.00   14.16
   6   3  -1   92.62   13.34
  -6  -3   1   86.25    8.01
  -6  -3   1   81.23   12.40
   6   3   0 1190.06   30.76
   6   3   0 1180.06   28.04
  -6  -3   0 1035.83   32.00
  -6  -3   0 1288.21   52.10
   6   3   1   -2.60    7.48
   6   3   1   11.77   11.50
  -6  -3  -1    3.53    8.21
  -6  -3  -1   16.83   15.85
   6   3   2 2362.62   44.94
  -6  -3  -2 2442.58   46.60
  -6  -3  -2 2426.62   63.23
   6   3   3 5647.52  102.02
   6   3   3 5348.58   97.29
  -6  -3  -3 5726.40  106.00
  -6  -3  -3 5674.06  129.51
   6   3   4 2858.31   47.80
   6   3   4 2834.50   45.16
  -6  -3  -4 2920.51   58.41
  -6  -3  -4 2783.54   78.47
   6   3   5 2360.01   35.09
   6   3   5 2332.68   45.25
  -6  -3  -5 2490.76   52.71
  -6  -3  -5 2369.13   74.67
  -6  -3  -6 1988.96   48.16
  -6  -3  -6 1854.03   69.90
  -6  -3  -7  824.65   33.21
  -6  -3  -7  799.59   54.09
  -6  -3  -813733.70  310.86
  -6  -3  -813305.30  354.90
  -6  -3  -9 2362.14   63.00
  -6  -3  -9 2411.69   95.70
   6   4 -14  507.97   34.61
   6   4 -14  460.56   40.54
   6   4 -13  140.64   44.70
   6   4 -13  148.21   31.32
   6   4 -12 2360.56   65.37
   6   4 -12 2458.99   74.14
   6   4 -11  408.99   28.82
   6   4 -11  376.12   34.25
   6   4 -10 2845.47   70.14
   6   4 -10 2878.33  108.15
   6   4  -9  421.08   26.54
   6   4  -9  448.64   49.99
   6   4  -8   30.02   16.64
   6   4  -8   40.25   19.41
   6   4  -7 4075.17   84.02
   6   4  -7 4001.02   88.68
   6   4  -6  156.16   17.79
   6   4  -6  152.20   20.55
   6   4  -5  994.85   30.14
   6   4  -5  986.36   52.10
  -6  -4   5 1030.52   14.85
  -6  -4   5  972.73   14.87
   6   4  -4  140.75   15.85
   6   4  -4  167.17   18.78
  -6  -4   4  144.04    5.54
  -6  -4   4  144.22   10.69
   6   4  -3 2549.12   51.39
   6   4  -3 2522.76   56.10
  -6  -4   3 2473.42   36.30
  -6  -4   3 2488.68   40.26
   6   4  -2 1622.99   35.12
   6   4  -2 1612.06   39.98
  -6  -4   2 1649.06   26.87
  -6  -4   2 1584.00   31.21
   6   4  -1   21.69   20.92
   6   4  -1   18.01   10.09
  -6  -4   1   23.09   10.47
  -6  -4   1   11.66   12.63
   6   4   0  448.20   18.80
   6   4   0  445.74   16.05
  -6  -4   0  450.16   20.39
  -6  -4   0  433.63   14.53
   6   4   1 5739.11  104.66
   6   4   1 5630.16   98.28
  -6  -4  -1 5712.67  115.44
  -6  -4  -1 5615.67  101.28
   6   4   2  723.34   21.22
   6   4   2  712.80   33.34
  -6  -4  -2  731.42   46.41
  -6  -4  -2  702.35   21.56
   6   4   3  213.01   10.06
   6   4   3  188.37   12.20
  -6  -4  -3  212.63   23.69
  -6  -4  -3  204.52   15.83
   6   4   4  275.88   16.54
   6   4   4  280.10   20.16
  -6  -4  -4  286.85   26.56
  -6  -4  -4  270.81   18.06
   6   4   5 3215.49   48.49
   6   4   5 3252.88   49.79
  -6  -4  -5 3344.24   85.26
  -6  -4  -5 3336.97   68.88
  -6  -4  -6 1095.58   48.25
  -6  -4  -6 1108.18   35.13
  -6  -4  -7 4443.94  116.32
  -6  -4  -7 4168.59   92.77
  -6  -4  -8 1712.97   66.86
  -6  -4  -8 1644.38   49.02
   6   5 -13  997.57   69.90
   6   5 -13  909.15   48.48
   6   5 -12 2362.30   67.58
   6   5 -12 2221.27   72.27
   6   5 -11  834.87   38.86
   6   5 -11  800.19   42.73
   6   5 -10   16.77   19.83
   6   5 -10   24.70   22.07
   6   5  -9 2403.71   62.43
   6   5  -9 2297.77   64.59
   6   5  -8  633.02   30.43
   6   5  -8  627.34   55.79
   6   5  -7 2769.08   63.94
   6   5  -7 2650.45   93.96
   6   5  -6 1185.28   36.08
   6   5  -6 1099.72   61.46
   6   5  -5  625.51   26.55
   6   5  -5  622.73   29.42
  -6  -5   5  653.67   10.10
  -6  -5   5  635.50    9.91
   6   5  -4 4897.40   96.56
   6   5  -4 4794.79  100.54
  -6  -5   4 4778.79   71.81
  -6  -5   4 4950.77   83.44
   6   5  -3 3877.44   75.79
   6   5  -3 3845.92   80.61
  -6  -5   3 3888.79   62.53
  -6  -5   3 3882.88   60.41
   6   5  -2 1108.81   30.06
   6   5  -2 1135.17   33.19
  -6  -5   2 1127.56   34.31
  -6  -5   2 1098.80   29.96
   6   5  -1 1500.03   54.09
   6   5  -1 1542.10   52.87
  -6  -5   1 1593.37   33.86
  -6  -5   1 1615.99   29.93
   6   5   0  340.38   20.53
   6   5   0  351.92   18.04
  -6  -5   0  361.68   18.72
  -6  -5   0  327.81   14.27
   6   5   1 2970.57   72.12
   6   5   1 2993.92   53.84
  -6  -5  -1 2888.19   82.05
  -6  -5  -1 2991.93   55.93
   6   5   2 3014.06   55.48
   6   5   2 3216.68   59.86
  -6  -5  -2 3203.68   72.96
  -6  -5  -2 3165.55   61.78
   6   5   3  972.00   22.46
   6   5   3  981.66   35.03
  -6  -5  -3 1007.22   36.95
  -6  -5  -3 1047.92   29.51
   6   5   4  833.73   27.24
   6   5   4  854.78   19.17
  -6  -5  -4  881.24   37.28
  -6  -5  -4  852.74   28.22
   6   5   5 1237.45   22.80
   6   5   5 1250.99   21.47
  -6  -5  -5 1354.84   72.34
  -6  -5  -5 1394.31   37.83
  -6  -5  -6  186.97   51.23
  -6  -5  -6  219.35   21.30
  -6  -5  -7   -4.13   40.73
  -6  -5  -7    5.39   16.48
   6   6 -12 1817.84  105.36
   6   6 -12 1883.67   63.07
   6   6 -11  581.69   43.82
   6   6 -11  563.59   37.93
   6   6 -10 9605.16  233.78
   6   6 -10 9544.27  223.66
   6   6  -9 1086.11   46.93
   6   6  -9 1030.06   41.98
   6   6  -8   -4.23   19.18
   6   6  -8   10.90   16.66
   6   6  -7    5.06   18.44
   6   6  -7    6.70   16.00
   6   6  -6 6056.54  133.55
   6   6  -6 6083.33  127.42
  -6  -6   6 5741.93   87.18
  -6  -6   6 5848.55   87.60
   6   6  -5 4344.13   97.66
   6   6  -5 4513.86  129.79
  -6  -6   5 4466.55   65.14
  -6  -6   5 4305.95   64.13
   6   6  -4 2699.89   64.93
   6   6  -4 2719.36   69.01
  -6  -6   4 2686.71   40.98
  -6  -6   4 2615.32   40.93
   6   6  -3  286.33   22.32
   6   6  -3  269.85   25.94
  -6  -6   3  268.59   18.54
  -6  -6   3  252.06   17.67
   6   6  -2 3371.37   73.45
   6   6  -2 3575.06  101.95
  -6  -6   2 3552.71   62.26
  -6  -6   2 3524.18   59.33
   6   6  -1 1306.65   33.17
   6   6  -1 1320.51   35.58
  -6  -6   1 1384.72   31.71
  -6  -6   1 1366.41   28.69
   6   6   0 2329.06   54.21
   6   6   0 2226.18   48.21
  -6  -6   0 2262.73   63.48
  -6  -6   0 2229.13   43.82
   6   6   1  232.22   28.33
   6   6   1  269.26   27.90
  -6  -6  -1  272.24   19.57
  -6  -6  -1  228.76   15.62
   6   6   2   56.17   20.48
   6   6   2   57.72   11.91
  -6  -6  -2   75.61   28.77
  -6  -6  -2   63.86   13.33
   6   6   3 2339.42   60.59
   6   6   3 2306.42   43.43
  -6  -6  -3 2476.37   62.36
  -6  -6  -3 2369.21   53.69
   6   6   4 1225.13   27.36
   6   6   4 1246.83   36.42
  -6  -6  -4 1390.28   46.13
  -6  -6  -4 1346.63   38.27
   6   6   5 1985.41   45.85
   6   6   5 1774.51   37.93
  -6  -6  -5 2099.04   61.48
  -6  -6  -5 2037.92   73.50
   6   7 -10 4077.80  110.54
   6   7 -10 3965.81  122.02
   6   7  -9 2010.77   74.79
   6   7  -9 1953.06   97.94
   6   7  -8    4.58   25.30
   6   7  -8   13.97   20.49
   6   7  -7   14.72   34.32
   6   7  -7    9.32   18.56
  -6  -7   7    4.71    2.00
  -6  -7   7    4.23    3.01
   6   7  -6  419.95   26.25
   6   7  -6  408.16   28.73
  -6  -7   6  396.55   11.76
  -6  -7   6  371.13    8.43
   6   7  -5  723.09   31.46
   6   7  -5  716.52   33.35
  -6  -7   5  750.21   13.95
  -6  -7   5  737.48   14.84
   6   7  -4  133.86   18.82
   6   7  -4  140.60   20.90
  -6  -7   4  143.11    8.61
  -6  -7   4  146.18   15.02
   6   7  -3  531.14   47.77
   6   7  -3  547.63   43.58
  -6  -7   3  469.56   14.25
  -6  -7   3  473.17   14.76
   6   7  -2 1073.25   35.40
   6   7  -2 1100.07   41.54
  -6  -7   2 1127.00   35.83
  -6  -7   2 1138.12   25.22
   6   7  -1  604.58   26.34
   6   7  -1  638.74   47.16
   6   7  -1  604.91   44.57
  -6  -7   1  635.78   21.32
  -6  -7   1  622.60   20.48
   6   7   0  579.94   25.19
   6   7   0  595.32   24.68
  -6  -7   0  631.11   24.50
  -6  -7   0  643.10   22.49
   6   7   1 4843.62  101.03
   6   7   1 4727.81   92.69
  -6  -7  -1 4975.34  101.69
  -6  -7  -1 4714.23   93.61
   6   7   2 1304.69   34.46
   6   7   2 1378.56   46.37
  -6  -7  -2 1379.50   40.92
  -6  -7  -2 1403.91   37.10
   6   7   3  526.30   21.98
   6   7   3  549.99   19.37
  -6  -7  -3  559.25   46.66
  -6  -7  -3  534.76   40.42
   6   8  -8  139.86   53.86
   6   8  -8  181.84   28.26
   6   8  -7 1008.45   50.13
   6   8  -7  963.04   42.15
  -6  -8   7  907.08   13.48
  -6  -8   7  795.57   17.41
   6   8  -6   -0.75   22.47
   6   8  -6    3.32   18.27
  -6  -8   6    4.46    7.70
  -6  -8   6   -2.23    9.01
   6   8  -5 1030.40   49.78
   6   8  -5  933.16   39.71
  -6  -8   5  972.63   25.02
  -6  -8   5  928.67   19.51
   6   8  -4  526.11   51.62
   6   8  -4  413.93   28.38
  -6  -8   4  446.96   13.72
  -6  -8   4  428.38   14.55
   6   8  -3  141.01   20.63
   6   8  -3  116.64   21.25
  -6  -8   3  136.81   11.02
  -6  -8   3  145.75   19.86
   6   8  -2  831.57   32.90
   6   8  -2  854.72   34.15
  -6  -8   2  872.88   23.00
  -6  -8   2  883.00   35.92
   6   8  -1 2131.65   62.65
   6   8  -1 1963.45   51.81
  -6  -8   1 1984.51   43.49
  -6  -8   1 1978.31   58.99
   6   8   012822.70  327.62
   6   8   012422.80  273.51
  -6  -8   012899.90  278.36
  -6  -8   012548.20  294.16
   6   8   1  359.65   23.53
   6   8   1  417.25   22.37
  -6  -8  -1  415.48   36.97
  -6  -8  -1  411.34   22.42
   7  -7  -5  983.22   29.76
   7  -7  -5 1000.98  103.51
  -7   7   5 1036.90   84.90
  -7   7   5 1041.98   53.85
   7  -7  -4  198.15   17.88
   7  -7  -4  202.21   41.90
  -7   7   4  252.90   33.51
  -7   7   4  203.56   36.45
   7  -7  -3  777.70   27.91
   7  -7  -3  755.38   55.72
  -7   7   3  793.00   46.00
  -7   7   3  797.75   31.37
   7  -7  -2  903.26   30.64
   7  -7  -2  868.10   95.01
  -7   7   2  885.30   83.84
  -7   7   2  907.62   33.42
   7  -7  -1 1605.42   44.08
   7  -7  -1 1639.20   73.53
  -7   7   1 1621.04   46.55
  -7   7   1 1621.26   70.24
   7  -7   0  392.24   24.05
   7  -7   0  330.51   81.89
  -7   7   0  390.61   25.63
  -7   7   0  376.21   42.75
   7  -7   1  633.14   28.88
   7  -7   1  592.65   55.14
  -7   7  -1  629.86   29.87
  -7   7  -1  586.85   46.48
   7  -6  -8   10.92   10.77
   7  -6  -8  -23.24   40.48
  -7   6   8    8.37   15.66
  -7   6   8   31.58   25.23
   7  -6  -7  991.93   41.02
   7  -6  -7 1120.43   77.92
  -7   6   7 1027.40   34.96
  -7   6   7 1046.79   53.47
   7  -6  -6  151.67   14.73
   7  -6  -6  159.66   49.54
  -7   6   6  128.13   30.75
  -7   6   6  172.84   18.77
   7  -6  -5  115.49   24.58
   7  -6  -5  118.41   74.38
  -7   6   5  132.52   29.56
  -7   6   5  119.59   17.30
   7  -6  -4 3380.67   67.46
   7  -6  -4 3563.34  109.50
  -7   6   4 3327.52   90.80
  -7   6   4 3456.38   72.64
   7  -6  -3  381.01   20.28
   7  -6  -3  424.76   43.53
  -7   6   3  403.71   35.04
  -7   6   3  397.90   21.89
   7  -6  -2  282.20   19.14
   7  -6  -2  339.98   40.45
  -7   6   2  350.63   32.87
  -7   6   2  317.93   20.96
   7  -6  -1 3710.55   77.02
   7  -6  -1 3650.90  109.54
  -7   6   1 3691.12   96.37
  -7   6   1 3749.85  101.62
   7  -6   0 2139.42   51.34
   7  -6   0 2149.79  115.11
  -7   6   0 2000.31  101.74
  -7   6   0 2136.18   52.99
   7  -6   1 1074.21   35.42
   7  -6   1 1086.75   54.94
  -7   6  -1 1155.63   36.49
  -7   6  -1 1146.34   51.78
   7  -6   2  144.20   19.47
   7  -6   2  112.13   35.18
  -7   6  -2  145.73   33.37
  -7   6  -2  130.04   29.78
   7  -6   3  854.42   33.15
   7  -6   3  885.43   53.25
  -7   6  -3  905.52   32.60
  -7   6  -3  896.51   44.54
   7  -6   4  486.50   28.04
   7  -6   4  475.53   36.77
  -7   6  -4  465.32   44.46
  -7   6  -4  456.56   35.97
   7  -5  -9 3841.67   67.91
   7  -5  -9 3955.63  122.82
  -7   5   9 3861.02  103.30
  -7   5   9 3761.54   79.95
   7  -5  -8  431.88   17.42
   7  -5  -8  453.77   49.93
  -7   5   8  472.64   37.91
  -7   5   8  435.93   23.46
   7  -5  -7 3410.19   64.13
   7  -5  -7 3523.38  113.75
  -7   5   7 3485.89   93.83
  -7   5   7 3629.57  100.40
   7  -5  -6 4180.42   94.48
   7  -5  -6 4314.06  124.89
  -7   5   6 4226.98   82.85
  -7   5   6 4312.09  110.67
   7  -5  -5 2814.22   53.97
   7  -5  -5 2911.74  150.26
  -7   5   5 2910.70  114.35
  -7   5   5 2819.47   57.41
   7  -5  -4 2301.79   60.88
   7  -5  -4 2362.91   92.90
  -7   5   4 2307.23   68.20
  -7   5   4 2291.78   48.55
   7  -5  -3 1440.07   33.18
   7  -5  -3 1454.32   73.35
  -7   5   3 1437.16   51.33
  -7   5   3 1382.58   34.33
   7  -5  -2   35.95   21.36
   7  -5  -2   37.81   27.15
  -7   5   2   33.48   21.00
  -7   5   2   33.99   12.56
   7  -5  -1   13.78   11.85
   7  -5  -1   17.63   24.55
  -7   5   1    8.84   19.49
  -7   5   1    7.35   21.46
   7  -5   0 1940.05   62.72
   7  -5   0 1875.66   66.63
  -7   5   0 2020.72   58.87
  -7   5   0 2000.50   45.73
   7  -5   1   58.89   16.31
   7  -5   1   82.16   26.70
  -7   5  -1   54.19   21.32
  -7   5  -1   52.09   15.61
   7  -5   2   96.56   31.93
   7  -5   2  114.22   28.25
  -7   5  -2  119.01   22.49
  -7   5  -2   96.52   30.62
   7  -5   3  920.48   33.55
   7  -5   3  912.90   49.89
  -7   5  -3  936.06   37.56
  -7   5  -3  940.25   33.46
   7  -5   4   86.45   47.07
   7  -5   4   83.08   20.27
  -7   5  -4   99.15   20.27
  -7   5  -4   98.49   18.74
   7  -5   5 2644.47   74.91
   7  -5   5 2614.25   66.32
  -7   5  -5 2665.11   65.85
  -7   5  -5 2805.36   65.96
   7  -4 -11 1075.98  108.44
  -7   4  11  983.44   29.81
  -7   4  11  995.45   76.90
   7  -4 -10 2208.73   95.60
  -7   4  10 2342.74   67.21
  -7   4  10 2330.20   71.60
   7  -4  -9  717.32   17.58
   7  -4  -9  818.79   62.29
  -7   4   9  722.15   24.31
  -7   4   9  762.96   41.91
   7  -4  -8   31.40   14.31
   7  -4  -8   46.95   34.32
  -7   4   8   27.53   23.57
  -7   4   8   28.71   12.03
   7  -4  -7   40.79    8.91
   7  -4  -7   49.30   34.88
  -7   4   7   43.77   23.15
  -7   4   7   42.32   11.46
   7  -4  -6  540.80   25.24
   7  -4  -6  479.33   49.26
  -7   4   6  524.71   57.04
  -7   4   6  513.40   18.57
   7  -4  -5  101.02   11.13
   7  -4  -5  117.22   57.85
  -7   4   5  109.17   12.50
  -7   4   5  114.74   25.47
   7  -4  -4  874.31   34.05
   7  -4  -4  897.26   48.94
  -7   4   4  904.54   35.86
  -7   4   4  885.67   40.32
   7  -4  -3   74.35   11.88
   7  -4  -3   83.25   28.70
  -7   4   3   73.90   20.81
  -7   4   3   68.18   23.06
   7  -4  -2 3825.99   87.27
   7  -4  -2 3865.02  116.76
  -7   4   2 3889.93   90.69
  -7   4   2 3915.63   88.87
   7  -4  -1  459.35   19.39
   7  -4  -1  499.72   45.24
  -7   4   1  518.53   29.68
  -7   4   1  503.69   31.43
   7  -4   0  496.20   32.91
   7  -4   0  455.10   35.96
  -7   4   0  473.03   28.20
  -7   4   0  489.23   20.02
   7  -4   1    4.65   11.87
   7  -4   1    1.33   20.24
  -7   4  -1    2.97   15.35
  -7   4  -1    2.23   11.77
   7  -4   2 3957.03  103.77
   7  -4   2 3916.98   99.97
  -7   4  -2 3868.35   86.44
  -7   4  -2 4038.50  104.20
   7  -4   3 2672.82   76.11
   7  -4   3 2633.39   63.50
  -7   4  -3 2611.75   63.30
  -7   4  -3 2739.69   62.42
   7  -4   4 2174.76   68.64
   7  -4   4 2189.68   80.34
  -7   4  -4 2251.23   56.05
  -7   4  -4 2229.89   77.30
   7  -4   5  337.71   27.36
   7  -4   5  342.71   26.25
  -7   4  -5  337.32   22.43
  -7   4  -5  317.85   24.72
   7  -4   6 2341.44   59.71
   7  -4   6 2515.90   91.82
  -7   4  -6 2435.96   55.79
  -7   4  -6 2559.54   63.06
   7  -3 -12 1228.54   97.91
  -7   3  12 1170.74   51.99
  -7   3  12 1147.33   27.46
   7  -3 -11  908.49   92.44
  -7   3  11  941.07   26.13
  -7   3  11  913.62   46.79
   7  -3 -10  204.20    8.74
   7  -3 -10  194.51   64.68
  -7   3  10  186.09   13.86
  -7   3  10  233.32   30.64
   7  -3  -9  116.02   13.21
   7  -3  -9  127.27   33.04
  -7   3   9  118.17   19.58
  -7   3   9  120.39   26.26
[truncated: 37,527 more chars]
