# Supplementary material for: Crystal structure of (E)-2-cyano-3-(12-methyl-12H-benzo[b]pheno­thia­zin-11-yl)acrylic acid
Source: Acta Crystallogr Sect E Struct Rep Online. 2014 Aug 20;70(Pt 9):o1026–7. doi: 10.1107/S1600536814018388 (PMC4186111; doi:10.1107/S1600536814018388)
Supplement: Supplementary file 2 [file e-70-o1026-Isup2.hkl]

#
# h,k,l, Fc-squared, Fo-squared, sigma(Fo-squared), status flag
#
data_I
_shelx_title ' ---'
_shelx_refln_list_code          4
_shelx_F_calc_maximum      113.09
_exptl_crystal_F_000       372.00
_reflns_d_resolution_high  0.7709

loop_
 _space_group_symop_operation_xyz
 'x, y, z'
 '-x, -y, -z'

_cell_length_a     6.7915
_cell_length_b     9.1957
_cell_length_c    13.9406
_cell_angle_alpha  95.831
_cell_angle_beta  101.214
_cell_angle_gamma  90.850

_shelx_F_squared_multiplier     1.000

loop_
 _refln_index_h
 _refln_index_k
 _refln_index_l
 _refln_F_squared_calc
 _refln_F_squared_meas
 _refln_F_squared_sigma
 _refln_observed_status
   1   0   0       8366.14       6701.93       147.09 o
   2   0   0       2481.60       2220.66        37.16 o
   3   0   0        429.04        494.57         6.68 o
   4   0   0       1460.94       1424.11        32.77 o
   5   0   0          2.71          3.66         0.20 o
   6   0   0         15.86         23.61         0.84 o
   7   0   0         35.26         40.14         0.95 o
   8   0   0        158.82        162.29         1.77 o
  -8   1   0          0.08          0.21         0.24 o
  -7   1   0          0.58          0.86         0.35 o
  -6   1   0         17.32         21.28         0.36 o
  -5   1   0         22.55         19.99         0.28 o
  -4   1   0         22.87         19.21         0.23 o
  -3   1   0        265.52        257.68         2.13 o
  -2   1   0        437.20        428.67         6.00 o
  -1   1   0        533.16        476.97        14.32 o
   1   1   0         87.83         84.26         1.11 o
   2   1   0       5573.18       4705.48        90.30 o
   3   1   0        159.80        170.83         2.09 o
   4   1   0        236.86        256.57         2.46 o
   5   1   0         80.84         78.44         0.69 o
   6   1   0         62.12         64.35         0.67 o
   7   1   0          4.94          4.97         0.24 o
   8   1   0         15.11         15.08         0.40 o
  -8   2   0          3.07          4.21         0.28 o
  -7   2   0         51.27         47.57         0.59 o
  -6   2   0        208.86        200.12         1.95 o
  -5   2   0          9.05          9.85         0.23 o
  -4   2   0         11.61          7.68         0.21 o
  -3   2   0         62.81         58.18         0.55 o
  -2   2   0        864.47        817.51        20.58 o
  -1   2   0         17.50         14.86         0.19 o
   0   2   0        286.68        299.33         5.29 o
   1   2   0       1505.48       1355.03        16.47 o
   2   2   0         30.90         39.53         0.30 o
   3   2   0        118.40        137.82         1.01 o
   4   2   0         14.78         15.20         0.26 o
   5   2   0          5.77          6.12         0.18 o
   6   2   0        164.00        169.92         1.51 o
   7   2   0         22.09         22.37         0.44 o
   8   2   0         10.50          9.86         0.33 o
  -8   3   0         14.99         15.78         0.43 o
  -7   3   0          0.28          0.57         0.23 o
  -6   3   0          7.74          9.24         0.34 o
  -5   3   0        259.66        241.63         2.33 o
  -4   3   0         11.93         17.08         0.32 o
  -3   3   0        700.62        737.69         7.86 o
  -2   3   0        595.48        577.60        10.02 o
  -1   3   0       1032.28        961.32        24.95 o
   0   3   0          2.74          5.95         0.52 o
   1   3   0        458.50        477.42        10.95 o
   2   3   0          9.73          6.99         0.15 o
   3   3   0         11.60          8.26         0.18 o
   4   3   0        264.16        259.22         2.19 o
   5   3   0        247.64        255.25         2.52 o
   6   3   0         23.06         39.49         1.48 o
   7   3   0        161.74        167.54         2.99 o
   8   3   0         52.30         55.12         0.71 o
  -8   4   0          0.03          0.13         0.25 o
  -7   4   0         16.22         16.40         0.46 o
  -6   4   0          5.94          4.45         0.29 o
  -5   4   0          9.26          8.20         0.34 o
  -4   4   0        517.67        588.90         6.32 o
  -3   4   0        869.05        976.76        11.57 o
  -2   4   0         65.39         73.27         0.75 o
  -1   4   0        595.25        660.89        12.82 o
   0   4   0       1559.35       1473.88        20.14 o
   1   4   0       1572.25       1454.96        18.74 o
   2   4   0        198.67        200.44         1.72 o
   3   4   0        258.89        277.19         2.43 o
   4   4   0       1023.28       1085.86        13.22 o
   5   4   0         86.58         85.52         0.85 o
   6   4   0         14.91         15.07         0.29 o
   7   4   0         69.35         68.42         2.47 o
   8   4   0         44.40         46.16         0.70 o
  -7   5   0         62.98         67.08         1.01 o
  -6   5   0          4.13          2.49         0.29 o
  -5   5   0         56.04         50.66         0.74 o
  -4   5   0         28.28         33.06         0.46 o
  -3   5   0        151.16        135.72         1.36 o
  -2   5   0        515.30        536.68         5.45 o
  -1   5   0        308.82        355.74         4.11 o
   0   5   0        344.50        381.63         3.60 o
   1   5   0       3311.26       3154.31        54.51 o
   2   5   0        845.65        891.89        10.16 o
   3   5   0         69.77         83.08         0.87 o
   4   5   0         73.12         76.31         0.98 o
   5   5   0        124.64        129.81         1.22 o
   6   5   0         11.67         11.69         0.30 o
   7   5   0         86.39         81.56         0.89 o
  -7   6   0         67.60         72.29         1.13 o
  -6   6   0         26.38         34.04         0.64 o
  -5   6   0          0.02          0.14         0.25 o
  -4   6   0         15.33         18.49         0.41 o
  -3   6   0         99.68        101.55         1.43 o
  -2   6   0        210.19        209.62         1.90 o
  -1   6   0         58.86         47.80         0.54 o
   0   6   0          0.15          0.57         0.17 o
   1   6   0        108.31         99.25         0.88 o
   2   6   0         71.18         65.77         0.66 o
   3   6   0          7.06         12.36         0.92 o
   4   6   0          0.57          0.57         0.19 o
   5   6   0         68.88         68.53         0.72 o
   6   6   0         77.46         76.77         0.87 o
   7   6   0         37.78         39.17         0.63 o
  -7   7   0         16.36         13.18         0.54 o
  -6   7   0          3.74          3.47         0.45 o
  -5   7   0        320.50        304.11         4.64 o
  -4   7   0         31.76         26.20         0.53 o
  -3   7   0        122.27        121.24         1.26 o
  -2   7   0         74.69         78.84         0.84 o
  -1   7   0        682.94        668.27         7.39 o
   0   7   0        341.61        323.74         3.27 o
   1   7   0        100.35         96.12         1.24 o
   2   7   0         96.92        102.17         1.03 o
   3   7   0        475.65        456.84         4.84 o
   4   7   0        193.58        190.01         1.83 o
   5   7   0         52.30         54.15         1.09 o
   6   7   0         22.50         20.93         0.49 o
  -6   8   0         32.56         29.60         1.14 o
  -5   8   0         16.70         13.19         0.47 o
  -4   8   0          4.58          2.51         0.32 o
  -3   8   0         70.83         64.54         1.10 o
  -2   8   0          0.01          0.74         0.26 o
  -1   8   0        171.92        171.76         1.83 o
   0   8   0        239.35        233.65         3.94 o
   1   8   0         90.06         83.23         1.55 o
   2   8   0          0.11          0.13         0.21 o
   3   8   0        122.99        121.67         1.28 o
   4   8   0         45.72         46.33         1.18 o
   5   8   0        490.95        508.76        14.13 o
   6   8   0        430.64        430.90         4.95 o
  -5   9   0         33.53         30.85         0.84 o
  -4   9   0         66.20         58.07         0.90 o
  -3   9   0        225.87        229.02         3.20 o
  -2   9   0        140.22        146.38         3.76 o
  -1   9   0          4.62          5.93         0.39 o
   0   9   0          4.53          4.09         0.45 o
   1   9   0         39.24         37.65         1.02 o
   2   9   0         83.63         82.87         2.41 o
   3   9   0         70.50         67.55         1.15 o
   4   9   0        433.18        425.46         6.77 o
   5   9   0         69.50         68.33         0.97 o
  -4  10   0          0.00          0.08         0.33 o
  -3  10   0         41.93         41.04         1.06 o
  -2  10   0        124.34        126.10         1.54 o
  -1  10   0        114.86        114.02         1.43 o
   0  10   0         87.83         82.28         1.14 o
   1  10   0          9.90         10.39         1.04 o
   2  10   0        166.75        162.66         3.69 o
   3  10   0         25.24         26.32         0.68 o
   4  10   0          1.34          0.73         0.29 o
  -3  11   0         23.95         26.23         0.73 o
  -2  11   0         12.23         11.72         0.64 o
  -1  11   0         63.31         65.27         1.28 o
   0  11   0        148.75        172.92         2.42 o
   1  11   0          2.75          1.51         0.35 o
   2  11   0         69.24         77.39         1.08 o
  -3 -11   1          0.84          0.95         0.36 o
  -2 -11   1         95.12        100.54         1.50 o
  -1 -11   1          6.63          7.76         0.43 o
   0 -11   1          8.34          9.46         1.00 o
   1 -11   1         22.92         23.50         0.68 o
   2 -11   1        197.77        206.77         2.46 o
   3 -11   1         27.16         26.86         0.89 o
  -4 -10   1          5.39          4.30         0.34 o
  -3 -10   1          4.33          4.77         0.37 o
  -2 -10   1          5.18          5.89         0.37 o
  -1 -10   1          3.87          4.27         0.45 o
   0 -10   1        282.97        280.65         3.21 o
   1 -10   1        294.28        289.64         4.67 o
   2 -10   1          3.31          4.47         0.40 o
   3 -10   1         23.93         21.35         0.67 o
   4 -10   1         80.95         81.22         1.17 o
  -5  -9   1          1.84          1.45         0.30 o
  -4  -9   1        231.13        230.18         2.43 o
  -3  -9   1          2.79          3.48         0.31 o
  -2  -9   1          0.57          1.20         0.35 o
  -1  -9   1         20.93         23.57         0.65 o
   0  -9   1        763.72        801.88        10.79 o
   1  -9   1        398.62        418.62         4.70 o
   2  -9   1        274.77        251.10         2.90 o
   3  -9   1        130.70        116.95         1.42 o
   4  -9   1        153.95        151.02         1.76 o
   5  -9   1         94.52         83.28         1.27 o
  -6  -8   1         69.66         68.23         1.06 o
  -5  -8   1        245.07        252.01         3.37 o
  -4  -8   1         14.14         15.09         0.36 o
  -3  -8   1         84.08         82.64         1.02 o
  -2  -8   1        166.21        163.91         4.06 o
  -1  -8   1         39.53         38.40         0.62 o
   0  -8   1        152.15        150.06         1.51 o
   1  -8   1         23.08         21.11         0.47 o
   2  -8   1         24.04         19.32         0.45 o
   3  -8   1        125.63        104.01         1.19 o
   4  -8   1         12.44         11.86         0.50 o
   5  -8   1          0.75          0.20         0.29 o
   6  -8   1         35.61         40.52         0.80 o
  -6  -7   1         20.76         21.20         0.41 o
  -5  -7   1         50.19         50.31         0.59 o
  -4  -7   1          0.25          0.05         0.22 o
  -3  -7   1         19.44         17.21         0.45 o
  -2  -7   1        267.13        261.22         2.94 o
  -1  -7   1        254.56        260.44         2.94 o
   0  -7   1         67.76         73.00         0.83 o
   1  -7   1         83.88         89.51         1.02 o
   2  -7   1         40.71         33.51         0.52 o
   3  -7   1         44.12         42.95         0.88 o
   4  -7   1         52.41         43.03         0.88 o
   5  -7   1         76.66         65.84         1.28 o
   6  -7   1        119.92        121.05         1.70 o
   7  -7   1         21.15         21.14         0.61 o
  -7  -6   1         75.73         76.34         0.86 o
  -6  -6   1         45.03         45.88         0.61 o
  -5  -6   1         34.96         32.88         0.55 o
  -4  -6   1         16.88         17.60         0.36 o
  -3  -6   1        104.40        110.42         1.69 o
  -2  -6   1         38.02         40.17         0.46 o
  -1  -6   1          1.77          4.41         0.34 o
   0  -6   1          9.84          7.62         0.24 o
   1  -6   1         17.23         16.10         0.32 o
   2  -6   1          0.01          0.27         0.17 o
   3  -6   1         42.35         39.36         0.72 o
   4  -6   1        165.44        148.18         1.56 o
   5  -6   1        254.84        238.61         2.56 o
   6  -6   1         32.34         29.66         0.63 o
   7  -6   1         38.20         37.98         0.72 o
  -7  -5   1         53.37         50.78         0.63 o
  -6  -5   1         53.78         53.92         0.82 o
  -5  -5   1        116.23        115.19         1.23 o
  -4  -5   1         71.47         64.83         1.26 o
  -3  -5   1          4.07          1.92         0.18 o
  -2  -5   1         39.77         43.80         0.43 o
  -1  -5   1         45.71         45.47         0.48 o
   0  -5   1        186.57        180.12         1.63 o
   1  -5   1         71.58         58.28         0.70 o
   2  -5   1        385.31        417.86         4.54 o
   3  -5   1         60.79         66.12         0.71 o
   4  -5   1        489.86        435.18         4.41 o
   5  -5   1        405.47        361.18         3.75 o
   6  -5   1         40.70         38.28         0.62 o
   7  -5   1          2.99          2.03         0.32 o
  -8  -4   1          2.13          1.79         0.27 o
  -7  -4   1          7.80          6.27         0.29 o
  -6  -4   1          0.47          0.63         0.21 o
  -5  -4   1          2.23          2.48         0.18 o
  -4  -4   1         31.13         30.40         0.36 o
  -3  -4   1        728.42        781.13         9.88 o
  -2  -4   1        732.43        779.24         8.42 o
  -1  -4   1        346.67        387.10         3.67 o
   0  -4   1        122.14        148.40         1.48 o
   1  -4   1       4341.84       3918.50        72.75 o
   2  -4   1       3138.72       3069.86        52.43 o
   3  -4   1         16.84         14.38         0.68 o
   4  -4   1         22.71         22.04         0.39 o
   5  -4   1        249.18        262.55         3.53 o
   6  -4   1        140.30        140.26         1.52 o
   7  -4   1          0.03          0.10         0.23 o
   8  -4   1         17.50         17.63         0.55 o
  -8  -3   1          0.49          0.13         0.31 o
  -7  -3   1          6.58          6.37         0.26 o
  -6  -3   1          1.85          3.06         0.19 o
  -5  -3   1          0.23          0.97         0.15 o
  -4  -3   1          1.36          1.53         0.16 o
  -3  -3   1          4.75          4.09         0.15 o
  -2  -3   1         22.33         17.26         0.19 o
  -1  -3   1        474.96        499.10         4.55 o
   0  -3   1        100.92        104.42         0.97 o
   1  -3   1        101.66        121.25         1.37 o
   2  -3   1        516.70        627.83        10.16 o
   3  -3   1          4.20          0.50         0.13 o
   4  -3   1         33.56         33.29         0.45 o
   5  -3   1          2.36          3.89         0.27 o
   6  -3   1         37.02         36.53         0.55 o
   7  -3   1        161.38        162.31         1.68 o
   8  -3   1         22.83         24.61         0.57 o
  -8  -2   1         11.74         10.61         0.31 o
  -7  -2   1        272.10        276.17         2.77 o
  -6  -2   1        108.74        109.28         1.03 o
  -5  -2   1          9.22          8.70         0.21 o
  -4  -2   1        278.07        317.54         2.80 o
  -3  -2   1         18.32         13.62         0.45 o
  -2  -2   1       1116.60       1114.41        12.83 o
  -1  -2   1        996.89        922.97        17.25 o
   0  -2   1        612.50        583.66        10.95 o
   1  -2   1        193.86        189.01         2.35 o
   2  -2   1        320.21        364.24         3.16 o
   3  -2   1          1.01          3.39         0.14 o
   4  -2   1          0.07          1.27         0.14 o
   5  -2   1         60.32         57.83         0.66 o
   6  -2   1         30.22         27.02         0.56 o
   7  -2   1          0.13          0.55         0.21 o
   8  -2   1         64.64         66.27         1.09 o
  -8  -1   1         82.37         79.91         0.87 o
  -7  -1   1        330.70        339.47         4.27 o
  -6  -1   1        467.05        475.43         5.00 o
  -5  -1   1        363.34        381.19         3.52 o
  -4  -1   1        970.77       1026.36        24.96 o
  -3  -1   1        109.76        125.08         0.90 o
  -2  -1   1       6635.88       5673.55       116.78 o
  -1  -1   1        927.94        787.97        15.92 o
   1  -1   1          0.30          0.79         0.09 o
   2  -1   1        238.47        261.48         2.11 o
   3  -1   1         35.75         43.79         0.62 o
   4  -1   1        147.86        158.53         1.30 o
   5  -1   1        454.37        458.66         4.87 o
   6  -1   1        248.83        248.31         2.43 o
   7  -1   1        112.53        111.26         1.17 o
   8  -1   1          9.60          8.67         0.36 o
  -8   0   1         24.56         23.13         0.44 o
  -7   0   1         13.42         13.08         0.30 o
  -6   0   1        208.46        212.13         1.89 o
  -5   0   1         56.47         49.04         0.64 o
  -4   0   1         46.04         50.91         0.66 o
  -3   0   1         42.72         41.75         0.36 o
  -2   0   1      10701.48       8934.54       222.75 o
  -1   0   1        218.77        184.54         6.59 o
   1   0   1        187.04        180.63         1.20 o
   2   0   1       1952.06       1680.94        22.01 o
   3   0   1        276.12        269.38         3.71 o
   4   0   1         41.13         44.44         0.55 o
   5   0   1        697.50        716.82         8.59 o
   6   0   1       1546.13       1592.24        22.57 o
   7   0   1         58.56         58.23         0.69 o
   8   0   1        108.59        100.82         1.20 o
  -8   1   1         38.50         40.10         0.65 o
  -7   1   1        170.27        173.63         1.72 o
  -6   1   1        157.97        162.66         1.51 o
  -5   1   1        139.28        143.17         1.27 o
  -4   1   1        319.59        376.94         3.40 o
  -3   1   1          7.31          3.20         0.12 o
  -2   1   1          5.14         13.36         0.19 o
  -1   1   1        414.54        387.78        13.25 o
   1   1   1       1290.30       1142.23        18.60 o
   2   1   1        324.20        351.04         6.73 o
   3   1   1        197.01        190.82         2.86 o
   4   1   1        248.06        268.60         3.32 o
   5   1   1         20.79         22.71         0.39 o
   6   1   1          1.36          1.21         0.21 o
   7   1   1          4.90          4.61         0.23 o
   8   1   1         61.80         61.85         0.81 o
  -8   2   1          0.10         -0.01         0.19 o
  -7   2   1         82.43         81.21         1.02 o
  -6   2   1         12.96         12.34         0.29 o
  -5   2   1         29.60         30.61         0.35 o
  -4   2   1        227.43        228.23         2.01 o
  -3   2   1        631.61        656.27         8.36 o
  -2   2   1         46.80         46.30         0.45 o
  -1   2   1         85.38         80.78         0.73 o
   0   2   1        517.80        497.58         4.57 o
   1   2   1       1581.45       1422.58        17.69 o
   2   2   1        540.28        513.55         8.69 o
   3   2   1        467.36        477.13         5.92 o
   4   2   1        559.57        621.22         6.24 o
   5   2   1         11.73         12.68         0.26 o
   6   2   1         34.07         33.68         0.49 o
   7   2   1          0.77          0.97         0.19 o
   8   2   1         49.20         50.71         0.72 o
  -8   3   1         17.35         19.93         0.50 o
  -7   3   1          7.04          5.66         0.32 o
  -6   3   1        635.41        643.09         7.28 o
  -5   3   1        571.29        602.60         6.52 o
  -4   3   1        320.70        374.47         3.95 o
  -3   3   1        814.49        988.90        15.60 o
  -2   3   1        105.30        120.36         0.95 o
  -1   3   1         25.18         23.13         0.31 o
   0   3   1        234.26        209.08         1.64 o
   1   3   1        434.11        451.66         4.06 o
   2   3   1          3.80          1.80         0.15 o
   3   3   1         27.14         20.27         0.22 o
   4   3   1        332.77        351.59         4.49 o
   5   3   1        319.28        326.38         3.00 o
   6   3   1          0.06          0.18         0.16 o
   7   3   1          0.08          0.37         0.21 o
   8   3   1          1.50          1.38         0.31 o
  -8   4   1         29.35         31.01         0.65 o
  -7   4   1         18.90         16.52         0.47 o
  -6   4   1        126.68        106.93         1.21 o
  -5   4   1         88.64         66.59         0.78 o
  -4   4   1        121.55        108.64         1.16 o
  -3   4   1        217.33        245.27         3.36 o
  -2   4   1          6.92          8.84         0.33 o
  -1   4   1         57.64         61.68         0.77 o
   0   4   1        103.06        120.44         0.95 o
   1   4   1         19.37         22.47         0.26 o
   2   4   1        436.74        462.94         6.61 o
   3   4   1         85.65         83.14         0.76 o
   4   4   1         88.53        100.18         0.90 o
   5   4   1        173.20        189.96         1.71 o
   6   4   1        188.78        192.91         1.77 o
   7   4   1        295.11        291.41         2.98 o
  -8   5   1         22.43         22.95         0.61 o
  -7   5   1          0.28          0.41         0.29 o
  -6   5   1         82.92         76.36         1.10 o
  -5   5   1        217.98        183.16         1.79 o
  -4   5   1         10.10         10.47         0.29 o
  -3   5   1          2.97          1.19         0.17 o
  -2   5   1         41.73         40.03         0.45 o
  -1   5   1        387.19        427.21         7.08 o
   0   5   1         27.77         27.09         0.36 o
   1   5   1          2.53          1.45         0.15 o
   2   5   1         63.80         79.24         0.93 o
   3   5   1         70.53         71.28         0.68 o
   4   5   1         56.27         62.38         0.69 o
   5   5   1         57.54         54.23         0.56 o
   6   5   1        101.99        101.16         1.07 o
   7   5   1         10.59         13.51         0.38 o
  -7   6   1        128.55        126.00         1.59 o
  -6   6   1         80.85         69.99         1.04 o
  -5   6   1         72.01         61.65         0.79 o
  -4   6   1        181.67        182.93         1.94 o
  -3   6   1         92.55         92.06         0.92 o
  -2   6   1         15.43         14.54         0.34 o
  -1   6   1        289.71        267.36         2.61 o
   0   6   1         75.05         73.54         0.72 o
   1   6   1        180.04        168.25         1.51 o
   2   6   1        184.64        175.89         1.55 o
   3   6   1        151.28        150.43         1.39 o
   4   6   1        145.94        152.06         2.98 o
   5   6   1         24.83         24.25         0.39 o
   6   6   1          8.88          8.47         0.40 o
   7   6   1         12.10         12.14         0.35 o
  -7   7   1         54.04         55.03         0.92 o
  -6   7   1         37.72         36.53         0.67 o
  -5   7   1         98.96         99.57         1.20 o
  -4   7   1          3.46          4.42         0.31 o
  -3   7   1         49.44         49.81         0.88 o
  -2   7   1        287.84        292.23         3.66 o
  -1   7   1        252.65        252.74         3.36 o
   0   7   1          0.11          0.13         0.18 o
   1   7   1        848.93        865.31        10.24 o
   2   7   1         84.97         78.87         1.17 o
   3   7   1        693.04        724.92         8.36 o
   4   7   1        417.06        423.72         4.40 o
   5   7   1        433.33        451.83         5.30 o
   6   7   1        165.41        163.61         1.85 o
  -6   8   1         29.55         23.54         0.61 o
  -5   8   1         45.85         46.57         0.99 o
  -4   8   1         29.19         31.12         0.75 o
  -3   8   1         83.62         85.43         1.34 o
  -2   8   1        493.70        500.43         5.72 o
  -1   8   1         38.90         39.46         0.64 o
   0   8   1          3.77          6.14         1.17 o
   1   8   1         20.05         20.06         0.42 o
   2   8   1        109.99        109.20         1.40 o
   3   8   1        280.87        280.87         3.75 o
   4   8   1        348.68        350.03         5.67 o
   5   8   1         11.45         11.65         0.37 o
   6   8   1         12.93         13.64         0.42 o
  -5   9   1         39.06         45.30         0.84 o
  -4   9   1         31.51         29.35         0.68 o
  -3   9   1         39.91         42.14         0.72 o
  -2   9   1         11.72         11.38         0.47 o
  -1   9   1        129.18        125.09         1.54 o
   0   9   1          0.01          0.19         0.26 o
   1   9   1         33.87         35.90         0.69 o
   2   9   1        112.45        108.56         1.32 o
   3   9   1        102.66         98.94         1.44 o
   4   9   1         22.29         20.41         0.52 o
   5   9   1         12.20         12.16         0.45 o
  -4  10   1          2.33          2.79         0.46 o
  -3  10   1         22.20         24.24         0.63 o
  -2  10   1        124.05        136.47         1.66 o
  -1  10   1         97.82         99.42         1.33 o
   0  10   1         23.14         20.40         0.65 o
   1  10   1          3.80          3.79         0.40 o
   2  10   1         54.44         54.68         0.87 o
   3  10   1         48.58         50.33         0.79 o
   4  10   1         86.93         85.47         1.15 o
  -3  11   1         16.21         17.44         0.65 o
  -2  11   1         16.13         20.80         0.70 o
  -1  11   1         52.67         51.76         1.32 o
   0  11   1        157.49        174.91         2.23 o
   1  11   1         81.07         84.31         1.57 o
   2  11   1          0.07          0.17         0.32 o
  -3 -11   2          0.19          0.23         0.31 o
  -2 -11   2          9.08         10.42         0.49 o
  -1 -11   2         50.53         51.86         0.85 o
   0 -11   2         68.14         71.94         1.55 o
   1 -11   2          3.88          3.07         0.43 o
   2 -11   2         15.03         14.36         0.60 o
   3 -11   2         33.56         32.68         0.78 o
  -4 -10   2        130.38        130.89         2.89 o
  -3 -10   2         13.95         12.74         0.43 o
  -2 -10   2         45.48         47.25         0.97 o
  -1 -10   2        226.12        225.72         3.34 o
   0 -10   2        150.80        143.66         2.00 o
   1 -10   2         12.03         14.78         0.61 o
   2 -10   2         43.63         41.46         0.89 o
   3 -10   2          8.53          8.80         0.49 o
   4 -10   2          7.60          7.30         0.52 o
  -5  -9   2          2.10          1.74         0.27 o
  -4  -9   2          5.94          6.37         0.39 o
  -3  -9   2          2.13          2.83         0.28 o
  -2  -9   2         28.82         29.40         0.51 o
  -1  -9   2         92.69         85.95         1.18 o
   0  -9   2          0.09          0.55         0.28 o
   1  -9   2         29.38         18.95         0.66 o
   2  -9   2        126.33        120.11         1.52 o
   3  -9   2          6.26          4.13         0.42 o
   4  -9   2          0.31          0.44         0.32 o
   5  -9   2          0.31         -0.06         0.32 o
  -6  -8   2         28.57         29.36         0.51 o
  -5  -8   2          1.29          1.19         0.29 o
  -4  -8   2         31.21         30.96         0.51 o
  -3  -8   2         15.93         15.70         0.42 o
  -2  -8   2         45.39         47.30         1.08 o
  -1  -8   2         19.28         23.83         1.79 o
   0  -8   2          2.19          4.22         0.29 o
   1  -8   2        193.87        167.94         2.32 o
   2  -8   2        140.80        152.57         2.03 o
   3  -8   2          0.02          2.16         0.34 o
   4  -8   2          6.69          7.07         0.38 o
   5  -8   2          0.91          0.22         0.35 o
   6  -8   2          0.01          0.48         0.35 o
  -6  -7   2         37.44         37.99         0.56 o
  -5  -7   2        120.00        120.22         1.16 o
  -4  -7   2          3.84          3.68         0.23 o
  -3  -7   2        270.14        269.83         3.48 o
  -2  -7   2        167.27        170.05         1.54 o
  -1  -7   2         33.37         31.57         0.53 o
   0  -7   2         49.02         45.82         0.55 o
   1  -7   2          1.69          1.86         0.26 o
   2  -7   2         39.61         38.51         0.60 o
   3  -7   2        280.27        246.32         2.57 o
   4  -7   2        498.83        449.67         4.93 o
   5  -7   2          3.28          2.21         0.35 o
   6  -7   2         16.75         17.47         0.78 o
  -7  -6   2         24.84         23.82         0.41 o
  -6  -6   2        113.57        119.28         1.32 o
  -5  -6   2        485.79        505.16         5.25 o
  -4  -6   2        142.35        148.02         2.32 o
  -3  -6   2        114.90        129.87         1.19 o
  -2  -6   2        688.99        734.82         8.26 o
  -1  -6   2        368.66        360.57         3.73 o
   0  -6   2        201.01        197.38         2.23 o
   1  -6   2         57.06         56.34         0.63 o
   2  -6   2        125.79        136.32         1.36 o
   3  -6   2         68.72         64.86         0.91 o
   4  -6   2          4.48          5.29         1.06 o
   5  -6   2          1.56          2.02         0.33 o
   6  -6   2          0.31          0.45         0.32 o
   7  -6   2          5.41          4.69         0.46 o
  -7  -5   2         23.06         20.80         0.38 o
  -6  -5   2         39.04         37.97         0.54 o
  -5  -5   2         88.77         89.48         0.80 o
  -4  -5   2        120.69        120.27         1.52 o
  -3  -5   2        521.62        557.02         5.71 o
  -2  -5   2        560.63        611.85         6.20 o
  -1  -5   2        752.37        854.66         9.47 o
   0  -5   2       1487.48       1484.43        29.73 o
   1  -5   2         64.20         61.56         0.71 o
   2  -5   2          0.38          0.12         0.15 o
   3  -5   2         80.28         87.28         1.27 o
   4  -5   2          0.06          0.90         0.32 o
   5  -5   2         93.37         75.95         0.95 o
   6  -5   2         13.35         17.40         0.45 o
   7  -5   2          2.48          3.75         0.47 o
  -8  -4   2         90.55         90.86         0.99 o
  -7  -4   2         34.53         37.80         0.49 o
  -6  -4   2         55.19         55.13         0.55 o
  -5  -4   2        320.31        341.75         3.32 o
  -4  -4   2         11.06         14.23         0.25 o
  -3  -4   2          0.26          0.24         0.11 o
  -2  -4   2         69.52         93.68         0.72 o
  -1  -4   2       1364.06       1317.10        16.28 o
   0  -4   2        431.62        501.94         5.41 o
   1  -4   2        549.23        546.78         5.36 o
   2  -4   2         30.14         26.32         0.34 o
   3  -4   2        264.24        257.12         2.41 o
   4  -4   2         67.90         74.51         0.90 o
   5  -4   2         55.71         51.67         1.34 o
   6  -4   2          0.62          0.56         0.23 o
   7  -4   2        128.48        133.97         1.66 o
   8  -4   2        156.82        150.35         1.76 o
  -8  -3   2          1.70          1.35         0.21 o
  -7  -3   2         38.06         41.75         0.61 o
  -6  -3   2        135.11        134.98         1.77 o
  -5  -3   2        360.86        375.56         3.58 o
  -4  -3   2         83.38         77.85         0.86 o
  -3  -3   2          2.93          3.98         0.13 o
  -2  -3   2         19.37         14.77         0.40 o
  -1  -3   2        146.07        137.75         1.01 o
   0  -3   2        150.29        167.22         1.26 o
   1  -3   2         10.48          9.60         0.16 o
   2  -3   2          1.71          0.93         0.20 o
   3  -3   2        317.86        342.17         3.12 o
   4  -3   2         79.74         77.05         0.87 o
   5  -3   2         44.95         42.23         0.53 o
   6  -3   2         31.85         34.21         0.49 o
   7  -3   2          0.30          0.46         0.31 o
   8  -3   2         54.01         56.46         0.82 o
  -8  -2   2          6.96          6.22         0.34 o
  -7  -2   2         69.53         73.72         0.80 o
  -6  -2   2        149.32        152.91         1.46 o
  -5  -2   2         29.93         27.44         0.30 o
  -4  -2   2        253.27        327.27         3.38 o
  -3  -2   2        594.56        583.00         8.04 o
  -2  -2   2       3253.37       2903.76        46.50 o
  -1  -2   2      12788.84      10656.65       286.14 o
   0  -2   2        175.15        156.65         2.71 o
   1  -2   2        850.71        798.14        18.40 o
   2  -2   2        227.28        244.95         2.27 o
   3  -2   2        833.31        859.93        15.79 o
   4  -2   2         43.86         46.18         0.52 o
   5  -2   2        568.57        574.15         6.16 o
   6  -2   2         87.73         78.20         0.82 o
   7  -2   2         53.66         57.73         0.71 o
   8  -2   2          0.86          0.65         0.27 o
  -8  -1   2        222.36        221.97         2.20 o
  -7  -1   2        222.21        229.89         2.39 o
  -6  -1   2        166.69        170.25         1.66 o
  -5  -1   2         76.08         73.54         0.67 o
  -4  -1   2       4486.92       3990.26        73.47 o
  -3  -1   2        276.60        273.86         6.03 o
  -2  -1   2       9095.58       7877.58       185.41 o
  -1  -1   2       1872.53       1577.93        21.84 o
   0  -1   2       1915.71       1578.98        19.89 o
   1  -1   2       1770.01       1490.65        23.97 o
   2  -1   2         26.05         32.24         0.27 o
   3  -1   2          0.26          0.14         0.11 o
   4  -1   2        140.81        159.20         2.23 o
   5  -1   2         17.13         18.71         0.48 o
   6  -1   2        232.61        235.35         2.35 o
   7  -1   2        105.25        103.89         1.06 o
   8  -1   2          6.36          7.21         0.32 o
  -8   0   2         89.05         90.79         0.99 o
  -7   0   2        269.07        271.63         3.65 o
  -6   0   2         54.39         54.01         0.77 o
  -5   0   2         10.61         10.03         0.20 o
  -4   0   2         37.27         51.93         0.86 o
  -3   0   2        121.59        114.32         0.86 o
  -2   0   2       3927.44       3299.90        55.10 o
  -1   0   2       7291.12       5761.41       118.69 o
   0   0   2         25.63         28.20         0.37 o
   1   0   2        304.52        313.13         2.38 o
   2   0   2         27.91         34.32         0.68 o
   3   0   2         85.49         78.72         1.00 o
   4   0   2         99.82        100.38         1.09 o
   5   0   2         80.71         84.50         1.69 o
   6   0   2         50.67         46.61         0.57 o
   7   0   2         38.51         36.52         1.50 o
   8   0   2          7.22          8.06         0.38 o
  -8   1   2         55.01         57.42         1.08 o
  -7   1   2          2.13          1.61         0.19 o
  -6   1   2         94.97         86.45         0.83 o
  -5   1   2         21.99         18.98         0.36 o
  -4   1   2         43.35         56.58         0.49 o
  -3   1   2        877.35        884.57        23.06 o
  -2   1   2        569.65        526.12        13.90 o
  -1   1   2        188.23        182.99         2.36 o
   0   1   2       1064.64        959.70        10.45 o
   1   1   2         15.70         15.89         0.33 o
   2   1   2        209.59        217.46         3.87 o
   3   1   2        153.21        154.59         1.18 o
   4   1   2         35.49         33.58         0.34 o
   5   1   2         48.20         52.33         0.51 o
   6   1   2         10.95         10.45         0.29 o
   7   1   2          2.81          2.11         0.25 o
   8   1   2         63.08         61.55         0.76 o
  -8   2   2         28.36         26.64         0.86 o
  -7   2   2          4.50          5.11         0.30 o
  -6   2   2         38.29         40.85         0.52 o
  -5   2   2         22.45         17.17         0.40 o
  -4   2   2          0.86          1.62         0.14 o
  -3   2   2        108.30        118.24         1.91 o
  -2   2   2        186.86        210.26         1.91 o
  -1   2   2        825.18        790.36        13.23 o
   0   2   2       1237.84       1107.98        12.82 o
   1   2   2       1885.13       1611.67        20.94 o
   2   2   2         13.69         18.56         0.35 o
   3   2   2       1710.64       1615.14        33.38 o
   4   2   2        154.92        146.92         1.34 o
   5   2   2         84.23         79.62         0.70 o
   6   2   2          6.83          6.52         0.24 o
   7   2   2        194.01        193.65         1.93 o
   8   2   2         16.76         18.91         0.41 o
  -8   3   2         87.37         90.45         1.62 o
  -7   3   2         78.34         80.52         1.01 o
  -6   3   2          0.02          1.31         0.62 o
  -5   3   2        172.07        213.45         2.40 o
  -4   3   2        496.64        508.86         5.08 o
  -3   3   2        869.84        907.04        15.53 o
  -2   3   2        532.64        555.08         8.05 o
  -1   3   2        636.20        673.92        15.66 o
   0   3   2       4273.46       3781.48        68.38 o
   1   3   2        131.29        109.86         1.31 o
   2   3   2         68.41         49.91         0.71 o
   3   3   2        423.49        445.95         4.12 o
   4   3   2         49.43         46.64         0.47 o
   5   3   2        182.99        180.38         1.62 o
   6   3   2         80.63         81.88         0.98 o
   7   3   2         68.99         68.98         0.80 o
   8   3   2         11.52         11.41         0.40 o
  -8   4   2         25.66         25.70         0.55 o
  -7   4   2        132.51        131.82         1.60 o
  -6   4   2        246.61        246.16         3.46 o
  -5   4   2        241.98        249.51         2.42 o
  -4   4   2        111.66        117.07         1.17 o
  -3   4   2       1496.90       1515.71        32.18 o
  -2   4   2        316.56        291.45         2.54 o
  -1   4   2        122.06        157.67         1.28 o
   0   4   2        320.20        362.00         3.24 o
   1   4   2        237.47        250.03         2.82 o
   2   4   2          9.81          6.77         0.23 o
   3   4   2        278.12        325.27         3.96 o
   4   4   2          1.48          2.38         0.16 o
   5   4   2        131.65        134.58         1.24 o
   6   4   2         27.64         24.31         0.45 o
   7   4   2          0.88          0.74         0.27 o
  -8   5   2         28.01         26.22         0.63 o
  -7   5   2          1.24          1.19         0.31 o
  -6   5   2        170.08        169.57         1.85 o
  -5   5   2          1.53          2.00         0.23 o
  -4   5   2          1.85          2.03         0.21 o
  -3   5   2          9.79          9.79         0.46 o
  -2   5   2        833.45        780.11         8.76 o
  -1   5   2        281.24        276.24         4.16 o
   0   5   2        432.33        461.02         4.79 o
   1   5   2         84.25        104.44         1.59 o
   2   5   2        501.41        496.99         5.30 o
   3   5   2        136.48        138.68         1.84 o
   4   5   2         14.22         14.38         0.26 o
   5   5   2         58.85         60.71         0.63 o
   6   5   2        104.06        106.87         1.42 o
   7   5   2          6.14          5.23         0.78 o
  -7   6   2         11.43         10.61         0.50 o
  -6   6   2          6.24          6.26         0.36 o
  -5   6   2         13.41         14.17         0.57 o
  -4   6   2          0.05          0.03         0.19 o
  -3   6   2        118.12        117.60         1.14 o
  -2   6   2        249.05        237.38         2.27 o
  -1   6   2       1009.55        977.24        12.01 o
   0   6   2        792.01        784.17         8.82 o
   1   6   2         59.34         60.16         0.98 o
   2   6   2         23.33         23.98         0.41 o
   3   6   2        105.66         98.55         0.92 o
   4   6   2        356.35        355.12         4.63 o
   5   6   2        104.73        105.73         1.03 o
   6   6   2          1.92          2.09         0.27 o
  -7   7   2         28.70         30.69         0.72 o
  -6   7   2         28.34         25.50         0.61 o
  -5   7   2          2.39          2.31         0.31 o
  -4   7   2        283.85        278.74         2.97 o
  -3   7   2        166.10        161.87         1.74 o
  -2   7   2         86.22         82.40         0.95 o
  -1   7   2        597.96        580.74        12.14 o
   0   7   2         13.85         15.36         0.82 o
   1   7   2        777.80        765.39         9.71 o
   2   7   2        590.55        604.67         8.08 o
   3   7   2         21.27         22.12         0.45 o
   4   7   2        110.06        107.78         1.22 o
   5   7   2        140.07        138.16         2.51 o
   6   7   2         45.80         46.38         0.66 o
  -6   8   2         27.87         29.16         0.79 o
  -5   8   2          8.10          7.57         0.44 o
  -4   8   2         83.03         82.18         1.11 o
  -3   8   2        378.75        372.77         4.13 o
  -2   8   2       1045.33       1047.47        13.78 o
  -1   8   2        423.27        410.27         6.58 o
   0   8   2        208.23        205.69         2.26 o
   1   8   2         50.52         49.33         0.65 o
   2   8   2        210.18        210.20         2.31 o
   3   8   2          7.52          6.77         0.34 o
   4   8   2         15.68         15.64         0.45 o
   5   8   2          5.61          4.91         0.30 o
  -5   9   2          3.68          2.78         0.42 o
  -4   9   2          0.74          1.50         0.44 o
  -3   9   2          3.34          3.78         0.37 o
  -2   9   2        270.23        266.01         2.88 o
  -1   9   2        108.27        114.01         1.31 o
   0   9   2          1.27          1.16         0.30 o
   1   9   2          0.52          0.79         0.31 o
   2   9   2        492.31        485.15         5.89 o
   3   9   2        160.33        158.57         3.36 o
   4   9   2         34.59         31.22         0.56 o
   5   9   2          1.08          1.05         0.30 o
  -4  10   2         44.93         51.02         1.16 o
  -3  10   2          0.67          0.40         0.36 o
  -2  10   2         48.63         53.62         0.98 o
  -1  10   2         28.00         31.79         0.68 o
   0  10   2         35.26         36.96         0.72 o
   1  10   2          1.58          2.62         0.36 o
   2  10   2         20.61         19.57         0.57 o
   3  10   2         74.73         76.35         1.65 o
  -3  11   2         86.96         89.69         1.70 o
  -2  11   2         34.95         45.15         1.23 o
  -1  11   2          0.22          0.93         0.48 o
   0  11   2         98.68        104.82         2.31 o
   1  11   2         86.12         92.80         1.65 o
   2  11   2         55.49         56.06         1.06 o
  -3 -11   3         11.76         12.19         0.57 o
  -2 -11   3         77.27         78.03         1.38 o
  -1 -11   3        303.39        297.59         3.43 o
   0 -11   3        181.12        185.70         3.25 o
   1 -11   3        235.49        242.87         2.96 o
   2 -11   3         47.23         48.04         0.97 o
   3 -11   3         11.65         10.15         0.62 o
  -4 -10   3        123.28        124.78         1.54 o
  -3 -10   3         91.43         92.93         1.13 o
  -2 -10   3          7.38          5.85         0.52 o
  -1 -10   3          0.00          0.39         0.30 o
   0 -10   3         75.98         71.76         1.18 o
   1 -10   3        196.28        180.65         2.37 o
   2 -10   3         74.15         74.91         1.26 o
   3 -10   3          3.42          3.38         0.42 o
   4 -10   3         35.76         36.31         0.90 o
  -5  -9   3         12.70         11.83         0.57 o
  -4  -9   3          9.23          9.59         0.39 o
  -3  -9   3        140.96        140.92         2.31 o
  -2  -9   3         89.71         94.90         2.10 o
  -1  -9   3        128.98        145.29         1.63 o
   0  -9   3        283.82        270.03         2.80 o
   1  -9   3         57.10         43.30         0.74 o
   2  -9   3          1.03          1.06         0.34 o
   3  -9   3         24.96         24.45         0.58 o
   4  -9   3         15.82         15.59         0.59 o
   5  -9   3          8.76          9.81         0.51 o
  -6  -8   3          3.96          4.65         0.27 o
  -5  -8   3          6.12          7.38         0.49 o
  -4  -8   3          2.24          2.39         0.23 o
  -3  -8   3         36.21         36.78         0.76 o
  -2  -8   3        135.32        133.24         2.07 o
  -1  -8   3        317.20        305.89         3.66 o
   0  -8   3         81.49         89.27         0.95 o
   1  -8   3         32.53         16.82         0.65 o
   2  -8   3         24.42         20.44         0.53 o
   3  -8   3          8.01          8.34         0.42 o
   4  -8   3         47.43         45.81         0.71 o
   5  -8   3         10.39         13.27         0.49 o
   6  -8   3         18.48         18.04         0.59 o
  -7  -7   3         14.23         13.26         0.34 o
  -6  -7   3         16.82         16.28         0.67 o
  -5  -7   3          6.46          6.23         0.31 o
  -4  -7   3          3.35          4.15         0.26 o
  -3  -7   3         76.37         83.86         0.99 o
  -2  -7   3         81.36         90.07         1.37 o
  -1  -7   3         52.61         43.71         0.53 o
   0  -7   3        181.78        174.47         1.60 o
   1  -7   3        339.22        342.75         3.43 o
   2  -7   3         11.97         11.97         0.47 o
   3  -7   3        400.22        351.45         3.61 o
   4  -7   3        130.96        125.04         1.63 o
   5  -7   3         10.45         11.28         0.64 o
   6  -7   3         48.67         47.26         0.81 o
  -7  -6   3          9.10          9.32         0.26 o
  -6  -6   3          7.11          9.10         0.35 o
  -5  -6   3         19.80         20.14         0.36 o
  -4  -6   3        193.27        195.44         1.72 o
  -3  -6   3         92.52         86.10         1.15 o
  -2  -6   3        377.63        380.22         3.76 o
  -1  -6   3        158.24        173.98         2.35 o
   0  -6   3        878.09        899.06        10.51 o
   1  -6   3        713.60        730.86        11.45 o
   2  -6   3        226.70        247.58         2.28 o
   3  -6   3         35.83         45.94         0.65 o
   4  -6   3        153.85        163.37         1.66 o
   5  -6   3         56.15         52.37         0.92 o
   6  -6   3         25.12         26.32         0.64 o
   7  -6   3         29.43         30.09         0.65 o
  -7  -5   3         80.86         81.61         0.99 o
  -6  -5   3        136.66        131.89         1.16 o
  -5  -5   3         88.24         84.90         1.18 o
  -4  -5   3          0.41          0.76         0.22 o
  -3  -5   3        974.57       1057.12        12.65 o
  -2  -5   3       1011.23       1102.14        18.70 o
  -1  -5   3         48.56         57.54         0.73 o
   0  -5   3          0.18          1.45         0.38 o
   1  -5   3          8.51         14.64         0.25 o
   2  -5   3        145.85        137.39         1.42 o
   3  -5   3        113.99        113.58         1.13 o
   4  -5   3         72.34         65.96         1.00 o
   5  -5   3        190.09        191.04         3.29 o
   6  -5   3        433.36        450.42         5.30 o
   7  -5   3         31.14         31.62         0.63 o
  -8  -4   3          3.10          2.89         0.19 o
  -7  -4   3          8.04          7.77         0.22 o
  -6  -4   3         86.58         85.04         0.75 o
  -5  -4   3         58.13         54.01         0.51 o
  -4  -4   3         30.37         29.41         0.31 o
  -3  -4   3         18.21         21.09         0.32 o
  -2  -4   3        400.74        408.74         3.67 o
  -1  -4   3        766.09        814.30        21.12 o
   0  -4   3        855.58        933.83        21.45 o
   1  -4   3        574.23        621.80         6.35 o
   2  -4   3          0.41          0.90         0.39 o
   3  -4   3          5.08          4.40         0.68 o
   4  -4   3         13.20         10.84         0.31 o
   5  -4   3        179.74        172.58         1.77 o
   6  -4   3         62.20         60.86         0.79 o
   7  -4   3         90.28         90.67         1.12 o
  -8  -3   3         91.98         84.72         0.93 o
  -7  -3   3          0.04          0.02         0.15 o
  -6  -3   3         35.97         58.02         2.11 o
  -5  -3   3         26.14         27.09         0.33 o
  -4  -3   3         51.90         52.10         0.48 o
  -3  -3   3          6.04         14.87         0.28 o
  -2  -3   3        339.53        389.76         3.78 o
  -1  -3   3        542.36        557.14        12.90 o
   0  -3   3        362.63        378.34         4.56 o
   1  -3   3        117.33        120.23         1.11 o
   2  -3   3          0.40          0.32         0.12 o
   3  -3   3        114.69        125.51         1.10 o
   4  -3   3        203.29        197.11         1.86 o
   5  -3   3        205.31        201.03         1.95 o
   6  -3   3         10.83          9.75         0.35 o
   7  -3   3          1.95          2.38         0.28 o
   8  -3   3         25.65         21.58         0.61 o
  -8  -2   3        103.39         95.47         1.11 o
  -7  -2   3         66.97         66.24         1.45 o
  -6  -2   3       1037.95       1095.16        13.47 o
  -5  -2   3         34.29         35.84         1.16 o
  -4  -2   3        209.43        249.77         2.73 o
  -3  -2   3          3.48          2.20         0.06 o
  -2  -2   3        500.80        462.38        12.53 o
  -1  -2   3      11572.03       9866.27       256.68 o
   0  -2   3        777.45        751.64        13.60 o
   1  -2   3       1378.13       1262.27        15.37 o
   2  -2   3        488.91        479.82         4.59 o
   3  -2   3        276.56        275.81         2.38 o
   4  -2   3        536.73        532.53         5.33 o
   5  -2   3        636.36        658.13         7.16 o
   6  -2   3          3.10          3.75         0.23 o
   7  -2   3         53.74         54.98         0.75 o
   8  -2   3          1.90          2.13         0.31 o
  -8  -1   3        157.38        157.26         1.61 o
  -7  -1   3        194.18        198.63         2.08 o
  -6  -1   3       1169.53       1199.03        15.56 o
  -5  -1   3        151.14        158.61         2.01 o
  -4  -1   3       2236.18       2109.59        91.97 o
  -3  -1   3        660.51        662.16        17.78 o
  -2  -1   3       1173.02       1033.98        20.95 o
  -1  -1   3       5795.35       4918.06        94.97 o
   0  -1   3        266.96        271.73         7.14 o
   1  -1   3          0.19          0.60         0.18 o
   2  -1   3       1019.54        997.22        12.64 o
   3  -1   3        609.58        671.05        11.35 o
   4  -1   3        101.51        113.21         0.95 o
   5  -1   3        107.51        112.08         1.66 o
   6  -1   3         21.76         22.73         0.45 o
   7  -1   3         50.16         50.68         0.64 o
   8  -1   3          0.06          0.02         0.24 o
  -8   0   3          6.01          4.88         0.41 o
  -7   0   3          9.84          8.71         0.25 o
  -6   0   3        199.30        227.14         8.03 o
  -5   0   3         86.95         78.53         0.85 o
  -4   0   3        634.88        714.14         7.39 o
  -3   0   3        873.51        899.89        23.32 o
  -2   0   3       4671.09       3924.29        70.01 o
  -1   0   3        625.34        565.17         5.14 o
   0   0   3       1906.34       1642.30        20.80 o
   1   0   3          2.49          4.03         0.19 o
   2   0   3        919.97        879.58         9.33 o
   3   0   3        409.53        453.71         4.12 o
   4   0   3        268.93        293.90         2.60 o
   5   0   3        733.68        768.13         8.86 o
   6   0   3         77.68         88.30         0.95 o
   7   0   3        354.39        356.88         3.77 o
   8   0   3          3.46          3.86         0.44 o
  -8   1   3          6.01          6.28         0.25 o
  -7   1   3          5.03          4.97         0.25 o
  -6   1   3         36.05         33.12         0.49 o
  -5   1   3         27.01         27.94         0.31 o
  -4   1   3        156.18        143.50         1.34 o
  -3   1   3        172.70        158.44         2.60 o
  -2   1   3        254.51        281.42         3.50 o
  -1   1   3        571.92        498.95         8.28 o
   0   1   3       1484.93       1280.61        15.35 o
   1   1   3        229.97        230.47         4.33 o
   2   1   3        562.01        553.84        18.17 o
   3   1   3        396.40        411.20         5.36 o
   4   1   3        198.51        186.36         1.55 o
   5   1   3          3.05          2.85         0.15 o
   6   1   3         65.39         63.52         0.66 o
   7   1   3         73.34         71.04         0.83 o
   8   1   3         19.75         20.64         0.42 o
  -8   2   3         29.02         26.35         0.53 o
  -7   2   3        201.60        193.66         3.18 o
  -6   2   3         82.84         72.14         0.77 o
  -5   2   3          1.42          3.12         0.15 o
  -4   2   3         12.97          8.73         0.20 o
  -3   2   3         11.43          5.54         0.13 o
  -2   2   3          1.17          1.07         0.11 o
  -1   2   3        955.43        935.06        10.39 o
   0   2   3         13.67         14.03         0.19 o
   1   2   3       2233.67       2053.29        29.14 o
   2   2   3        351.34        379.12         3.19 o
   3   2   3        586.89        626.81         6.50 o
   4   2   3         42.49         45.91         0.42 o
   5   2   3        348.41        358.47         3.58 o
   6   2   3        131.20        129.24         1.18 o
   7   2   3         51.00         53.71         0.63 o
   8   2   3          4.74          4.94         0.28 o
  -8   3   3          1.67          1.49         0.25 o
  -7   3   3        366.97        373.05         4.16 o
  -6   3   3         71.24         72.53         1.87 o
  -5   3   3        145.35        138.69         2.36 o
  -4   3   3          1.13          1.35         0.18 o
  -3   3   3         29.73         30.24         0.57 o
  -2   3   3        463.53        482.61         4.57 o
  -1   3   3        191.82        203.20         2.47 o
   0   3   3       2502.85       2453.69        37.90 o
   1   3   3       1616.28       1705.74        47.01 o
   2   3   3        927.09        953.46        27.15 o
   3   3   3       1955.84       1966.26        41.45 o
   4   3   3        158.87        168.00         1.60 o
   5   3   3         51.99         53.27         0.75 o
   6   3   3        186.77        190.04         2.59 o
   7   3   3         41.15         38.31         0.55 o
  -8   4   3          2.30          1.33         0.27 o
  -7   4   3          4.82          2.53         0.30 o
  -6   4   3        129.69        114.98         1.30 o
  -5   4   3        606.79        635.65         7.00 o
  -4   4   3        116.19        120.07         1.33 o
  -3   4   3         15.57         12.40         0.26 o
  -2   4   3        158.39        151.50         2.32 o
  -1   4   3        378.74        432.11         4.13 o
   0   4   3        296.59        347.57         4.60 o
   1   4   3         34.76         37.71         0.40 o
   2   4   3        196.88        222.08         2.83 o
   3   4   3          1.04          0.14         0.15 o
   4   4   3          5.19          4.99         0.23 o
   5   4   3         44.13         44.17         0.57 o
   6   4   3          6.85          6.96         0.23 o
   7   4   3          7.94          8.76         0.30 o
  -8   5   3          4.21          2.47         0.69 o
  -7   5   3         50.76         48.32         0.71 o
  -6   5   3          2.74          2.04         0.26 o
  -5   5   3         42.59         43.66         0.61 o
  -4   5   3        188.81        181.58         1.81 o
  -3   5   3         92.22         82.46         0.85 o
  -2   5   3          5.90          4.54         0.22 o
  -1   5   3          1.18          3.43         0.24 o
   0   5   3        320.94        325.05         5.14 o
   1   5   3        164.37        191.17         2.26 o
   2   5   3         66.38         70.18         0.66 o
   3   5   3        331.07        337.98         3.15 o
   4   5   3        974.91       1028.93        14.00 o
   5   5   3        112.35        105.76         1.29 o
   6   5   3         35.52         33.98         0.50 o
   7   5   3          0.01          0.28         0.21 o
  -7   6   3         13.62         13.42         0.44 o
  -6   6   3         19.15         20.32         0.47 o
  -5   6   3         61.60         63.51         0.85 o
  -4   6   3         10.36         10.40         0.33 o
  -3   6   3        192.90        192.53         1.90 o
  -2   6   3        518.68        488.65         5.25 o
  -1   6   3        175.15        177.91         1.75 o
   0   6   3        281.62        284.35         2.68 o
   1   6   3         73.56         71.55         1.29 o
   2   6   3         46.96         43.53         0.63 o
   3   6   3         42.56         49.80         1.29 o
   4   6   3         26.75         26.42         0.43 o
   5   6   3         17.10         16.21         0.52 o
   6   6   3         77.27         80.32         0.98 o
  -7   7   3         24.57         26.69         0.61 o
  -6   7   3         35.87         40.45         0.71 o
  -5   7   3          0.68          0.91         0.35 o
  -4   7   3         61.57         60.05         0.78 o
  -3   7   3         11.11         10.50         0.39 o
  -2   7   3         24.19         23.89         0.49 o
  -1   7   3        348.09        332.28         3.32 o
   0   7   3        967.77        944.05        11.62 o
   1   7   3         51.89         47.53         0.71 o
   2   7   3        955.71        947.54        11.59 o
   3   7   3        434.66        419.48         4.35 o
   4   7   3        481.41        484.45         5.32 o
   5   7   3        104.14        105.28         1.21 o
   6   7   3         19.66         18.40         0.45 o
  -6   8   3          0.78          0.42         0.36 o
  -5   8   3         15.18         14.41         0.52 o
  -4   8   3          0.28          0.24         0.31 o
  -3   8   3          9.94         10.98         0.41 o
  -2   8   3         31.04         30.40         0.58 o
  -1   8   3          1.23          3.26         1.43 o
   0   8   3        120.63        120.00         1.29 o
   1   8   3          7.89          7.08         0.32 o
   2   8   3         51.96         52.91         0.76 o
   3   8   3        266.71        256.26         2.88 o
   4   8   3        340.22        339.31         4.85 o
   5   8   3         22.15         22.86         0.45 o
  -5   9   3          1.96          2.32         0.44 o
  -4   9   3         41.01         39.88         0.74 o
  -3   9   3          2.65          3.52         0.43 o
  -2   9   3         27.24         28.32         0.63 o
  -1   9   3          2.08          1.82         0.32 o
   0   9   3        114.28        108.76         1.65 o
   1   9   3         22.07         21.55         0.82 o
   2   9   3         14.67         13.42         0.48 o
   3   9   3          0.15          0.56         0.26 o
   4   9   3         27.59         28.78         0.61 o
  -4  10   3        260.57        280.01         3.51 o
  -3  10   3        131.02        141.89         1.86 o
  -2  10   3          0.34          1.22         0.48 o
  -1  10   3         68.43         66.97         0.99 o
   0  10   3        160.94        152.89         2.53 o
   1  10   3        160.50        154.53         2.35 o
   2  10   3         37.36         36.72         0.90 o
   3  10   3          0.16          0.28         0.28 o
  -3  11   3         17.32         22.78         0.71 o
  -2  11   3         70.44         75.76         1.21 o
  -1  11   3        111.71        119.92         1.61 o
   0  11   3          3.29          2.58         0.40 o
   1  11   3         18.66         17.41         0.63 o
  -3 -11   4         25.09         22.85         0.60 o
  -2 -11   4          1.77          0.76         0.32 o
  -1 -11   4         58.14         60.83         1.05 o
   0 -11   4          3.38          2.35         0.40 o
   1 -11   4          0.05         -0.07         0.32 o
   2 -11   4          2.04          0.97         0.40 o
   3 -11   4         59.17         65.10         1.21 o
  -4 -10   4         13.33         11.41         0.41 o
  -3 -10   4          0.49          0.30         0.25 o
  -2 -10   4        301.70        294.07         4.12 o
  -1 -10   4        412.69        395.08         4.64 o
   0 -10   4          1.66          3.09         0.35 o
   1 -10   4         31.36         31.50         0.65 o
   2 -10   4        108.76        111.54         1.90 o
   3 -10   4         95.84         90.45         1.23 o
   4 -10   4          0.51          0.60         0.43 o
  -5  -9   4          0.16          0.08         0.23 o
  -4  -9   4         27.48         24.90         0.61 o
  -3  -9   4          1.37          1.71         0.25 o
  -2  -9   4          0.13          0.07         0.21 o
  -1  -9   4         32.49         21.31         0.59 o
   0  -9   4          7.24          6.43         0.36 o
   1  -9   4         20.45         15.98         0.46 o
   2  -9   4         99.14         98.98         1.23 o
   3  -9   4        189.84        185.11         2.27 o
   4  -9   4         19.19         17.58         0.59 o
   5  -9   4         94.43        102.92         1.51 o
  -6  -8   4         14.12         14.95         0.64 o
  -5  -8   4         40.10         43.43         0.88 o
  -4  -8   4         16.33         15.29         0.35 o
  -3  -8   4          3.03          2.93         0.25 o
  -2  -8   4         45.94         41.76         0.85 o
  -1  -8   4        202.07        184.93         3.04 o
   0  -8   4         77.31         71.15         0.86 o
   1  -8   4         64.89         50.82         0.78 o
   2  -8   4         49.33         39.40         0.81 o
   3  -8   4          0.68          0.95         0.28 o
   4  -8   4         16.60         16.95         0.59 o
   5  -8   4         28.05         27.05         0.68 o
   6  -8   4          6.65          6.04         0.52 o
  -7  -7   4          3.01          2.26         0.17 o
  -6  -7   4          3.30          4.84         0.22 o
  -5  -7   4          1.16          0.59         0.37 o
  -4  -7   4        185.70        190.53         3.22 o
  -3  -7   4        253.96        263.50         3.59 o
  -2  -7   4         74.87         76.93         0.75 o
  -1  -7   4        145.75        144.14         1.91 o
   0  -7   4         32.44         34.23         0.48 o
   1  -7   4         28.50         22.29         0.40 o
   2  -7   4         10.89          8.17         0.50 o
   3  -7   4        146.02        134.47         1.73 o
   4  -7   4        104.13         91.11         1.86 o
   5  -7   4          4.72          6.75         0.38 o
   6  -7   4          9.95         11.28         0.48 o
  -7  -6   4         98.46         93.61         1.31 o
  -6  -6   4         94.31         90.74         0.84 o
  -5  -6   4        103.44        105.32         1.02 o
  -4  -6   4         44.42         46.96         0.51 o
  -3  -6   4         19.34         23.84         0.31 o
  -2  -6   4         83.52         74.16         0.65 o
  -1  -6   4         42.97         42.71         0.75 o
   0  -6   4        178.90        189.82         2.62 o
   1  -6   4        153.76        187.38         1.72 o
   2  -6   4        154.39        138.32         2.07 o
   3  -6   4         43.79         38.57         0.54 o
   4  -6   4         22.70         22.77         0.50 o
   5  -6   4         71.40         69.31         0.91 o
   6  -6   4         16.08         19.36         0.53 o
   7  -6   4         15.58         16.13         0.59 o
  -7  -5   4        224.44        221.00         3.11 o
  -6  -5   4        159.11        165.05         1.46 o
  -5  -5   4        272.66        280.84         3.45 o
  -4  -5   4        255.45        271.88         2.41 o
  -3  -5   4        159.68        169.78         2.83 o
  -2  -5   4        221.78        233.48         2.96 o
  -1  -5   4         48.69         43.02         0.43 o
   0  -5   4        212.75        218.18         2.16 o
   1  -5   4         24.85         23.17         0.30 o
   2  -5   4        117.16        129.77         1.50 o
   3  -5   4        164.59        160.22         1.53 o
   4  -5   4        374.90        384.45         3.95 o
   5  -5   4          9.93          9.68         0.38 o
   6  -5   4        150.16        149.03         2.29 o
   7  -5   4          2.55          3.19         0.38 o
  -8  -4   4         98.86         93.45         2.56 o
  -7  -4   4          1.43          1.84         0.17 o
  -6  -4   4          4.70          4.95         0.16 o
  -5  -4   4        111.63        108.80         0.88 o
  -4  -4   4         61.62         52.49         0.46 o
  -3  -4   4        412.16        463.04         4.34 o
  -2  -4   4          5.01         11.62         0.50 o
  -1  -4   4         21.52         14.36         0.20 o
   0  -4   4        424.98        455.98         5.67 o
   1  -4   4        139.50        154.82         1.24 o
   2  -4   4         56.01         72.03         0.64 o
   3  -4   4        270.89        281.27         5.17 o
   4  -4   4        483.03        477.16         6.52 o
   5  -4   4         44.07         42.27         0.86 o
   6  -4   4        409.61        428.57         4.75 o
   7  -4   4         74.84         75.43         1.16 o
  -8  -3   4          0.01          0.43         0.16 o
  -7  -3   4        223.86        220.00         2.08 o
  -6  -3   4        156.03        159.74         1.35 o
  -5  -3   4        111.08        108.13         1.34 o
  -4  -3   4          1.36          3.19         0.19 o
  -3  -3   4          2.34          5.17         0.18 o
  -2  -3   4         48.56         44.93         0.35 o
  -1  -3   4        481.88        494.84         9.82 o
   0  -3   4        286.74        288.07         2.84 o
   1  -3   4        320.46        335.37         3.54 o
   2  -3   4         69.29         80.56         0.85 o
   3  -3   4         28.83         25.50         0.51 o
   4  -3   4          1.09          1.18         0.21 o
   5  -3   4          7.81          7.25         0.30 o
   6  -3   4         32.64         34.19         0.51 o
   7  -3   4         21.98         24.00         0.58 o
  -8  -2   4        789.58        759.95         9.28 o
  -7  -2   4         69.32         68.65         0.65 o
  -6  -2   4        251.21        269.35         2.59 o
  -5  -2   4        107.26        113.35         1.46 o
  -4  -2   4          0.67          0.68         0.12 o
  -3  -2   4        174.92        166.88         1.29 o
  -2  -2   4        417.98        404.70        17.50 o
  -1  -2   4        671.74        629.91        22.53 o
   0  -2   4        325.80        347.65         5.72 o
   1  -2   4        176.33        193.01         1.89 o
   2  -2   4         37.97         48.72         0.83 o
   3  -2   4         54.01         54.81         0.49 o
   4  -2   4       1139.09       1140.12        14.02 o
   5  -2   4       1223.02       1217.28        15.67 o
   6  -2   4         10.00          9.05         0.31 o
   7  -2   4         22.79         22.77         0.60 o
  -8  -1   4         60.61         55.71         0.72 o
  -7  -1   4          0.12          0.23         0.18 o
  -6  -1   4        638.63        659.57         7.08 o
  -5  -1   4        158.70        163.13         2.07 o
  -4  -1   4        605.44        675.10        11.85 o
  -3  -1   4        488.74        507.42        12.08 o
  -2  -1   4        649.33        657.15         9.13 o
  -1  -1   4        341.26        335.61         6.29 o
   0  -1   4          3.93          2.44         0.08 o
   1  -1   4         29.00         28.91         0.25 o
   2  -1   4        442.33        505.23         4.74 o
   3  -1   4        436.02        466.82         4.92 o
   4  -1   4          0.26          0.17         0.15 o
   5  -1   4          3.80          4.84         0.20 o
   6  -1   4          0.53          0.76         0.20 o
   7  -1   4         26.96         27.90         0.48 o
   8  -1   4         38.33         40.02         0.66 o
  -8   0   4        105.61        108.34         2.13 o
  -7   0   4          0.91          0.99         0.37 o
  -6   0   4         24.86         28.17         0.52 o
  -5   0   4        202.99        230.66         1.96 o
  -4   0   4        688.97        679.06        11.55 o
  -3   0   4        103.96        107.71         1.68 o
  -2   0   4        230.31        237.46         5.43 o
  -1   0   4          1.31          3.70         0.10 o
   0   0   4       2234.47       1905.31        25.75 o
   1   0   4         21.89         15.72         0.28 o
   2   0   4         44.81         52.03         0.65 o
   3   0   4        300.20        355.42         3.80 o
   4   0   4        255.47        257.52         2.65 o
   5   0   4        103.20        110.26         1.21 o
   6   0   4        107.53        109.15         1.03 o
   7   0   4         16.18         18.35         0.48 o
   8   0   4         32.15         35.96         0.63 o
  -8   1   4         11.78         11.19         0.32 o
  -7   1   4         78.95         78.34         0.83 o
  -6   1   4         13.71         14.90         0.29 o
  -5   1   4        377.18        388.14         3.73 o
  -4   1   4        840.69        903.31        16.16 o
  -3   1   4        420.74        425.04         7.81 o
  -2   1   4        242.55        277.15         3.94 o
  -1   1   4       1270.00       1212.18        14.44 o
   0   1   4          0.36          2.74         0.12 o
   1   1   4        455.31        424.44         9.57 o
   2   1   4       1000.87        935.15        31.83 o
   3   1   4          3.53          4.90         0.12 o
   4   1   4         31.99         33.55         0.38 o
   5   1   4         40.85         36.85         0.43 o
   6   1   4         76.29         76.46         0.72 o
   7   1   4          4.62          3.82         0.24 o
  -8   2   4        122.28        123.13         1.25 o
  -7   2   4        178.91        176.97         2.86 o
  -6   2   4        255.43        239.59         2.19 o
  -5   2   4        100.44        118.96         1.05 o
  -4   2   4        992.61       1022.51        22.73 o
  -3   2   4        202.20        189.10         1.49 o
  -2   2   4        103.69         92.27         0.86 o
  -1   2   4        179.23        186.39         1.49 o
   0   2   4        712.38        691.09         8.05 o
   1   2   4        329.57        329.26         2.98 o
   2   2   4          4.91          4.08         0.32 o
   3   2   4         22.46         19.96         0.29 o
   4   2   4          0.23          0.14         0.08 o
   5   2   4         27.08         26.68         0.31 o
   6   2   4          9.26          7.56         0.24 o
   7   2   4         23.44         26.88         0.43 o
  -8   3   4         46.31         44.54         0.62 o
  -7   3   4        244.32        251.49         2.55 o
  -6   3   4          3.16          4.07         0.22 o
  -5   3   4         44.45         39.32         0.44 o
  -4   3   4         34.98         39.19         0.41 o
  -3   3   4         59.03         48.64         0.49 o
  -2   3   4         46.26         37.53         0.40 o
  -1   3   4        172.12        135.66         1.55 o
   0   3   4          4.77          8.41         0.18 o
   1   3   4         57.98         73.28         0.67 o
   2   3   4         90.77        110.35         1.07 o
   3   3   4         33.02         28.39         0.31 o
   4   3   4         37.39         30.18         0.57 o
   5   3   4        121.02        114.68         1.19 o
   6   3   4        102.67         97.12         0.91 o
   7   3   4          2.92          2.24         0.26 o
  -8   4   4         11.17         11.72         0.53 o
  -7   4   4         32.01         30.26         0.66 o
  -6   4   4          0.08          0.27         0.23 o
  -5   4   4         32.80         29.60         0.61 o
  -4   4   4        135.04        143.61         1.31 o
  -3   4   4         66.00         68.64         0.68 o
  -2   4   4        163.40        159.15         1.40 o
  -1   4   4        192.47        190.56         3.07 o
   0   4   4        342.49        357.38         3.26 o
   1   4   4          0.28          1.21         0.14 o
   2   4   4        315.00        344.84         3.07 o
   3   4   4         10.08          5.24         0.32 o
   4   4   4         25.75         23.98         0.35 o
   5   4   4          9.61          9.65         0.34 o
   6   4   4         10.18          9.42         0.33 o
   7   4   4          2.24          1.22         0.22 o
  -8   5   4         17.14         17.44         0.55 o
  -7   5   4         82.69         78.44         1.06 o
  -6   5   4          0.02          0.03         0.20 o
  -5   5   4        258.38        257.10         2.69 o
  -4   5   4         29.89         29.65         0.84 o
  -3   5   4         18.84         16.14         0.34 o
  -2   5   4          2.14          1.81         0.19 o
  -1   5   4        293.33        281.37         2.55 o
   0   5   4         82.74         67.38         0.93 o
   1   5   4        332.72        335.95         4.66 o
   2   5   4        440.49        469.15         4.66 o
   3   5   4          0.38          0.50         0.18 o
   4   5   4          0.58          0.99         0.19 o
   5   5   4          0.02          0.17         0.13 o
   6   5   4         25.40         29.02         0.44 o
  -7   6   4        116.98        116.34         1.53 o
  -6   6   4        109.83        110.01         1.32 o
  -5   6   4         46.98         47.57         0.74 o
  -4   6   4        320.56        309.23         3.26 o
  -3   6   4       3776.06       3466.32        64.24 o
  -2   6   4       2345.91       2212.01        34.64 o
  -1   6   4          3.07          2.53         0.26 o
   0   6   4        345.37        325.52         3.19 o
   1   6   4        266.33        254.31         2.46 o
   2   6   4        141.64        142.86         1.55 o
   3   6   4         64.41         65.91         0.68 o
   4   6   4         34.82         35.50         0.52 o
   5   6   4         13.77         12.18         0.39 o
   6   6   4         45.99         43.65         1.30 o
  -7   7   4          8.15          7.16         0.47 o
  -6   7   4          7.03          9.55         0.42 o
  -5   7   4         25.94         23.74         0.51 o
  -4   7   4         68.41         64.70         0.91 o
  -3   7   4        181.66        173.73         1.80 o
  -2   7   4        227.42        217.20         2.33 o
  -1   7   4        139.82        131.58         1.37 o
   0   7   4        569.12        549.77         6.17 o
   1   7   4         16.36         17.97         0.42 o
   2   7   4          5.38          5.27         0.32 o
   3   7   4          1.13          1.24         0.30 o
   4   7   4         22.31         21.22         0.52 o
   5   7   4         23.13         22.14         0.47 o
  -6   8   4         44.12         43.97         0.92 o
  -5   8   4         27.34         28.41         0.61 o
  -4   8   4          0.41          0.76         0.32 o
  -3   8   4         34.94         32.95         0.66 o
  -2   8   4         21.01         21.26         0.50 o
  -1   8   4         17.89         19.67         0.47 o
   0   8   4        118.33        100.83         1.43 o
   1   8   4          0.01          0.17         0.26 o
   2   8   4          7.15          6.96         0.42 o
   3   8   4          8.30          8.55         0.37 o
   4   8   4          0.29          0.29         0.24 o
   5   8   4          1.98          1.81         0.33 o
  -5   9   4        205.99        225.06         2.86 o
  -4   9   4         49.78         47.94         0.88 o
  -3   9   4          2.77          2.90         0.38 o
  -2   9   4          0.01         -0.08         0.36 o
  -1   9   4         29.26         33.65         0.95 o
   0   9   4         56.13         60.73         0.82 o
   1   9   4        101.58        102.19         1.25 o
   2   9   4         59.83         57.24         1.22 o
   3   9   4          3.47          3.22         0.33 o
   4   9   4         29.01         28.50         0.63 o
  -4  10   4         79.67         90.04         1.75 o
  -3  10   4        182.68        193.57         2.42 o
  -2  10   4        200.59        206.23         2.50 o
  -1  10   4        110.85        116.16         1.80 o
   0  10   4         41.43         39.82         0.77 o
   1  10   4        250.42        245.67         3.79 o
   2  10   4         96.58         98.02         1.60 o
   3  10   4         13.22         13.63         0.52 o
  -2  11   4        323.37        340.29         4.37 o
  -1  11   4        163.30        178.87         2.34 o
   0  11   4          4.04          4.55         0.48 o
   1  11   4          8.29          9.08         0.52 o
  -3 -11   5        119.68        117.43         1.53 o
  -2 -11   5        257.95        259.50         3.01 o
  -1 -11   5         60.84         59.63         0.96 o
   0 -11   5         10.71          9.60         0.45 o
   1 -11   5         11.16          8.82         0.49 o
   2 -11   5         57.07         60.39         1.01 o
  -4 -10   5          3.15          2.66         0.28 o
  -3 -10   5          0.27          0.08         0.25 o
  -2 -10   5        111.61        106.46         1.26 o
  -1 -10   5        104.42         98.92         1.20 o
   0 -10   5         74.77         76.05         1.14 o
   1 -10   5         47.91         46.62         0.75 o
   2 -10   5          6.09          5.98         0.45 o
   3 -10   5         52.00         53.95         0.98 o
   4 -10   5         32.40         36.58         0.82 o
  -5  -9   5         20.06         22.31         1.07 o
  -4  -9   5         81.05         83.01         1.19 o
  -3  -9   5         26.38         22.08         0.79 o
  -2  -9   5         75.78         70.80         1.20 o
  -1  -9   5          0.83          0.19         0.22 o
   0  -9   5         40.39         45.60         0.74 o
   1  -9   5          4.59          5.05         0.33 o
   2  -9   5         24.05         22.96         0.79 o
   3  -9   5         19.09         17.82         0.52 o
   4  -9   5          2.13          2.51         0.42 o
   5  -9   5         42.94         46.39         0.90 o
  -6  -8   5         35.02         32.36         0.69 o
  -5  -8   5         24.76         28.95         1.63 o
  -4  -8   5        187.69        188.17         2.28 o
  -3  -8   5        494.21        502.05         5.50 o
  -2  -8   5        129.96        124.79         1.23 o
  -1  -8   5        182.01        168.36         1.78 o
   0  -8   5        260.53        249.43         4.27 o
   1  -8   5        119.71        131.06         1.50 o
   2  -8   5         65.60         64.36         0.86 o
   3  -8   5          2.62          1.97         0.36 o
   4  -8   5         34.60         35.91         0.69 o
   5  -8   5         61.72         63.32         0.96 o
  -7  -7   5         17.25         16.81         0.63 o
  -6  -7   5         25.47         25.19         0.32 o
  -5  -7   5         34.65         37.96         0.51 o
  -4  -7   5         59.95         57.72         0.81 o
  -3  -7   5        113.12        111.77         1.58 o
  -2  -7   5        147.97        150.36         1.77 o
  -1  -7   5        312.79        331.94         3.25 o
   0  -7   5          2.39          3.35         0.23 o
   1  -7   5        148.10        148.96         1.43 o
   2  -7   5        269.80        265.39         3.48 o
   3  -7   5         89.23         93.89         1.31 o
   4  -7   5         98.95         94.12         1.10 o
   5  -7   5         32.09         31.22         0.66 o
   6  -7   5         15.45         17.30         1.26 o
  -7  -6   5        206.11        194.68         3.19 o
  -6  -6   5        148.01        149.40         1.62 o
  -5  -6   5          4.62          5.33         0.18 o
  -4  -6   5         87.49         97.22         0.98 o
  -3  -6   5         60.88         61.19         0.72 o
  -2  -6   5         34.40         32.83         0.36 o
  -1  -6   5        212.75        211.76         2.68 o
   0  -6   5        175.44        178.45         2.25 o
   1  -6   5         45.27         39.22         0.66 o
   2  -6   5         76.23         64.40         0.87 o
   3  -6   5         16.59         17.92         0.45 o
   4  -6   5         34.56         35.29         0.93 o
   5  -6   5         10.06         11.01         0.43 o
   6  -6   5         27.11         30.53         0.63 o
  -7  -5   5         86.79         82.06         0.95 o
  -6  -5   5         23.35         21.85         0.27 o
  -5  -5   5        134.97        142.30         1.17 o
  -4  -5   5        151.56        153.38         1.57 o
  -3  -5   5         42.45         55.31         0.58 o
  -2  -5   5        360.80        396.19         3.61 o
  -1  -5   5        588.12        622.19         6.31 o
   0  -5   5        215.17        211.64         2.01 o
   1  -5   5         36.52         35.16         0.45 o
   2  -5   5         42.38         39.88         0.46 o
   3  -5   5        222.75        214.73         3.17 o
   4  -5   5        950.08        963.73        12.02 o
   5  -5   5         19.81         18.38         0.50 o
   6  -5   5        192.02        204.09         2.42 o
   7  -5   5         82.79         91.40         1.25 o
  -8  -4   5          1.21          0.67         0.30 o
  -7  -4   5          3.49          3.21         0.14 o
  -6  -4   5         36.12         34.06         0.39 o
  -5  -4   5          5.12          6.02         0.20 o
  -4  -4   5         20.21         24.68         0.29 o
  -3  -4   5       1019.47       1046.14        26.25 o
  -2  -4   5       2044.94       1924.85        45.00 o
  -1  -4   5         42.59         46.96         0.38 o
   0  -4   5         60.23         62.81         0.55 o
   1  -4   5        654.17        664.88         6.95 o
   2  -4   5        388.01        397.98         3.75 o
   3  -4   5        118.51        109.26         2.36 o
   4  -4   5        207.51        195.97         2.06 o
   5  -4   5          8.85          8.33         0.34 o
   6  -4   5        631.78        634.22         7.51 o
   7  -4   5         11.65         11.36         0.42 o
  -8  -3   5        122.37         97.85         3.55 o
  -7  -3   5         27.97         26.88         0.39 o
  -6  -3   5         16.13         15.06         0.16 o
  -5  -3   5         16.62         14.87         0.34 o
  -4  -3   5         26.17         27.38         0.27 o
  -3  -3   5       2840.42       2596.07       103.16 o
  -2  -3   5       2887.36       2583.15        40.08 o
  -1  -3   5       1890.47       1746.08        32.76 o
   0  -3   5        238.09        286.71         2.36 o
   1  -3   5        582.61        598.91         9.15 o
   2  -3   5        218.05        229.59         2.45 o
   3  -3   5        192.98        187.59         2.12 o
   4  -3   5         62.63         59.80         0.64 o
   5  -3   5        162.98        169.98         1.60 o
   6  -3   5         32.81         33.73         0.58 o
   7  -3   5          0.29          0.43         0.25 o
  -8  -2   5        270.15        236.12         5.63 o
  -7  -2   5        305.66        310.07         2.92 o
  -6  -2   5         13.40         13.52         0.20 o
  -5  -2   5        181.87        181.91         4.24 o
  -4  -2   5          1.58          3.88         0.35 o
  -3  -2   5       1420.38       1421.24        26.10 o
  -2  -2   5          4.73          1.13         0.05 o
  -1  -2   5         57.27         41.44         0.30 o
   0  -2   5         33.03         40.06         0.51 o
   1  -2   5       1215.38       1206.28        14.62 o
   2  -2   5          0.05          0.48         0.12 o
   3  -2   5         18.54         15.32         0.25 o
   4  -2   5         12.55          9.92         0.31 o
   5  -2   5        429.34        435.70         4.45 o
   6  -2   5         42.09         40.53         0.53 o
   7  -2   5          4.52          4.05         0.30 o
  -8  -1   5        191.66        180.04         1.80 o
  -7  -1   5        312.74        296.75         2.88 o
  -6  -1   5        273.67        291.57         2.60 o
  -5  -1   5        693.65        721.53        10.49 o
  -4  -1   5        217.15        226.58         7.09 o
  -3  -1   5        706.86        758.14        14.64 o
  -2  -1   5         24.74         37.98         0.66 o
  -1  -1   5         62.92         52.08         0.37 o
   0  -1   5         25.04         23.50         0.39 o
   1  -1   5        408.63        417.48         3.64 o
   2  -1   5        511.25        591.30         7.61 o
   3  -1   5       1239.01       1299.60        16.29 o
   4  -1   5         46.40         46.26         0.52 o
   5  -1   5          6.08          4.74         0.20 o
   6  -1   5          0.05          0.05         0.18 o
   7  -1   5         58.45         62.25         0.77 o
  -8   0   5          1.37          1.82         0.18 o
  -7   0   5          2.97          2.99         0.14 o
  -6   0   5         13.37         12.75         0.21 o
  -5   0   5         84.12         83.84         0.68 o
  -4   0   5        162.93        168.98         1.29 o
  -3   0   5          2.48          0.95         0.07 o
  -2   0   5        280.40        277.49         2.94 o
  -1   0   5         16.25         16.93         0.26 o
   0   0   5        101.32        114.55         1.29 o
   1   0   5         41.47         45.77         0.70 o
   2   0   5       1453.23       1396.75        26.77 o
   3   0   5        331.85        355.25         5.21 o
   4   0   5        146.80        150.12         1.22 o
   5   0   5        466.19        480.82         4.77 o
   6   0   5        312.40        313.00         3.01 o
   7   0   5          8.45          8.00         0.26 o
  -8   1   5         42.59         43.97         0.54 o
  -7   1   5          3.22          4.01         0.17 o
  -6   1   5          0.02          0.26         0.11 o
  -5   1   5         82.08         85.39         0.75 o
  -4   1   5         12.32          9.93         0.16 o
  -3   1   5        659.36        673.52        15.52 o
  -2   1   5        796.56        779.64        15.99 o
  -1   1   5       1522.97       1424.24        17.91 o
   0   1   5         25.33         24.52         0.70 o
   1   1   5       1354.33       1397.85        58.07 o
   2   1   5        958.18       1009.76        21.24 o
   3   1   5        199.11        197.57         3.57 o
   4   1   5         12.04         10.84         0.43 o
   5   1   5          2.78          3.28         0.14 o
   6   1   5          5.83          6.72         0.19 o
   7   1   5         69.67         74.21         1.06 o
  -8   2   5         14.64         14.14         0.37 o
  -7   2   5          2.34          2.59         0.22 o
  -6   2   5        183.81        192.37         1.72 o
  -5   2   5        195.71        195.11         1.73 o
  -4   2   5        391.83        410.92         4.01 o
  -3   2   5        102.91        119.51         1.45 o
  -2   2   5       2018.72       1935.92        27.48 o
  -1   2   5       6374.68       5785.35       123.40 o
   0   2   5       1000.32       1029.88        14.07 o
   1   2   5        319.79        345.67         7.05 o
   2   2   5        665.74        696.58        10.40 o
   3   2   5        201.85        206.36         4.24 o
   4   2   5          9.87         11.15         0.21 o
   5   2   5          9.46          8.08         0.15 o
   6   2   5          9.88          9.52         0.39 o
   7   2   5         94.33         81.92         1.53 o
  -8   3   5          0.39          0.72         0.29 o
  -7   3   5          6.25          6.76         0.48 o
  -6   3   5         25.02         21.74         0.55 o
  -5   3   5         15.55         15.08         0.31 o
  -4   3   5         34.83         39.59         1.24 o
  -3   3   5        263.00        236.67         2.14 o
  -2   3   5         47.76         52.88         0.59 o
  -1   3   5        329.01        438.24         4.91 o
   0   3   5        248.93        353.91         3.59 o
   1   3   5        893.48        940.46        19.76 o
   2   3   5         16.86         13.80         0.16 o
   3   3   5        304.76        312.32         5.87 o
   4   3   5        121.11        120.01         0.99 o
   5   3   5        114.40        115.93         0.96 o
   6   3   5         81.24         80.99         0.93 o
   7   3   5          2.63          2.24         0.43 o
  -8   4   5         16.91         16.99         0.42 o
  -7   4   5          3.95          3.61         0.27 o
  -6   4   5         11.80         13.02         0.32 o
  -5   4   5         19.85         19.95         0.47 o
  -4   4   5        517.68        508.80         5.29 o
  -3   4   5        267.84        241.81         2.16 o
  -2   4   5         48.57         44.05         0.54 o
  -1   4   5         15.31         14.78         0.26 o
   0   4   5        135.18        135.47         1.18 o
   1   4   5         43.87         57.47         0.51 o
   2   4   5         15.04         20.81         0.29 o
   3   4   5         22.94         25.39         0.28 o
   4   4   5         93.78         87.71         1.01 o
   5   4   5        104.55         97.34         1.95 o
   6   4   5        113.56        111.10         1.05 o
   7   4   5         14.66         12.61         0.96 o
  -7   5   5         95.54         96.34         1.23 o
  -6   5   5         57.71         59.26         0.88 o
  -5   5   5         26.96         28.28         0.53 o
  -4   5   5        706.11        724.61         8.54 o
  -3   5   5        259.40        250.44         2.43 o
  -2   5   5         52.22         52.26         0.57 o
  -1   5   5        127.30        121.58         1.10 o
   0   5   5         82.71         88.25         0.85 o
   1   5   5        231.59        227.42         2.00 o
   2   5   5        190.75        176.66         2.23 o
   3   5   5        428.93        427.00         4.16 o
   4   5   5         83.94         83.41         0.77 o
   5   5   5          7.42          6.65         0.21 o
   6   5   5         44.05         43.28         1.28 o
  -7   6   5          4.84          4.12         0.43 o
  -6   6   5          7.78          8.11         0.45 o
  -5   6   5        392.66        406.08         4.67 o
  -4   6   5       1167.29       1169.17        15.71 o
  -3   6   5        123.23        117.10         1.47 o
  -2   6   5        321.33        308.83         3.22 o
  -1   6   5        460.37        456.06         4.78 o
   0   6   5        448.80        457.31         4.76 o
   1   6   5         34.61         28.44         0.48 o
   2   6   5       1131.41       1140.33        14.69 o
   3   6   5        797.83        785.38         9.28 o
   4   6   5        148.99        147.30         2.79 o
   5   6   5          8.55          8.09         0.33 o
   6   6   5         68.74         65.60         2.41 o
  -7   7   5         32.87         34.06         0.82 o
  -6   7   5          7.39          8.04         0.44 o
  -5   7   5         30.30         29.93         0.60 o
  -4   7   5         72.74         75.77         1.07 o
  -3   7   5        299.82        286.47         3.09 o
  -2   7   5        726.05        732.18        11.27 o
  -1   7   5         33.21         33.60         0.58 o
   0   7   5        206.43        207.64         2.97 o
   1   7   5        201.81        202.86         1.99 o
   2   7   5         13.63         12.79         0.40 o
   3   7   5        118.18        113.49         1.26 o
   4   7   5          9.82         11.44         0.32 o
   5   7   5         20.89         24.44         0.46 o
  -6   8   5         11.24         11.08         0.50 o
  -5   8   5         31.21         32.28         0.72 o
  -4   8   5        115.38        115.72         1.40 o
  -3   8   5         48.42         46.18         0.74 o
  -2   8   5        111.53        102.36         1.28 o
  -1   8   5        130.18        118.57         2.02 o
   0   8   5         70.94         56.00         0.95 o
   1   8   5        134.99        118.67         1.25 o
   2   8   5        104.05        104.92         1.80 o
   3   8   5         34.66         35.13         0.52 o
   4   8   5         27.01         26.19         0.58 o
  -5   9   5          0.02         -0.26         0.34 o
  -4   9   5         24.72         21.72         0.64 o
  -3   9   5        212.77        216.38         2.55 o
  -2   9   5         68.53         71.92         0.98 o
  -1   9   5          5.04          6.41         0.43 o
   0   9   5         40.83         33.81         0.67 o
   1   9   5        127.76        122.86         1.48 o
   2   9   5         55.62         58.31         1.07 o
   3   9   5         43.34         44.86         0.77 o
   4   9   5         10.93          9.66         0.43 o
  -4  10   5         49.25         53.53         1.03 o
  -3  10   5          9.97         10.66         0.53 o
  -2  10   5         43.54         43.40         0.90 o
  -1  10   5        121.75        120.20         1.52 o
   0  10   5         64.69         65.02         1.06 o
   1  10   5          1.46          0.90         0.40 o
   2  10   5          2.10          1.74         0.31 o
  -1  11   5          5.09          4.68         0.48 o
   0  11   5         33.03         32.57         0.72 o
  -2 -11   6          3.66          4.65         0.48 o
  -1 -11   6          6.82          7.93         0.42 o
   0 -11   6          0.76          0.93         0.32 o
   1 -11   6         38.45         37.67         0.81 o
   2 -11   6         13.75         12.46         0.64 o
  -4 -10   6         26.67         25.64         0.60 o
  -3 -10   6        128.33        117.81         1.89 o
  -2 -10   6         22.80         20.49         0.58 o
  -1 -10   6          0.06         -0.01         0.28 o
   0 -10   6          1.63          1.44         0.34 o
   1 -10   6          1.13          1.03         0.42 o
   2 -10   6          0.00          0.26         0.48 o
   3 -10   6         53.26         61.76         1.51 o
  -5  -9   6        158.52        151.11         1.54 o
  -4  -9   6         78.17         77.39         1.33 o
  -3  -9   6         36.92         31.28         0.49 o
  -2  -9   6          2.68          1.87         0.24 o
  -1  -9   6          4.04          3.53         0.30 o
   0  -9   6         29.57         27.97         0.52 o
   1  -9   6        119.90        118.46         1.49 o
   2  -9   6        157.05        155.73         2.53 o
   3  -9   6         15.89         16.77         0.56 o
   4  -9   6          9.92          9.54         0.57 o
  -6  -8   6          0.51          0.05         0.18 o
  -5  -8   6          0.48          0.41         0.28 o
  -4  -8   6          0.60          0.94         0.30 o
  -3  -8   6         13.24         13.86         0.38 o
  -2  -8   6         62.95         60.91         0.92 o
  -1  -8   6        238.28        253.18         2.48 o
   0  -8   6         72.57         80.31         1.13 o
   1  -8   6         19.39         17.87         0.66 o
   2  -8   6        148.85        141.21         1.77 o
   3  -8   6        293.87        300.82         3.27 o
   4  -8   6         64.04         60.22         0.97 o
   5  -8   6          0.45          0.34         0.38 o
  -6  -7   6         12.84         13.07         0.42 o
  -5  -7   6         99.51         97.52         2.85 o
  -4  -7   6         28.48         29.76         1.02 o
  -3  -7   6          2.05          2.78         0.27 o
  -2  -7   6        151.77        143.96         2.37 o
  -1  -7   6        130.86        137.90         1.26 o
   0  -7   6          5.36          6.41         0.43 o
   1  -7   6        119.67        122.44         1.30 o
   2  -7   6         18.87         18.89         0.47 o
   3  -7   6         44.19         44.51         0.64 o
   4  -7   6         71.36         70.46         0.92 o
   5  -7   6         91.51         94.86         1.34 o
   6  -7   6          0.14          0.31         0.32 o
  -7  -6   6         23.98         22.67         0.82 o
  -6  -6   6        191.69        200.15         2.70 o
  -5  -6   6          3.15          3.40         0.17 o
  -4  -6   6          1.29          1.27         0.15 o
  -3  -6   6         89.66        117.66         3.63 o
  -2  -6   6         53.00         52.92         0.59 o
  -1  -6   6         39.11         34.08         0.38 o
   0  -6   6          0.51          0.42         0.20 o
   1  -6   6         90.64         93.81         1.44 o
   2  -6   6       1073.92       1084.14        17.68 o
   3  -6   6         54.38         58.05         0.78 o
   4  -6   6         99.03         94.91         1.24 o
   5  -6   6         36.44         36.43         0.61 o
   6  -6   6          0.00          0.23         0.32 o
  -7  -5   6         21.50         19.97         0.76 o
  -6  -5   6         38.53         39.62         1.46 o
  -5  -5   6          4.50          4.34         0.10 o
  -4  -5   6        238.00        241.95         2.56 o
  -3  -5   6        316.83        336.56         3.12 o
  -2  -5   6        192.46        202.47         1.65 o
  -1  -5   6         18.85         24.29         0.28 o
   0  -5   6        146.29        141.87         1.78 o
   1  -5   6        141.63        144.07         1.27 o
   2  -5   6        467.26        460.33         6.42 o
   3  -5   6         17.86         15.73         0.52 o
   4  -5   6        668.03        684.58         9.45 o
   5  -5   6        137.71        140.97         2.87 o
   6  -5   6          0.04          0.19         0.28 o
  -8  -4   6        115.32        118.44         2.12 o
  -7  -4   6        108.75        110.34         1.84 o
  -6  -4   6          6.62          5.26         0.46 o
  -5  -4   6         11.11         12.46         0.49 o
  -4  -4   6        243.75        244.68         6.56 o
  -3  -4   6        110.70        113.13         0.88 o
  -2  -4   6        382.40        419.81         3.94 o
  -1  -4   6          1.83          2.11         0.11 o
   0  -4   6        184.90        183.26         1.47 o
   1  -4   6         12.22         12.33         0.26 o
   2  -4   6         75.32         79.72         0.71 o
   3  -4   6       1149.22       1146.45        14.49 o
   4  -4   6       1540.14       1547.92        21.92 o
   5  -4   6         46.96         47.67         0.77 o
   6  -4   6         64.69         64.70         1.02 o
   7  -4   6         81.25         83.46         1.46 o
  -8  -3   6         68.70         59.85         1.48 o
  -7  -3   6          1.33          1.77         0.44 o
  -6  -3   6         14.12         48.39         3.15 o
  -5  -3   6         12.64         12.42         0.47 o
  -4  -3   6          3.64          4.86         0.38 o
  -3  -3   6         86.36         99.12         1.47 o
  -2  -3   6        541.88        612.71        21.63 o
  -1  -3   6         68.06         84.65         0.68 o
   0  -3   6         78.70         92.93         1.14 o
   1  -3   6        246.50        252.43         2.19 o
   2  -3   6          5.56          3.72         0.22 o
   3  -3   6        418.62        398.86         3.89 o
   4  -3   6        240.99        235.98         2.38 o
   5  -3   6         65.17         63.35         0.72 o
   6  -3   6         16.73         16.33         0.41 o
   7  -3   6         16.29         17.57         0.44 o
  -8  -2   6         93.38         82.40         1.63 o
  -7  -2   6         22.29         21.89         0.79 o
  -6  -2   6         32.47         31.15         0.91 o
  -5  -2   6        176.76        185.95         3.84 o
  -4  -2   6          9.13          6.72         0.33 o
  -3  -2   6        481.13        478.01         6.48 o
  -2  -2   6         61.00         66.36         0.49 o
  -1  -2   6       2211.96       2002.60        28.14 o
   0  -2   6        151.84        209.07         1.60 o
   1  -2   6          9.27         17.62         0.32 o
   2  -2   6        127.48        144.65         1.28 o
   3  -2   6         45.74         45.94         0.70 o
   4  -2   6         71.31         70.64         0.70 o
   5  -2   6          6.66          7.27         0.28 o
   6  -2   6         22.30         20.38         0.39 o
   7  -2   6          6.69          6.73         0.30 o
  -8  -1   6        138.81        122.06         4.99 o
  -7  -1   6         34.90         32.60         0.32 o
  -6  -1   6        197.48        200.77         1.65 o
  -5  -1   6          7.43          6.69         0.72 o
  -4  -1   6          4.74          2.98         0.30 o
  -3  -1   6         10.76          7.93         0.29 o
  -2  -1   6         33.19         28.72         0.22 o
  -1  -1   6        465.17        497.80         5.30 o
   0  -1   6       1565.02       1457.54        18.37 o
   1  -1   6       4573.25       4216.18        78.99 o
   2  -1   6        188.92        201.70         3.88 o
   3  -1   6         18.24         26.01         0.40 o
   4  -1   6         24.44         23.78         0.32 o
   5  -1   6         68.10         69.39         0.65 o
   6  -1   6         18.68         17.71         0.42 o
   7  -1   6          0.44          0.22         0.21 o
  -8   0   6        170.97        170.74         2.65 o
  -7   0   6        106.30        103.48         0.97 o
  -6   0   6         45.67         54.76         3.76 o
  -5   0   6        273.42        284.28         3.65 o
  -4   0   6        133.33        132.39         1.00 o
  -3   0   6        119.65        148.85         1.37 o
  -2   0   6         14.66         11.94         0.20 o
  -1   0   6         56.33         61.51         0.44 o
   0   0   6          9.37          7.65         0.51 o
   1   0   6         40.76         35.07         0.51 o
   2   0   6          5.98          3.49         0.06 o
   3   0   6        209.26        226.07         3.57 o
   4   0   6        147.86        148.98         1.15 o
   5   0   6          3.10          4.71         0.67 o
   6   0   6          2.02          2.33         0.15 o
   7   0   6         21.71         19.85         0.85 o
  -8   1   6         12.37         11.43         0.64 o
  -7   1   6         11.11          9.93         0.20 o
  -6   1   6        290.37        278.59         2.55 o
  -5   1   6        335.18        340.21         3.25 o
  -4   1   6          2.93          3.15         0.27 o
  -3   1   6        629.80        675.56        13.67 o
  -2   1   6        317.50        319.45         2.78 o
  -1   1   6        331.18        386.55         3.50 o
   0   1   6         22.43         28.41         0.45 o
   1   1   6        360.70        372.30        25.15 o
   2   1   6        208.39        249.89         3.36 o
   3   1   6         14.65         10.64         0.63 o
   4   1   6        282.75        286.71         8.97 o
   5   1   6        151.91        143.26         2.58 o
   6   1   6          0.13          0.37         0.13 o
   7   1   6          7.53         11.11         0.48 o
  -8   2   6         46.85         45.35         0.62 o
  -7   2   6         55.34         49.08         0.53 o
  -6   2   6         61.51         57.31         0.65 o
  -5   2   6          6.15          8.22         0.20 o
  -4   2   6         67.80         62.46         0.57 o
  -3   2   6        787.58        890.49        13.65 o
  -2   2   6        447.92        564.02         5.54 o
  -1   2   6        229.14        207.16         1.80 o
   0   2   6        213.66        196.57         1.78 o
   1   2   6        114.73        117.03         1.74 o
   2   2   6         70.27         78.74         1.05 o
   3   2   6         94.91         85.19         1.32 o
   4   2   6         83.69         76.14         1.20 o
   5   2   6        345.93        355.49         5.57 o
   6   2   6        129.74        138.50         3.02 o
   7   2   6        186.50        168.59         6.90 o
  -8   3   6         85.51         83.52         1.01 o
  -7   3   6          3.84          3.86         0.25 o
  -6   3   6          5.93          8.24         0.33 o
  -5   3   6         60.10         61.32         0.77 o
  -4   3   6         50.77         44.43         0.50 o
  -3   3   6        125.90        143.15         1.27 o
  -2   3   6        157.14        165.68         1.44 o
  -1   3   6        311.31        397.21         3.75 o
   0   3   6        203.60        198.02         3.24 o
   1   3   6        305.11        348.23         4.38 o
   2   3   6         95.33         93.57         2.38 o
   3   3   6        401.71        412.86         6.23 o
   4   3   6          0.11         -0.19         0.33 o
   5   3   6          2.12          1.38         0.42 o
   6   3   6         73.58         66.25         2.30 o
   7   3   6        243.33        250.24         4.21 o
  -8   4   6         59.15         57.81         1.27 o
  -7   4   6         16.13         17.70         0.47 o
  -6   4   6          0.05         -0.02         0.17 o
  -5   4   6        323.96        317.13         3.16 o
  -4   4   6        558.11        565.22         6.05 o
  -3   4   6        142.93        146.09         1.34 o
  -2   4   6         87.00         99.38         0.89 o
  -1   4   6         83.17         85.38         0.83 o
   0   4   6        336.81        356.99         3.84 o
   1   4   6        297.83        284.83         2.54 o
   2   4   6        737.67        748.13         9.02 o
   3   4   6        216.65        216.27         2.74 o
   4   4   6          4.12          2.99         0.40 o
   5   4   6          3.98          2.62         0.59 o
   6   4   6         35.29         37.55         0.97 o
  -7   5   6        149.82        144.44         1.69 o
  -6   5   6        535.15        546.37         6.33 o
  -5   5   6        214.61        216.88         2.21 o
  -4   5   6        525.06        518.77         6.00 o
  -3   5   6         43.31         39.40         0.84 o
  -2   5   6        392.74        394.76         4.00 o
  -1   5   6         14.98         14.98         0.31 o
   0   5   6          3.36          3.91         0.23 o
   1   5   6         44.59         45.35         0.60 o
   2   5   6         43.76         41.43         0.47 o
   3   5   6         15.28         14.24         0.19 o
   4   5   6         42.45         39.36         1.07 o
   5   5   6          6.53          6.00         0.67 o
   6   5   6          7.11          7.32         0.67 o
  -7   6   6          5.27          5.35         0.36 o
  -6   6   6        171.76        167.52         1.90 o
  -5   6   6         58.16         58.98         0.93 o
  -4   6   6       1033.41       1055.61        13.86 o
  -3   6   6         41.83         44.01         0.70 o
  -2   6   6         11.21         11.50         0.44 o
  -1   6   6         13.52         12.74         0.38 o
   0   6   6        191.42        189.85         1.98 o
   1   6   6        162.75        146.55         1.79 o
   2   6   6        430.09        400.95         4.10 o
   3   6   6        181.11        174.46         1.67 o
   4   6   6         86.36         81.60         1.54 o
   5   6   6         81.51         79.48         1.76 o
  -6   7   6        115.95        122.36         1.56 o
  -5   7   6          8.29          8.14         0.41 o
  -4   7   6         13.07         11.29         0.41 o
  -3   7   6          6.36          6.73         0.39 o
  -2   7   6         54.27         49.70         0.85 o
  -1   7   6          0.57          0.38         0.23 o
   0   7   6         83.78         86.90         1.07 o
   1   7   6         53.03         48.42         0.67 o
   2   7   6          0.35          0.42         0.20 o
   3   7   6          9.06          9.89         0.84 o
   4   7   6         13.53         12.61         0.29 o
   5   7   6          7.25          6.64         0.70 o
  -6   8   6          0.89          0.84         0.45 o
  -5   8   6          0.25          0.35         0.34 o
  -4   8   6         17.49         17.48         0.51 o
  -3   8   6        136.95        140.24         1.75 o
  -2   8   6         85.50         81.38         1.31 o
  -1   8   6          1.04          0.11         0.25 o
   0   8   6         29.81         32.19         0.58 o
   1   8   6        122.04        121.81         2.24 o
   2   8   6         89.49         85.65         2.22 o
   3   8   6         16.88         15.46         0.34 o
   4   8   6          7.90          6.84         0.30 o
  -5   9   6         47.81         46.37         0.89 o
  -4   9   6         83.90         89.74         1.71 o
  -3   9   6        141.94        149.32         1.84 o
  -2   9   6         50.14         51.14         0.82 o
  -1   9   6         17.96         18.67         0.50 o
   0   9   6         48.82         59.24         0.86 o
   1   9   6         66.99         61.65         2.16 o
   2   9   6         45.98         48.12         1.23 o
   3   9   6        137.25        132.16         2.36 o
  -3  10   6         60.38         66.95         1.26 o
  -2  10   6          8.44          7.67         0.47 o
  -1  10   6         15.37         13.89         0.52 o
   0  10   6          0.03          0.19         0.31 o
   1  10   6         13.27         13.57         0.51 o
   2  10   6         73.81         78.78         1.65 o
  -2 -11   7          5.56          5.29         0.41 o
  -1 -11   7         61.59         58.08         0.89 o
   0 -11   7          2.20          1.73         0.37 o
   1 -11   7         10.12          8.34         0.60 o
  -4 -10   7         59.11         61.76         1.19 o
  -3 -10   7         74.70         73.80         1.54 o
  -2 -10   7          4.60          3.93         0.39 o
  -1 -10   7         19.72         20.26         0.50 o
   0 -10   7         51.66         53.36         0.90 o
   1 -10   7        164.43        170.29         2.15 o
   2 -10   7         25.91         27.66         0.73 o
   3 -10   7         24.03         32.81         0.79 o
  -5  -9   7          9.33          9.47         0.37 o
  -4  -9   7         27.30         29.24         0.80 o
  -3  -9   7         96.03         99.45         1.18 o
  -2  -9   7        217.03        210.59         2.35 o
  -1  -9   7         57.86         59.59         1.26 o
   0  -9   7         55.89         54.10         0.82 o
   1  -9   7        214.44        216.75         2.38 o
   2  -9   7         14.53         13.40         0.51 o
   3  -9   7          0.05          0.69         0.35 o
   4  -9   7         13.21         16.60         0.73 o
  -6  -8   7         29.80         29.98         1.57 o
  -5  -8   7         12.98         14.90         0.43 o
  -4  -8   7          1.27          1.39         0.18 o
  -3  -8   7         18.72         19.38         0.41 o
  -2  -8   7        106.62        100.46         1.13 o
  -1  -8   7         30.04         29.60         0.51 o
   0  -8   7          0.12          0.04         0.19 o
   1  -8   7         16.21         16.52         0.42 o
   2  -8   7         19.95         18.27         0.44 o
   3  -8   7          0.62          0.59         0.30 o
   4  -8   7          7.15          6.83         0.47 o
   5  -8   7         77.59         85.49         1.24 o
  -6  -7   7          0.26          0.17         0.07 o
  -5  -7   7         10.31         10.53         0.17 o
  -4  -7   7          3.59          2.90         0.16 o
  -3  -7   7         29.82         28.64         0.37 o
  -2  -7   7         82.14         79.88         0.87 o
  -1  -7   7         39.37         39.04         0.51 o
   0  -7   7         61.49         60.05         0.72 o
   1  -7   7         52.46         55.28         0.68 o
   2  -7   7         24.36         24.45         0.49 o
   3  -7   7          3.62          3.29         0.36 o
   4  -7   7          0.63          0.55         0.28 o
   5  -7   7          0.18          0.22         0.29 o
  -7  -6   7         14.74         15.21         0.74 o
  -6  -6   7          0.26          0.20         0.41 o
  -5  -6   7          4.85          5.25         0.20 o
  -4  -6   7        536.97        540.48         6.09 o
  -3  -6   7         75.74         75.95         0.66 o
  -2  -6   7          3.91          4.95         0.21 o
  -1  -6   7         77.32         81.03         0.75 o
   0  -6   7       1670.80       1639.04        32.45 o
   1  -6   7         84.40         84.83         1.45 o
   2  -6   7        288.68        279.63         2.86 o
   3  -6   7         55.55         56.14         0.69 o
   4  -6   7          5.93          6.39         0.37 o
   5  -6   7          7.55          6.80         0.42 o
   6  -6   7         72.70         75.61         1.33 o
  -7  -5   7          0.02          0.14         0.43 o
  -6  -5   7         94.81         92.96         2.02 o
  -5  -5   7         87.31         90.06         1.45 o
  -4  -5   7        483.08        497.47         5.38 o
  -3  -5   7        394.66        419.16         3.96 o
  -2  -5   7        897.59        929.69        15.51 o
  -1  -5   7         58.39         65.51         0.59 o
   0  -5   7         12.17         13.04         0.32 o
   1  -5   7         51.11         49.29         0.95 o
   2  -5   7       2368.96       2227.92        35.22 o
   3  -5   7        615.04        629.56         7.27 o
   4  -5   7        132.10        130.60         1.89 o
   5  -5   7         40.41         41.67         1.20 o
   6  -5   7         84.39         90.57         1.07 o
  -8  -4   7          3.17          1.52         0.55 o
  -7  -4   7         21.38         21.04         6.40 o
  -6  -4   7        138.80        137.45         2.07 o
  -5  -4   7          6.96          9.22         0.49 o
  -4  -4   7         21.88         25.00         0.78 o
  -3  -4   7         18.95         17.71         0.71 o
  -2  -4   7        717.72        711.08         8.49 o
  -1  -4   7        284.80        294.44         2.50 o
   0  -4   7          0.01          0.14         0.12 o
   1  -4   7         29.32         25.42         0.32 o
   2  -4   7         16.03         14.20         0.81 o
   3  -4   7        315.60        322.73         3.20 o
   4  -4   7        204.43        209.18         2.17 o
   5  -4   7         13.28         12.80         0.39 o
   6  -4   7          1.86          1.65         0.27 o
  -8  -3   7         57.38         49.82         1.95 o
  -7  -3   7         32.66         32.66        10.57 o
  -6  -3   7         47.47         47.58         0.97 o
  -5  -3   7        135.94        135.33         2.77 o
  -4  -3   7        262.07        262.09         3.79 o
  -3  -3   7         24.18         27.72         0.54 o
  -2  -3   7        104.60        123.14         0.87 o
  -1  -3   7         28.60         43.08         0.73 o
   0  -3   7        150.37        152.32         1.22 o
   1  -3   7          5.95          6.30         0.18 o
   2  -3   7          2.25          1.99         0.15 o
   3  -3   7        118.59        112.72         1.04 o
   4  -3   7         22.60         21.28         0.40 o
   5  -3   7          4.92          5.23         0.27 o
   6  -3   7          3.84          3.62         0.30 o
   7  -3   7          1.44          0.97         0.25 o
  -8  -2   7          0.38         -0.08         0.59 o
  -7  -2   7          1.93          2.53         0.56 o
  -6  -2   7         83.64         83.06         1.35 o
  -5  -2   7         98.29        105.89         1.71 o
  -4  -2   7        299.01        311.83         8.47 o
  -3  -2   7        550.85        581.59         8.57 o
  -2  -2   7        129.44        153.45         1.32 o
  -1  -2   7        251.99        299.50         2.44 o
   0  -2   7         52.84         48.43         0.38 o
   1  -2   7        129.74        121.10         1.73 o
   2  -2   7          0.64          0.00         0.12 o
   3  -2   7         27.91         33.61         0.42 o
   4  -2   7        260.11        268.96         3.29 o
   5  -2   7        162.75        160.39         2.26 o
   6  -2   7         19.83         18.74         0.45 o
   7  -2   7        107.67        113.12         1.34 o
  -8  -1   7          7.33          8.56         0.77 o
  -7  -1   7          1.97          2.89         0.55 o
  -6  -1   7         35.89         33.91         1.38 o
  -5  -1   7         35.33         35.39         1.14 o
  -4  -1   7         76.95         77.52         1.73 o
  -3  -1   7        316.96        307.67         9.53 o
  -2  -1   7        484.19        504.94         9.19 o
  -1  -1   7        107.46        115.66         1.05 o
   0  -1   7        332.37        393.60         3.47 o
   1  -1   7        595.27        675.92         6.87 o
   2  -1   7        124.10        115.89         0.85 o
   3  -1   7         19.16         20.73         0.23 o
   4  -1   7         33.45         29.91         0.38 o
   5  -1   7         10.62         11.67         0.35 o
   6  -1   7        189.24        204.85         1.99 o
   7  -1   7         12.26         15.28         0.62 o
  -8   0   7          1.11          0.60         0.17 o
  -7   0   7         51.69         58.07         4.51 o
  -6   0   7        282.84        289.21         5.47 o
  -5   0   7        312.99        310.16         3.88 o
  -4   0   7          6.23          6.84         0.08 o
  -3   0   7        600.10        646.21        18.29 o
  -2   0   7       1863.99       1765.34        23.85 o
  -1   0   7        933.06        902.27        13.39 o
   0   0   7         14.31         22.06         0.43 o
   1   0   7         23.24         21.11         0.37 o
   2   0   7        119.21        115.55         4.09 o
   3   0   7        185.08        187.74         2.30 o
   4   0   7          0.91          0.38         0.07 o
   5   0   7          3.33          3.37         0.16 o
   6   0   7          1.34          0.82         0.13 o
   7   0   7          0.06          0.07         0.10 o
  -8   1   7         78.91         74.51         1.47 o
  -7   1   7          9.22          7.48         0.21 o
  -6   1   7         29.23         31.90         0.37 o
  -5   1   7        674.59        694.95         7.46 o
  -4   1   7        285.77        273.57         2.32 o
  -3   1   7        134.78        151.15         1.25 o
  -2   1   7          3.49          6.96         0.16 o
  -1   1   7        438.25        421.48         3.82 o
   0   1   7        688.56        717.14         7.31 o
   1   1   7         30.34         35.99         0.77 o
   2   1   7         90.95        110.39         2.22 o
   3   1   7        256.72        282.22         4.34 o
   4   1   7         29.54         34.24         1.13 o
   5   1   7        373.08        351.63         6.74 o
   6   1   7         38.08         32.05         1.02 o
   7   1   7         11.37         13.14         0.72 o
  -8   2   7          8.04          9.03         0.28 o
  -7   2   7         16.94         17.48         0.34 o
  -6   2   7         50.03         49.32         0.60 o
  -5   2   7         51.69         51.38         0.54 o
  -4   2   7         19.88         16.88         0.28 o
  -3   2   7        917.08        978.12        14.76 o
  -2   2   7        364.34        414.56         3.94 o
  -1   2   7          4.37          5.45         0.18 o
   0   2   7         22.00         22.07         0.27 o
   1   2   7        442.15        415.20        17.44 o
   2   2   7         57.70         56.84         1.03 o
   3   2   7         20.33         17.79         0.93 o
   4   2   7         54.79         50.77         1.51 o
   5   2   7        472.38        497.98         8.81 o
   6   2   7        336.95        327.78         5.22 o
   7   2   7         11.84         14.14         0.79 o
  -8   3   7          2.90          2.79         0.49 o
  -7   3   7          9.84          9.95         0.32 o
  -6   3   7          1.46          1.78         0.20 o
  -5   3   7        415.45        418.49         4.17 o
  -4   3   7        416.68        422.51         4.22 o
  -3   3   7        140.10        125.87         1.37 o
  -2   3   7         79.36         58.36         0.63 o
  -1   3   7          6.11          6.55         0.23 o
   0   3   7          5.30          3.13         0.17 o
   1   3   7         11.72          7.41         0.16 o
   2   3   7        178.28        176.13         2.36 o
   3   3   7         10.95         12.47         0.52 o
   4   3   7        103.51         96.18         1.58 o
   5   3   7          0.19          0.86         0.44 o
   6   3   7         27.12         27.83         0.96 o
  -8   4   7         40.26         38.18         0.69 o
  -7   4   7          1.90          1.44         0.22 o
  -6   4   7          0.56          0.36         0.30 o
  -5   4   7        394.79        388.68         4.00 o
  -4   4   7        518.52        508.32         6.11 o
  -3   4   7          3.41          3.89         0.30 o
  -2   4   7        412.36        414.38         4.06 o
  -1   4   7        610.20        598.07         6.48 o
   0   4   7          4.81          4.76         0.20 o
   1   4   7        261.20        254.07         5.30 o
   2   4   7        214.78        196.45         3.61 o
   3   4   7         46.28         42.05         0.84 o
   4   4   7         14.41         13.50         0.61 o
   5   4   7          1.14          1.08         0.43 o
   6   4   7        149.26        145.60         4.68 o
  -7   5   7        109.82        118.57         1.47 o
  -6   5   7        463.62        480.82         5.42 o
  -5   5   7        417.87        406.08         4.65 o
  -4   5   7       1039.00       1042.07        13.17 o
  -3   5   7        103.18         98.65         1.04 o
  -2   5   7         81.47         87.06         0.87 o
  -1   5   7        211.93        215.26         2.11 o
   0   5   7        481.87        462.72         4.80 o
   1   5   7         21.20         20.10         0.32 o
   2   5   7        216.33        192.00         1.65 o
   3   5   7         50.83         42.68         1.58 o
   4   5   7        127.47        129.31         2.04 o
   5   5   7          2.30          2.71         0.57 o
   6   5   7          0.36          0.09         0.52 o
  -7   6   7         35.11         35.01         0.77 o
  -6   6   7        188.82        188.16         2.26 o
  -5   6   7         74.85         73.91         0.96 o
  -4   6   7        227.88        232.01         2.54 o
  -3   6   7         14.74         14.85         0.48 o
  -2   6   7          0.00          2.86         1.48 o
  -1   6   7         80.65         62.06         0.83 o
   0   6   7         84.41         75.55         0.80 o
   1   6   7        142.13        149.16         2.22 o
   2   6   7        217.09        197.54         3.01 o
   3   6   7          9.15          9.69         0.16 o
   4   6   7        203.84        200.08         3.10 o
   5   6   7         90.37         99.21         2.09 o
  -6   7   7         22.70         24.69         0.63 o
  -5   7   7         29.00         28.73         0.62 o
  -4   7   7          7.94          9.18         0.49 o
  -3   7   7         24.17         22.58         0.56 o
  -2   7   7         53.53         64.62         0.96 o
  -1   7   7         48.13         33.33         0.77 o
   0   7   7         96.54         90.06         1.06 o
   1   7   7         77.22         75.43         0.83 o
   2   7   7         66.73         70.40         0.89 o
   3   7   7          0.04          0.07         0.16 o
   4   7   7         18.78         16.82         0.63 o
  -5   8   7         42.04         46.01         0.85 o
  -4   8   7          4.08          3.51         0.37 o
  -3   8   7         19.96         21.22         0.60 o
  -2   8   7         67.09         68.82         0.95 o
  -1   8   7        270.75        273.64         3.31 o
   0   8   7        126.90        119.37         1.34 o
   1   8   7          3.16          2.16         0.25 o
   2   8   7         32.05         32.51         0.94 o
   3   8   7        227.29        222.19         3.19 o
   4   8   7         56.45         52.66         2.35 o
  -4   9   7        161.82        173.71         2.13 o
  -3   9   7        128.47        142.40         1.92 o
  -2   9   7         19.20         23.78         0.65 o
  -1   9   7         15.13         12.34         0.45 o
   0   9   7        318.54        322.37         3.55 o
   1   9   7        106.33        116.77         1.41 o
   2   9   7         36.18         34.25         0.78 o
   3   9   7         36.31         37.47         0.96 o
  -3  10   7        144.87        154.23         1.99 o
  -2  10   7          5.70          6.13         0.77 o
  -1  10   7        131.32        140.48         2.50 o
   0  10   7         25.14         23.14         1.89 o
   1  10   7          3.49          5.76         0.40 o
  -1 -11   8         26.73         27.02         0.61 o
   0 -11   8         63.97         63.07         0.96 o
  -4 -10   8          1.93          0.92         0.23 o
  -3 -10   8         44.75         48.74         0.75 o
  -2 -10   8         78.02         82.61         1.11 o
  -1 -10   8         25.50         27.65         0.59 o
   0 -10   8         11.74         10.82         0.60 o
   1 -10   8        172.63        189.95         2.22 o
   2 -10   8        136.07        150.79         2.31 o
   3 -10   8          0.43         -0.40         0.42 o
  -5  -9   8         28.56         27.01         0.99 o
  -4  -9   8          3.30          3.30         0.23 o
  -3  -9   8          4.78          4.24         0.32 o
  -2  -9   8         26.21         27.30         0.53 o
  -1  -9   8        141.73        145.76         1.75 o
   0  -9   8        156.55        155.80         1.68 o
   1  -9   8         54.16         56.66         1.11 o
   2  -9   8          0.61          0.19         0.30 o
   3  -9   8        305.80        319.44         3.89 o
   4  -9   8        243.17        263.15         3.22 o
  -6  -8   8          4.86          5.91         0.85 o
  -5  -8   8         81.73         77.98         3.64 o
  -4  -8   8         44.56         45.31         1.64 o
  -3  -8   8          9.29         10.28         0.29 o
  -2  -8   8         44.62         45.59         0.58 o
  -1  -8   8          5.72          6.31         0.39 o
   0  -8   8         27.11         26.10         0.44 o
   1  -8   8          0.19          0.15         0.25 o
   2  -8   8          6.59          6.58         0.38 o
   3  -8   8          7.28          7.45         0.44 o
   4  -8   8          6.02          5.95         0.60 o
  -6  -7   8          0.39          0.33         0.54 o
  -5  -7   8         56.11         54.31         0.86 o
  -4  -7   8        161.01        163.00         1.63 o
  -3  -7   8        113.06        111.80         1.61 o
  -2  -7   8         11.48         10.88         0.31 o
  -1  -7   8          3.82          4.66         0.21 o
   0  -7   8        129.67        127.85         1.51 o
   1  -7   8         17.91         16.93         0.42 o
   2  -7   8         10.52          9.76         0.38 o
   3  -7   8          7.07          9.62         1.83 o
   4  -7   8          4.01          4.01         0.36 o
   5  -7   8         14.04         14.87         0.47 o
  -7  -6   8          8.02          7.53         0.67 o
  -6  -6   8          0.30          0.13         0.43 o
  -5  -6   8        114.09        108.41         2.65 o
  -4  -6   8         22.18         22.41         0.32 o
  -3  -6   8          7.15          7.97         0.22 o
  -2  -6   8        683.27        719.10         8.01 o
  -1  -6   8         39.21         41.54         0.50 o
   0  -6   8        737.50        708.26        11.31 o
   1  -6   8        354.62        352.15         3.77 o
   2  -6   8        196.74        200.35         1.92 o
   3  -6   8         31.06         30.60         0.59 o
   4  -6   8         28.76         29.19         0.60 o
   5  -6   8         22.09         24.16         0.50 o
   6  -6   8         70.81         74.75         1.27 o
  -7  -5   8         40.34         41.36         1.10 o
  -6  -5   8         19.96         21.49         0.91 o
  -5  -5   8         18.70         18.61         0.68 o
  -4  -5   8        470.36        478.72         7.32 o
  -3  -5   8        207.00        223.68         1.96 o
  -2  -5   8         46.18         53.58         0.49 o
  -1  -5   8         14.63         11.46         0.21 o
   0  -5   8        925.17        949.60        11.27 o
   1  -5   8         58.38         58.99         0.65 o
   2  -5   8        602.44        592.52         8.18 o
   3  -5   8        244.00        248.27         3.18 o
   4  -5   8        148.88        149.69         1.67 o
   5  -5   8         54.85         52.85         0.70 o
   6  -5   8          1.28          0.99         0.35 o
  -7  -4   8          2.45          1.90         0.51 o
  -6  -4   8          0.28          1.18         0.43 o
  -5  -4   8        204.85        202.04         4.66 o
  -4  -4   8       1271.83       1303.39        37.27 o
  -3  -4   8        119.21        119.13         1.77 o
  -2  -4   8          0.69          1.28         0.10 o
  -1  -4   8         23.43         17.92         0.22 o
   0  -4   8        490.52        515.56         8.82 o
   1  -4   8         17.31         16.43         0.41 o
   2  -4   8         38.52         34.24         0.81 o
   3  -4   8         21.24         20.27         0.42 o
   4  -4   8        344.59        356.66         3.63 o
   5  -4   8         37.26         35.18         0.65 o
   6  -4   8          7.11          7.54         0.38 o
  -8  -3   8          3.51          2.20         0.69 o
  -7  -3   8          0.79          0.40         0.81 o
  -6  -3   8         27.59         25.87         0.76 o
  -5  -3   8         36.05         37.87         2.11 o
  -4  -3   8         35.31         37.94         0.81 o
  -3  -3   8         42.70         58.32         0.85 o
  -2  -3   8         95.88         92.27         0.89 o
  -1  -3   8        237.25        255.57         2.09 o
   0  -3   8        337.07        369.51         6.96 o
   1  -3   8        136.13        125.18         1.04 o
   2  -3   8        304.82        309.86         2.92 o
   3  -3   8          6.51          5.57         0.22 o
   4  -3   8         79.76         78.93         0.96 o
   5  -3   8        120.58        115.67         2.49 o
   6  -3   8         34.06         37.30         0.57 o
  -8  -2   8          0.04          0.46         0.88 o
  -7  -2   8          5.05          5.74         0.57 o
  -6  -2   8         29.65         28.58         0.79 o
  -5  -2   8         12.57         14.04         0.54 o
  -4  -2   8         87.63         86.66         2.35 o
  -3  -2   8        380.63        405.84         5.47 o
  -2  -2   8          7.23          5.15         0.10 o
  -1  -2   8        464.41        561.14         5.36 o
   0  -2   8        105.05        120.50         0.91 o
   1  -2   8          6.24          7.66         0.18 o
   2  -2   8        261.76        272.17         2.36 o
   3  -2   8         58.53         53.77         0.49 o
   4  -2   8         21.27         18.09         0.33 o
   5  -2   8         99.72         93.63         0.90 o
   6  -2   8         65.02         64.98         1.30 o
  -8  -1   8         27.39         28.88         1.22 o
  -7  -1   8         75.22         76.19         1.50 o
  -6  -1   8         62.57         61.71         1.33 o
  -5  -1   8          9.58          7.80         0.51 o
  -4  -1   8         45.68         51.05         0.94 o
  -3  -1   8          0.79          1.35         0.10 o
  -2  -1   8         14.46         18.29         0.21 o
  -1  -1   8        682.24        755.17        11.22 o
   0  -1   8        744.43        832.98        10.45 o
   1  -1   8         28.72         37.84         0.81 o
   2  -1   8          1.93          1.75         0.14 o
   3  -1   8        135.15        125.54         0.99 o
   4  -1   8        183.93        179.39         1.56 o
   5  -1   8          0.62          0.43         0.12 o
   6  -1   8          5.92          5.12         0.15 o
  -8   0   8          6.27          9.77         2.05 o
  -7   0   8         34.24         32.94         1.25 o
  -6   0   8         28.31         24.74        13.39 o
  -5   0   8          2.76          4.07         0.48 o
  -4   0   8        198.34        209.02         3.03 o
  -3   0   8        799.94        847.19        23.27 o
  -2   0   8        340.32        419.24         3.79 o
  -1   0   8          6.52         10.12         0.17 o
   0   0   8        749.70        783.05        11.43 o
   1   0   8        603.82        658.21         6.68 o
   2   0   8          1.17          1.07         0.27 o
   3   0   8         67.57         65.42         1.05 o
   4   0   8        204.79        210.11         5.18 o
   5   0   8         35.09         32.39         0.86 o
   6   0   8          7.50         10.13         0.76 o
  -8   1   8         16.43         14.60         0.54 o
  -7   1   8        326.24        314.24         8.99 o
  -6   1   8         49.32         48.18         0.44 o
  -5   1   8        266.33        280.11         2.49 o
  -4   1   8         45.29         50.99         0.60 o
  -3   1   8        247.15        247.99         2.14 o
  -2   1   8         84.61         89.64         1.05 o
  -1   1   8        187.21        207.09         1.66 o
   0   1   8          3.94          4.54         0.14 o
   1   1   8        639.41        598.50        20.71 o
   2   1   8        759.67        747.34        11.70 o
   3   1   8        182.86        190.91         2.39 o
   4   1   8        172.00        188.36         2.70 o
   5   1   8         79.62         80.68         3.53 o
   6   1   8        108.10        111.01         1.99 o
  -8   2   8         20.52         20.13         0.39 o
  -7   2   8          0.72          0.39         0.13 o
  -6   2   8         31.95         29.85         0.39 o
  -5   2   8        217.44        231.12         2.14 o
  -4   2   8         41.81         46.89         0.69 o
  -3   2   8        125.80        137.55         2.46 o
  -2   2   8         11.93         13.95         0.29 o
  -1   2   8          2.97          6.48         0.19 o
   0   2   8        356.93        362.33         4.42 o
   1   2   8        512.70        481.39        18.04 o
   2   2   8         19.74         19.90         0.57 o
   3   2   8        756.22        745.07        12.12 o
   4   2   8        829.69        806.12        11.53 o
   5   2   8         64.53         67.62         1.37 o
   6   2   8        226.60        227.24         3.76 o
  -8   3   8          1.93          1.90         0.60 o
  -7   3   8          9.29          9.52         0.36 o
  -6   3   8          4.04          3.76         0.21 o
  -5   3   8         77.54         75.84         0.77 o
  -4   3   8          0.60          0.44         0.15 o
  -3   3   8         43.69         38.97         0.53 o
  -2   3   8          2.19          1.38         0.20 o
  -1   3   8        199.41        215.44         1.95 o
   0   3   8          0.24          0.50         0.15 o
   1   3   8        105.06        109.80         0.96 o
   2   3   8          0.70          0.72         0.32 o
   3   3   8          2.84          2.48         0.42 o
   4   3   8         69.96         72.48         1.70 o
   5   3   8         21.42         21.79         0.85 o
   6   3   8        451.98        461.00         7.96 o
  -7   4   8          1.45          1.08         0.28 o
  -6   4   8         27.29         28.30         0.48 o
  -5   4   8         13.55         13.73         0.34 o
  -4   4   8         35.89         37.32         0.59 o
  -3   4   8         23.45         21.02         0.36 o
  -2   4   8          3.70          4.88         0.36 o
  -1   4   8          3.07          1.71         0.21 o
   0   4   8        297.10        293.83         3.64 o
   1   4   8       1537.44       1517.97        27.99 o
   2   4   8        525.82        506.51         7.64 o
   3   4   8          1.08          1.03         0.38 o
   4   4   8        112.98        114.91         1.87 o
   5   4   8         89.72         92.22         1.69 o
   6   4   8         57.95         56.78         1.34 o
  -7   5   8         14.61         14.95         0.43 o
  -6   5   8         51.90         49.96         1.03 o
  -5   5   8         93.02         96.74         1.51 o
  -4   5   8          7.33          9.01         0.48 o
  -3   5   8          3.41          3.41         0.28 o
  -2   5   8         20.51         19.23         0.47 o
  -1   5   8         25.57         18.11         0.38 o
   0   5   8        157.74        110.99         1.11 o
   1   5   8        348.55        327.31         3.20 o
   2   5   8        253.11        267.32         7.11 o
   3   5   8          1.35          0.69         0.54 o
   4   5   8         61.25         57.05         1.22 o
   5   5   8         87.37         88.61         1.94 o
  -7   6   8          0.34          0.34         0.28 o
  -6   6   8        175.92        178.65         2.03 o
  -5   6   8         46.26         45.05         0.74 o
  -4   6   8         44.66         45.21         0.72 o
  -3   6   8        106.87        100.16         1.10 o
  -2   6   8         59.69         53.26         0.79 o
  -1   6   8         18.29         14.82         0.52 o
   0   6   8          3.41          0.39         0.23 o
   1   6   8          0.26          0.81         0.19 o
   2   6   8         91.80         73.52         0.71 o
   3   6   8        115.08        115.13         2.25 o
   4   6   8          0.12          0.24         0.45 o
   5   6   8         32.06         33.44         1.04 o
  -6   7   8          0.60          0.40         0.32 o
  -5   7   8          0.02          0.25         0.28 o
  -4   7   8         35.18         35.15         0.70 o
  -3   7   8         39.96         38.53         1.10 o
  -2   7   8        144.11        133.85         1.50 o
  -1   7   8        274.85        245.81         2.68 o
   0   7   8        132.40        116.07         1.22 o
   1   7   8        101.34         93.20         1.69 o
   2   7   8         35.08         35.34         0.83 o
   3   7   8          0.02          0.26         0.19 o
   4   7   8         73.31         72.79         1.48 o
  -5   8   8          3.08          3.39         0.38 o
  -4   8   8          0.53          0.51         0.34 o
  -3   8   8         53.62         55.74         0.96 o
  -2   8   8          7.62          8.74         0.46 o
  -1   8   8         58.25         58.65         1.03 o
   0   8   8         27.97         32.23         1.46 o
   1   8   8        105.76        108.79         1.14 o
   2   8   8         10.21          9.77         0.41 o
   3   8   8         11.08          6.95         0.23 o
  -4   9   8          1.34          1.13         0.40 o
  -3   9   8         47.86         49.35         0.86 o
  -2   9   8         11.42         12.17         0.56 o
  -1   9   8         55.93         64.42         1.00 o
   0   9   8          5.74          7.73         0.39 o
   1   9   8         83.84         93.08         1.17 o
   2   9   8        223.85        229.52         7.02 o
  -2  10   8          1.09          0.55         0.43 o
  -1  10   8         34.12         44.23         1.43 o
   0  10   8         29.69         34.77         0.81 o
  -3 -10   9         71.54         64.72         0.92 o
  -2 -10   9          4.07          3.76         0.30 o
  -1 -10   9         16.33         19.07         0.47 o
   0 -10   9         69.91         80.21         1.35 o
   1 -10   9          0.68          0.29         0.37 o
   2 -10   9          6.49          8.65         0.74 o
  -4  -9   9         13.56         14.74         0.33 o
  -3  -9   9         53.99         51.66         0.77 o
  -2  -9   9         26.83         26.36         0.48 o
  -1  -9   9         10.58          9.37         0.33 o
   0  -9   9         15.62         15.52         0.52 o
   1  -9   9         28.96         29.53         0.64 o
   2  -9   9         44.62         48.23         1.00 o
   3  -9   9          1.67          1.48         0.44 o
  -5  -8   9          0.85          0.43         0.10 o
  -4  -8   9         33.93         30.62         0.91 o
  -3  -8   9        124.21        121.77         1.17 o
  -2  -8   9         81.11         80.11         0.91 o
  -1  -8   9         71.55         69.31         0.79 o
   0  -8   9         17.71         17.14         0.37 o
   1  -8   9        116.73        121.15         1.37 o
   2  -8   9         55.78         55.51         0.97 o
   3  -8   9         16.70         16.49         0.49 o
   4  -8   9         11.08         11.96         0.47 o
  -6  -7   9         75.18         67.70         2.02 o
  -5  -7   9         42.58         43.22         1.13 o
  -4  -7   9        174.07        175.19         2.08 o
  -3  -7   9          3.03          3.91         0.21 o
  -2  -7   9        515.80        503.25         5.28 o
  -1  -7   9          0.00          0.18         0.17 o
   0  -7   9          2.76          2.87         0.22 o
   1  -7   9        338.45        330.60         3.41 o
   2  -7   9         45.71         46.89         0.67 o
   3  -7   9         41.82         43.45         0.79 o
   4  -7   9         18.83         18.76         0.63 o
   5  -7   9         17.57         17.82         0.54 o
  -7  -6   9         12.36         14.69         0.81 o
  -6  -6   9         30.71         35.91         1.06 o
  -5  -6   9         74.29         69.97         1.75 o
  -4  -6   9          0.22         -0.08         0.28 o
  -3  -6   9        256.29        276.01         8.66 o
  -2  -6   9        867.92        877.91        10.30 o
  -1  -6   9        206.45        211.61         1.99 o
   0  -6   9        338.30        325.70         4.99 o
   1  -6   9         68.71         66.05         0.89 o
   2  -6   9        195.10        195.51         2.03 o
   3  -6   9          8.75         12.46         0.44 o
   4  -6   9         13.15         13.31         0.53 o
   5  -6   9          1.06          0.90         0.33 o
  -7  -5   9          0.79          0.37         0.49 o
  -6  -5   9         79.90         80.07         1.80 o
  -5  -5   9        292.70        287.94         4.35 o
  -4  -5   9         69.85         74.17         1.97 o
  -3  -5   9         22.72         23.01         0.47 o
  -2  -5   9         53.45         51.84         0.46 o
  -1  -5   9          9.94         10.13         0.31 o
   0  -5   9        109.75        104.56         1.00 o
   1  -5   9        418.82        423.71         4.31 o
   2  -5   9        265.80        269.95         2.75 o
   3  -5   9        127.21        130.53         1.36 o
   4  -5   9         56.95         58.38         0.86 o
   5  -5   9          2.03          1.67         0.30 o
   6  -5   9         44.24         44.03         1.20 o
  -7  -4   9         16.41         14.56         0.77 o
  -6  -4   9         15.07         14.54         0.80 o
  -5  -4   9          5.58          6.45         0.52 o
  -4  -4   9         11.61         11.08         0.66 o
  -3  -4   9         72.01         74.37         1.88 o
  -2  -4   9        246.91        256.45         2.18 o
  -1  -4   9         21.37         22.19         0.27 o
   0  -4   9         93.01         94.64         1.15 o
   1  -4   9         65.24         62.93         0.61 o
   2  -4   9         55.66         55.88         0.71 o
   3  -4   9        120.60        118.55         1.45 o
   4  -4   9         30.34         30.76         0.56 o
   5  -4   9          2.66          3.30         0.28 o
   6  -4   9         49.93         49.80         1.31 o
  -8  -3   9         11.64         14.76         1.12 o
  -7  -3   9         64.24         62.56         2.12 o
  -6  -3   9         30.81         35.28         1.18 o
  -5  -3   9        255.39        263.44         5.26 o
  -4  -3   9          1.69          1.26         0.39 o
  -3  -3   9         16.72         28.43         0.32 o
  -2  -3   9          3.96          4.34         0.10 o
  -1  -3   9         12.83         10.62         0.43 o
   0  -3   9         79.88         96.14         1.08 o
   1  -3   9          5.26          7.69         0.21 o
   2  -3   9         17.09         15.04         0.28 o
   3  -3   9        108.54         96.04         0.88 o
   4  -3   9         10.97          9.97         0.29 o
   5  -3   9        279.04        289.13         2.94 o
   6  -3   9         31.22         35.47         1.12 o
  -8  -2   9          0.04          0.19         0.52 o
  -7  -2   9        209.41        211.12         3.35 o
  -6  -2   9        254.31        256.16         5.42 o
  -5  -2   9        136.40        131.89         1.92 o
  -4  -2   9         67.71         76.11         1.15 o
  -3  -2   9       1004.91       1005.94        53.57 o
  -2  -2   9        164.70        159.52         1.45 o
  -1  -2   9          1.76          0.71         0.13 o
   0  -2   9        244.03        270.07         2.25 o
   1  -2   9         17.70         21.12         0.26 o
   2  -2   9        115.75        108.74         0.96 o
   3  -2   9          0.19          0.28         0.11 o
   4  -2   9         34.50         35.53         0.41 o
   5  -2   9        122.60        114.24         1.08 o
   6  -2   9          9.49          8.24         0.31 o
  -8  -1   9          3.21          3.18         0.61 o
  -7  -1   9         10.25          8.27         0.68 o
  -6  -1   9         89.41         97.40         1.69 o
  -5  -1   9        119.47        114.78         2.57 o
  -4  -1   9        102.45        101.32         1.57 o
  -3  -1   9        122.45        134.89         3.64 o
  -2  -1   9        445.19        459.25         4.28 o
  -1  -1   9        773.36        847.24         9.42 o
   0  -1   9          4.50          6.60         0.20 o
   1  -1   9         81.51         96.68         1.40 o
   2  -1   9          6.35          7.41         0.29 o
   3  -1   9         42.74         36.06         0.32 o
   4  -1   9         93.60         83.49         0.70 o
   5  -1   9          3.72          1.93         0.08 o
   6  -1   9          3.64          6.39         0.67 o
  -8   0   9         18.26         18.59         0.94 o
  -7   0   9        137.68        137.70         2.43 o
  -6   0   9         10.91         28.60         1.07 o
  -5   0   9          1.21          1.65         0.45 o
  -4   0   9        129.47        134.28         1.49 o
  -3   0   9          0.02          3.01         0.42 o
  -2   0   9          8.12          7.04         0.15 o
  -1   0   9         26.80         24.00         0.58 o
   0   0   9        146.00        146.46         1.20 o
   1   0   9         95.27        102.73         0.79 o
   2   0   9         13.57          8.66         0.58 o
   3   0   9        119.69         96.30         1.44 o
   4   0   9          0.17          0.07         0.35 o
   5   0   9          0.22          0.16         0.46 o
   6   0   9         20.95         26.85         1.71 o
  -8   1   9          1.19          3.82         0.73 o
  -7   1   9         59.31         49.64         3.30 o
  -6   1   9          9.26          9.12         0.19 o
  -5   1   9        134.78        138.29         1.22 o
  -4   1   9        267.18        264.30         2.29 o
  -3   1   9        201.34        192.58         1.71 o
  -2   1   9          4.05          2.54         0.30 o
  -1   1   9        104.57        107.29         0.85 o
   0   1   9         15.62         15.77         0.34 o
   1   1   9        780.99        739.18        12.96 o
   2   1   9        418.94        409.47         5.82 o
   3   1   9         49.40         41.79         0.90 o
   4   1   9        130.12        115.40         3.21 o
   5   1   9         85.12         74.48         1.49 o
   6   1   9         45.62         43.96         1.17 o
  -8   2   9          5.73          4.60         0.35 o
  -7   2   9          7.25          6.79         0.21 o
  -6   2   9         97.10         94.06         1.00 o
  -5   2   9        224.49        228.27         2.22 o
  -4   2   9          2.87          4.07         0.18 o
  -3   2   9         88.14         78.94         1.00 o
  -2   2   9        280.44        268.04         2.46 o
  -1   2   9        160.29        157.07         1.32 o
   0   2   9         11.86         13.84         0.21 o
   1   2   9        287.18        275.07        10.19 o
   2   2   9        477.91        463.62         7.78 o
   3   2   9        114.76        124.49         2.18 o
   4   2   9        431.99        466.73         7.34 o
   5   2   9          2.70          1.49         0.55 o
   6   2   9         53.23         58.37         1.84 o
  -7   3   9          3.57          4.02         0.33 o
  -6   3   9        575.61        591.42         6.62 o
  -5   3   9        833.08        842.22        10.05 o
  -4   3   9        104.23         93.71         0.93 o
  -3   3   9         59.89         61.57         0.64 o
  -2   3   9        152.66        153.49         1.49 o
  -1   3   9        333.08        332.07         3.09 o
   0   3   9         13.82         20.69         0.54 o
   1   3   9        128.62        127.84         1.00 o
   2   3   9        119.84        119.50         1.74 o
   3   3   9        152.24        152.62         3.00 o
   4   3   9        185.72        188.73         3.22 o
   5   3   9          4.06          4.01         0.63 o
   6   3   9         82.32         80.88         1.79 o
  -7   4   9         26.26         24.79         0.70 o
  -6   4   9        171.16        170.16         1.98 o
  -5   4   9         26.30         26.67         0.46 o
  -4   4   9         79.80         83.89         0.91 o
  -3   4   9          1.94          3.61         0.25 o
  -2   4   9         84.20         65.91         0.71 o
  -1   4   9         11.65          9.31         0.28 o
   0   4   9         17.17         27.51         0.49 o
   1   4   9         74.01         64.27         0.71 o
   2   4   9        261.26        248.52         3.83 o
   3   4   9          6.83          7.32         0.55 o
   4   4   9         25.91         29.83         1.00 o
   5   4   9         26.19         30.01         1.39 o
  -7   5   9        126.96        130.52         1.47 o
  -6   5   9          4.24          4.65         0.30 o
  -5   5   9         23.88         24.40         0.55 o
  -4   5   9         14.02         13.60         0.36 o
  -3   5   9         71.99         78.09         0.96 o
  -2   5   9         30.42         28.28         0.51 o
  -1   5   9          7.38          6.57         0.27 o
   0   5   9        180.28        145.69         1.40 o
   1   5   9        193.42        177.65         2.13 o
   2   5   9          3.63          2.34         0.51 o
   3   5   9          0.02          0.02         0.41 o
   4   5   9          3.71          4.46         0.82 o
   5   5   9         27.08         30.96         1.66 o
  -6   6   9         77.65         76.45         1.12 o
  -5   6   9          0.32          0.09         0.24 o
  -4   6   9          1.20          1.39         0.32 o
  -3   6   9          4.17          8.14         0.44 o
  -2   6   9        103.76        115.10         1.39 o
  -1   6   9         64.82         69.71         0.95 o
   0   6   9        175.88        151.90         1.47 o
   1   6   9         36.16         25.97         0.43 o
   2   6   9        321.39        311.45         7.33 o
   3   6   9        241.29        250.50         4.28 o
   4   6   9         21.54         23.53         0.91 o
  -6   7   9          9.71         11.98         0.64 o
  -5   7   9        246.33        261.08         3.03 o
  -4   7   9        111.92        115.39         1.64 o
  -3   7   9          0.28          0.38         0.28 o
  -2   7   9         50.84         49.40         0.75 o
  -1   7   9        279.83        280.00         3.05 o
   0   7   9         36.73         41.57         0.64 o
   1   7   9          0.19          0.88         0.18 o
   2   7   9         47.21         41.61         1.11 o
   3   7   9          0.33          0.75         0.50 o
  -5   8   9         83.30         93.49         1.27 o
  -4   8   9        509.23        554.62         6.91 o
  -3   8   9        189.93        205.38         2.46 o
  -2   8   9         17.83         18.05         0.57 o
  -1   8   9         59.47         61.53         0.85 o
   0   8   9         42.73         45.36         0.78 o
   1   8   9          0.30          0.20         0.19 o
   2   8   9         13.90         13.24         0.70 o
   3   8   9          0.80          0.48         0.51 o
  -3   9   9          2.44          4.87         0.48 o
  -2   9   9         24.75         23.04         0.66 o
  -1   9   9         12.35         13.79         0.48 o
   0   9   9          7.74         11.53         1.37 o
   1   9   9         36.37         29.22         1.02 o
  -3 -10  10         18.40         17.16         0.42 o
  -2 -10  10          4.53          3.76         0.33 o
  -1 -10  10        120.40        123.61         1.59 o
   0 -10  10        116.18        124.57         1.66 o
   1 -10  10          1.40          1.12         0.34 o
  -4  -9  10        148.44        140.27         1.45 o
  -3  -9  10         63.31         61.14         0.96 o
  -2  -9  10          7.86          8.84         0.34 o
  -1  -9  10          0.84          1.43         0.37 o
   0  -9  10          6.14          5.33         0.34 o
   1  -9  10          2.86          2.17         0.31 o
   2  -9  10         17.64         19.73         0.56 o
   3  -9  10          7.18          7.43         0.73 o
  -5  -8  10         38.30         35.45         1.29 o
  -4  -8  10         50.63         68.38         1.67 o
  -3  -8  10        103.03        100.31         1.06 o
  -2  -8  10         77.57         80.93         0.91 o
  -1  -8  10         21.98         23.08         0.41 o
   0  -8  10          2.61          2.68         0.26 o
   1  -8  10         88.54         91.35         1.36 o
   2  -8  10          9.09          8.77         0.38 o
   3  -8  10          7.16          7.03         0.43 o
   4  -8  10          3.17          3.96         0.51 o
  -6  -7  10        139.11        137.03         2.79 o
  -5  -7  10        109.61        108.15         2.25 o
  -4  -7  10        191.85        183.38         4.15 o
  -3  -7  10          3.11          4.12         0.19 o
  -2  -7  10         68.32         66.12         0.99 o
  -1  -7  10         23.02         22.90         0.39 o
   0  -7  10          1.90          2.86         0.77 o
   1  -7  10          4.93          4.50         0.33 o
   2  -7  10         19.32         19.73         0.53 o
   3  -7  10         24.85         22.85         0.69 o
   4  -7  10          0.20          0.16         0.32 o
  -6  -6  10        337.64        325.68         5.50 o
  -5  -6  10        397.63        404.13         8.99 o
  -4  -6  10        435.94        411.05        17.08 o
  -3  -6  10        425.89        430.21         4.94 o
  -2  -6  10        288.10        290.47         2.77 o
  -1  -6  10        480.43        481.91         5.14 o
   0  -6  10         20.11         17.99         0.33 o
   1  -6  10        172.83        166.08         1.78 o
   2  -6  10         36.25         35.48         0.67 o
   3  -6  10        350.34        355.84         5.90 o
   4  -6  10         38.73         40.46         0.77 o
   5  -6  10         36.39         37.46         0.76 o
  -7  -5  10         40.73         40.73         1.19 o
  -6  -5  10          0.95          0.70         0.50 o
  -5  -5  10          0.07          0.80         0.54 o
  -4  -5  10         79.05         78.21         1.43 o
  -3  -5  10         23.68         22.50         0.27 o
  -2  -5  10          0.15          0.91         0.38 o
  -1  -5  10          9.59          9.46         0.23 o
   0  -5  10        281.73        283.82         3.23 o
   1  -5  10        163.53        165.39         1.66 o
   2  -5  10         79.72         80.53         0.86 o
   3  -5  10         85.28         84.75         1.02 o
   4  -5  10         74.30         74.70         1.96 o
   5  -5  10          6.49          7.30         0.33 o
  -7  -4  10          3.38          3.71         0.61 o
  -6  -4  10        103.06         97.13         2.00 o
  -5  -4  10        121.89        117.84         1.87 o
  -4  -4  10          6.63          7.88         0.48 o
  -3  -4  10          0.15          0.56         0.30 o
  -2  -4  10          0.77          1.27         0.11 o
  -1  -4  10         20.40         20.73         0.32 o
   0  -4  10          9.68          9.40         0.22 o
   1  -4  10        199.92        192.25         2.03 o
   2  -4  10         26.76         29.09         0.46 o
   3  -4  10         27.25         30.45         0.47 o
   4  -4  10         21.80         20.13         0.44 o
   5  -4  10         57.82         58.83         1.43 o
  -7  -3  10        144.25        135.42         2.86 o
  -6  -3  10          5.69          6.60         0.65 o
  -5  -3  10         50.93         53.46         1.50 o
  -4  -3  10          6.48          5.42         0.47 o
  -3  -3  10          0.37          0.13         0.08 o
  -2  -3  10        398.48        407.32         3.78 o
  -1  -3  10        205.09        206.82         3.86 o
   0  -3  10          3.18          2.66         0.15 o
   1  -3  10         12.08          7.02         0.24 o
   2  -3  10        116.39        109.85         1.02 o
   3  -3  10        400.14        369.85         3.70 o
   4  -3  10         47.45         43.94         0.72 o
   5  -3  10         24.86         30.09         0.59 o
   6  -3  10         14.60         17.51         0.93 o
  -8  -2  10          1.73          1.89         0.94 o
  -7  -2  10         14.19         10.46         0.75 o
  -6  -2  10          6.21          6.19         0.73 o
  -5  -2  10        407.64        413.56         6.21 o
  -4  -2  10        455.72        471.99         6.95 o
  -3  -2  10         64.39         62.23         0.71 o
  -2  -2  10          1.84          1.50         0.14 o
  -1  -2  10        467.56        511.91         5.04 o
   0  -2  10        519.59        547.91         5.46 o
   1  -2  10         63.82         62.73         0.76 o
   2  -2  10          0.23          0.46         0.12 o
   3  -2  10          0.56          0.17         0.11 o
   4  -2  10          8.20          8.34         0.19 o
   5  -2  10        149.74        138.90         3.58 o
   6  -2  10         25.24         20.29         2.27 o
  -8  -1  10         43.12         46.63         1.28 o
  -7  -1  10         33.95         31.83         1.38 o
  -6  -1  10          0.08         -0.22         0.47 o
  -5  -1  10         13.81         16.69         0.69 o
  -4  -1  10        324.92        338.24         4.70 o
  -3  -1  10        210.28        223.63         5.16 o
  -2  -1  10        107.89        109.71         0.94 o
  -1  -1  10         52.39         52.81         0.46 o
   0  -1  10        225.63        225.95         1.96 o
   1  -1  10        255.66        267.30         3.18 o
   2  -1  10         13.70         11.73         0.38 o
   3  -1  10         19.69         21.39         0.32 o
   4  -1  10        356.92        297.99        48.35 o
   5  -1  10         11.07         11.05         0.68 o
   6  -1  10         92.66        103.18         2.00 o
  -8   0  10         19.97         20.01         1.01 o
  -7   0  10         12.36         14.02         1.04 o
  -6   0  10         87.59         91.33         1.97 o
  -5   0  10         15.13         14.60         0.87 o
  -4   0  10          5.74          5.64         0.23 o
  -3   0  10         14.29         11.11         0.19 o
  -2   0  10         25.31         20.81         0.30 o
  -1   0  10        685.73        735.07        10.33 o
   0   0  10        321.13        336.05         3.03 o
   1   0  10          1.89          2.18         0.16 o
   2   0  10         80.75         83.72         1.27 o
   3   0  10          0.31          0.29         0.34 o
   4   0  10         32.97         29.14         0.99 o
   5   0  10         13.25         15.34         0.75 o
   6   0  10         55.32         64.02         1.49 o
  -8   1  10         50.68         47.97         1.45 o
  -7   1  10        101.56         94.91         2.06 o
  -6   1  10        528.84        522.10        12.16 o
  -5   1  10        249.20        252.36         2.22 o
  -4   1  10        110.04        112.98         1.02 o
  -3   1  10          7.40          7.19         0.19 o
  -2   1  10        147.79        150.83         1.30 o
  -1   1  10        200.66        189.69         1.62 o
   0   1  10        356.13        326.39         3.03 o
   1   1  10        214.95        199.41         3.05 o
   2   1  10       1082.38       1071.58        19.13 o
   3   1  10         98.12         96.47         1.56 o
   4   1  10         61.82         61.56         1.31 o
   5   1  10         34.40         31.11         0.99 o
   6   1  10         29.00         29.85         1.08 o
  -7   2  10         46.88         47.78         1.45 o
  -6   2  10          6.89          6.84         0.26 o
  -5   2  10          0.17          0.49         0.22 o
  -4   2  10         50.37         46.05         0.90 o
  -3   2  10         59.58         51.15         0.74 o
  -2   2  10         29.01         26.83         0.51 o
  -1   2  10        281.09        275.97         3.28 o
   0   2  10        384.72        378.84         3.61 o
   1   2  10        371.72        338.14        13.25 o
   2   2  10        736.79        715.75        11.92 o
   3   2  10         38.30         38.15         1.04 o
   4   2  10        470.97        465.34         7.53 o
   5   2  10         67.07         63.10         1.43 o
  -7   3  10          6.78          6.85         0.28 o
  -6   3  10         27.00         22.22         0.44 o
  -5   3  10        177.04        165.74         1.64 o
  -4   3  10          2.35          1.85         0.20 o
  -3   3  10         73.06         79.15         0.83 o
  -2   3  10         23.44         24.13         0.46 o
  -1   3  10          2.13          3.17         0.21 o
   0   3  10        580.46        584.46         7.02 o
   1   3  10        663.31        649.60        12.03 o
   2   3  10          6.66          6.31         0.48 o
   3   3  10          0.70          1.10         0.44 o
   4   3  10          5.50          4.48         0.60 o
   5   3  10         22.81         22.80         0.95 o
  -7   4  10         74.40         78.63         1.48 o
  -6   4  10        105.35        107.11         1.20 o
  -5   4  10          0.17          0.09         0.20 o
  -4   4  10        106.30        100.93         1.22 o
  -3   4  10        104.63         99.53         1.02 o
  -2   4  10         24.46         32.81         0.51 o
  -1   4  10         16.42         13.21         0.36 o
   0   4  10         19.93         15.66         0.33 o
   1   4  10         14.43         13.01         0.63 o
   2   4  10         86.34         92.89         1.92 o
   3   4  10          9.00          9.63         0.98 o
   4   4  10         15.00         11.86         0.81 o
   5   4  10          7.59          6.71         0.92 o
  -6   5  10         61.88         60.02         1.02 o
  -5   5  10        100.86        103.24         1.20 o
  -4   5  10          1.05          0.97         0.30 o
  -3   5  10         53.29         45.71         0.69 o
  -2   5  10        873.55        755.08        10.59 o
  -1   5  10        597.28        502.42         5.30 o
   0   5  10          5.80          3.75         0.21 o
   1   5  10         20.88         17.37         0.35 o
   2   5  10        105.30         98.47         1.89 o
   3   5  10        184.58        187.10         3.32 o
   4   5  10          8.82          9.75         0.73 o
  -6   6  10          8.21          8.28         0.42 o
  -5   6  10         27.15         26.86         0.55 o
  -4   6  10         56.10         57.71         0.91 o
  -3   6  10         17.30         13.91         0.41 o
  -2   6  10          0.67          0.69         0.30 o
  -1   6  10          0.05          0.59         0.24 o
   0   6  10        238.04        234.99         2.65 o
   1   6  10        134.67        118.84         2.14 o
   2   6  10          1.13          1.84         0.52 o
   3   6  10          9.66         11.16         1.31 o
   4   6  10         65.37         61.86         1.47 o
  -5   7  10          6.05          6.68         0.42 o
  -4   7  10          5.04          6.08         0.43 o
  -3   7  10         28.89         27.19         0.72 o
  -2   7  10         46.78         41.81         0.68 o
  -1   7  10          7.82          6.08         0.38 o
   0   7  10         15.27         16.97         0.57 o
   1   7  10        149.25        169.05         3.24 o
   2   7  10        109.26        105.76         4.77 o
   3   7  10         17.74         18.68         1.08 o
  -4   8  10          9.28         11.93         0.56 o
  -3   8  10         45.52         47.24         0.85 o
  -2   8  10         92.66         92.17         1.20 o
  -1   8  10         10.64         10.81         0.43 o
   0   8  10         24.91         27.72         0.60 o
   1   8  10        142.21        154.90         2.97 o
   2   8  10        189.96        173.60         8.64 o
  -2   9  10         21.01         18.81         0.59 o
  -1   9  10        122.06        128.73         1.67 o
   0   9  10         59.64         62.90         0.89 o
  -2 -10  11         18.71         21.91         0.50 o
  -1 -10  11          5.23          4.94         0.36 o
   0 -10  11         87.85         91.13         1.30 o
  -4  -9  11         11.87          8.66         0.40 o
  -3  -9  11          5.40          2.62         0.29 o
  -2  -9  11         24.58         25.84         0.51 o
  -1  -9  11         17.49         16.41         0.48 o
   0  -9  11         28.99         27.84         0.58 o
   1  -9  11         24.19         25.68         0.56 o
   2  -9  11         76.75         77.32         1.18 o
  -5  -8  11          0.30          1.07         0.69 o
  -4  -8  11         79.73         74.75         1.26 o
  -3  -8  11          2.87          2.43         0.24 o
  -2  -8  11          0.04          0.11         0.18 o
  -1  -8  11          0.18          0.08         0.20 o
   0  -8  11         81.01         84.31         1.08 o
   1  -8  11         65.41         67.54         1.03 o
   2  -8  11          6.58          6.14         0.35 o
   3  -8  11         46.25         46.33         0.98 o
  -5  -7  11         47.27         51.49         1.61 o
  -4  -7  11        313.19        283.20         9.04 o
  -3  -7  11        206.70        197.56         7.93 o
  -2  -7  11          1.63          0.78         0.16 o
  -1  -7  11         30.04         29.28         0.50 o
   0  -7  11        160.40        158.47         1.62 o
   1  -7  11        122.37        124.76         1.41 o
   2  -7  11         30.60         30.76         0.60 o
   3  -7  11         13.04         11.94         0.43 o
   4  -7  11          5.58          6.26         0.52 o
  -6  -6  11         22.91         19.44         0.98 o
  -5  -6  11        132.17        116.98         3.76 o
  -4  -6  11        123.47        132.77         2.45 o
  -3  -6  11        200.70        196.74         1.83 o
  -2  -6  11         32.23         31.81         0.96 o
  -1  -6  11         10.28         10.92         0.27 o
   0  -6  11         86.46         90.71         1.49 o
   1  -6  11         97.39         98.90         1.20 o
   2  -6  11         11.69         12.17         0.40 o
   3  -6  11        105.27        106.31         1.19 o
   4  -6  11          8.57         10.50         0.53 o
  -7  -5  11          0.54          1.25         0.60 o
  -6  -5  11         27.58         27.88         0.98 o
  -5  -5  11          5.76          5.32         0.74 o
  -4  -5  11          7.22          7.43         0.65 o
  -3  -5  11          0.10          0.16         0.10 o
  -2  -5  11        153.60        158.72         1.40 o
  -1  -5  11         81.38         87.31         1.11 o
   0  -5  11          2.33          1.98         0.19 o
   1  -5  11         31.83         30.11         0.47 o
   2  -5  11         16.33         17.10         0.43 o
   3  -5  11          0.74          0.84         0.28 o
   4  -5  11         12.48         12.23         0.36 o
   5  -5  11          5.76          6.88         0.56 o
  -7  -4  11          7.05          3.55         1.37 o
  -6  -4  11         13.86         13.47         0.75 o
  -5  -4  11          0.01         -0.07         0.46 o
  -4  -4  11         22.10         21.40         0.67 o
  -3  -4  11          1.90          1.31         0.11 o
  -2  -4  11        214.10        219.60         1.92 o
  -1  -4  11        400.85        412.39         5.48 o
   0  -4  11          5.25          7.92         0.25 o
   1  -4  11         44.42         29.59         0.48 o
   2  -4  11         13.14         12.63         0.31 o
   3  -4  11          4.67          4.74         0.57 o
   4  -4  11          8.09          8.08         0.33 o
   5  -4  11          6.71          7.25         0.32 o
  -7  -3  11        104.70        105.72         2.53 o
  -6  -3  11         52.98         53.74         1.56 o
  -5  -3  11         39.43         36.22         1.17 o
  -4  -3  11        102.03        100.59         1.72 o
  -3  -3  11         49.39         50.65         0.48 o
  -2  -3  11        161.39        170.06         1.46 o
  -1  -3  11          0.05          0.20         0.16 o
   0  -3  11         24.59         21.26         0.28 o
   1  -3  11        211.21        178.13         1.61 o
   2  -3  11         43.64         36.38         0.58 o
   3  -3  11         61.58         52.16         0.73 o
   4  -3  11         74.02         72.77         1.25 o
   5  -3  11          7.82          8.41         0.38 o
  -7  -2  11         61.65         57.57         1.39 o
  -6  -2  11          5.13          5.95         0.67 o
  -5  -2  11         95.32        101.73         1.85 o
  -4  -2  11          8.71          8.36         0.48 o
  -3  -2  11          8.74         12.22         0.29 o
  -2  -2  11          7.97          8.69         0.21 o
  -1  -2  11        134.73        139.99         1.21 o
   0  -2  11         64.45         75.48         0.81 o
   1  -2  11         49.56         49.58         0.69 o
   2  -2  11        126.06        123.17         1.44 o
   3  -2  11        300.69        269.08         2.38 o
   4  -2  11         47.35         37.12         0.89 o
   5  -2  11         71.96         75.12         1.42 o
  -7  -1  11          0.10          0.16         0.52 o
  -6  -1  11          0.19          0.59         0.52 o
  -5  -1  11          3.69          3.92         0.46 o
  -4  -1  11          3.65          3.80         0.39 o
  -3  -1  11         37.97         39.28         0.87 o
  -2  -1  11          2.18          2.88         0.15 o
  -1  -1  11          5.02          5.11         0.19 o
   0  -1  11          0.10          0.40         0.20 o
   1  -1  11          4.79          4.68         0.19 o
   2  -1  11         34.98         33.76         0.95 o
   3  -1  11          9.33         14.28         0.86 o
   4  -1  11          0.13          0.55         0.45 o
   5  -1  11          7.12          5.82         0.64 o
  -7   0  11         60.26         59.35         1.39 o
  -6   0  11          8.56          9.56         0.89 o
  -5   0  11          1.37          2.30         0.66 o
  -4   0  11          0.71          0.57         0.20 o
  -3   0  11        606.38        630.06         6.50 o
  -2   0  11        771.05        792.15         8.78 o
  -1   0  11         20.29         22.21         0.34 o
   0   0  11          3.53          9.29         0.59 o
   1   0  11          0.59          0.52         0.11 o
   2   0  11          1.45          3.35         0.40 o
   3   0  11          5.78          2.57         0.45 o
   4   0  11          4.25          2.92         0.54 o
   5   0  11          0.69          0.70         0.51 o
  -7   1  11        136.37        132.68         4.40 o
  -6   1  11         27.78         21.54         1.51 o
  -5   1  11         65.39         59.95         0.50 o
  -4   1  11         93.82         89.64         0.78 o
  -3   1  11          0.03          0.06         0.15 o
  -2   1  11         72.70         74.64         0.76 o
  -1   1  11        831.08        850.06         9.67 o
   0   1  11       3222.59       2949.64        54.60 o
   1   1  11         34.22         33.75         1.03 o
   2   1  11        102.45        105.70         3.65 o
   3   1  11         21.01         21.89         0.76 o
   4   1  11        151.43        150.34         2.53 o
   5   1  11          0.09          0.29         0.51 o
  -7   2  11          3.26          2.52         0.19 o
  -6   2  11         16.23         17.52         0.27 o
  -5   2  11        165.71        179.41         1.68 o
  -4   2  11          1.51          1.84         0.22 o
  -3   2  11          5.54          5.83         0.27 o
  -2   2  11         13.01         14.07         0.29 o
  -1   2  11          0.01          0.20         0.17 o
   0   2  11       1324.59       1311.18        16.95 o
   1   2  11        174.62        162.31         2.31 o
   2   2  11        385.73        382.45         6.35 o
   3   2  11         18.24         16.02         0.79 o
   4   2  11          0.00          0.39         0.56 o
   5   2  11         29.55         33.53         1.23 o
  -7   3  11         30.71         31.75         0.75 o
  -6   3  11         33.33         33.14         0.54 o
  -5   3  11          4.88          4.32         0.24 o
  -4   3  11         15.00         18.87         0.34 o
  -3   3  11          3.43          6.11         0.25 o
  -2   3  11          7.05          6.37         0.28 o
  -1   3  11         17.15         15.91         0.40 o
   0   3  11        105.04         95.46         1.03 o
   1   3  11        163.81        158.41         2.29 o
   2   3  11         46.76         46.35         1.07 o
   3   3  11          4.82          4.45         0.54 o
   4   3  11         33.63         30.93         1.17 o
   5   3  11          0.23          0.35         0.96 o
  -7   4  11         36.00         33.72         0.92 o
  -6   4  11         17.35         16.72         0.46 o
  -5   4  11         35.51         36.57         0.63 o
  -4   4  11         21.77         17.36         0.38 o
  -3   4  11        172.38        163.21         1.70 o
  -2   4  11         50.79         54.92         0.66 o
  -1   4  11         64.19         68.68         0.78 o
   0   4  11          1.90          1.86         0.17 o
   1   4  11        188.44        176.22         5.57 o
   2   4  11         42.93         39.81         1.52 o
   3   4  11         14.92         14.08         0.96 o
   4   4  11         69.84         77.22         1.64 o
  -6   5  11         27.71         32.51         0.58 o
  -5   5  11          0.02          0.03         0.36 o
  -4   5  11         72.31         64.00         1.43 o
  -3   5  11         58.20         46.05         0.79 o
  -2   5  11         69.53         71.25         1.26 o
  -1   5  11        107.34        103.41         1.23 o
   0   5  11        146.64        139.00         1.88 o
   1   5  11         78.15         69.84         3.47 o
   2   5  11         13.37         11.44         0.67 o
   3   5  11        117.10        119.20         2.13 o
   4   5  11         52.88         59.35         1.48 o
  -6   6  11         82.37         89.74         1.74 o
  -5   6  11        216.46        233.26         2.73 o
  -4   6  11         25.85         27.41         0.72 o
  -3   6  11          2.97          1.89         0.33 o
  -2   6  11         16.33         12.15         0.44 o
  -1   6  11          9.87          5.37         0.40 o
   0   6  11         21.22         20.26         0.72 o
   1   6  11         97.28         95.29         2.06 o
   2   6  11         17.71         17.69         1.33 o
   3   6  11          3.95          4.48         0.64 o
  -5   7  11         21.13         21.96         0.59 o
  -4   7  11         92.64         97.23         1.29 o
  -3   7  11         55.18         56.47         0.85 o
  -2   7  11          3.79          2.80         0.35 o
  -1   7  11          7.61          3.93         0.33 o
   0   7  11          1.12          0.22         0.20 o
   1   7  11         41.65         39.20         1.11 o
   2   7  11         28.16         31.30         1.02 o
  -3   8  11         21.50         22.09         0.71 o
  -2   8  11         36.96         37.84         0.76 o
  -1   8  11         57.33         67.08         1.03 o
   0   8  11         19.23         20.89         0.52 o
   1   8  11         16.74         23.24         1.03 o
  -3  -9  12         46.51         43.53         2.03 o
  -2  -9  12         20.83         21.28         0.43 o
  -1  -9  12          5.96          6.53         0.33 o
   0  -9  12        104.68        103.55         1.45 o
   1  -9  12          5.38          5.51         0.42 o
  -4  -8  12        137.82        125.39        10.20 o
  -3  -8  12          4.28          4.43         0.26 o
  -2  -8  12          1.32          1.02         0.29 o
  -1  -8  12         85.79         82.86         1.00 o
   0  -8  12        112.65        112.47         1.29 o
   1  -8  12         14.68         13.41         0.46 o
   2  -8  12          2.16          2.03         0.32 o
  -5  -7  12        190.54        192.29         3.40 o
  -4  -7  12          2.72          1.73         0.11 o
  -3  -7  12         56.70         54.52         0.73 o
  -2  -7  12         17.72         16.74         0.35 o
  -1  -7  12        177.34        174.95         1.98 o
   0  -7  12          8.07          7.46         0.32 o
   1  -7  12         62.84         63.41         0.86 o
   2  -7  12        137.89        147.66         2.35 o
   3  -7  12        206.05        215.80         3.41 o
  -6  -6  12         64.71         63.51         1.84 o
  -5  -6  12         47.06         45.90         1.39 o
  -4  -6  12          1.91          2.27         0.61 o
  -3  -6  12          7.17          9.11         0.47 o
  -2  -6  12         10.30         11.13         0.59 o
  -1  -6  12         29.88         27.74         0.48 o
   0  -6  12         31.76         31.29         0.53 o
   1  -6  12         10.91         11.01         0.40 o
   2  -6  12         43.97         44.71         0.63 o
   3  -6  12         32.51         36.07         0.61 o
   4  -6  12         11.86         11.92         0.47 o
  -6  -5  12         78.86         78.20         2.40 o
  -5  -5  12         18.23         16.53         0.77 o
  -4  -5  12         18.49         18.42         0.71 o
  -3  -5  12        157.15        148.67         1.68 o
  -2  -5  12         24.56         24.60         0.35 o
  -1  -5  12         26.13         22.48         0.34 o
   0  -5  12          0.52          0.34         0.18 o
   1  -5  12         35.34         33.60         0.51 o
   2  -5  12         74.16         74.46         0.94 o
   3  -5  12         22.08         22.56         0.46 o
   4  -5  12         88.69         94.19         1.27 o
  -7  -4  12         32.59         30.05         1.09 o
  -6  -4  12         79.68         81.80         1.67 o
  -5  -4  12        117.19        120.43         3.18 o
  -4  -4  12         62.57         70.25         1.96 o
  -3  -4  12          0.30          0.15         0.14 o
  -2  -4  12        185.73        182.91         1.66 o
  -1  -4  12        263.64        239.19         2.99 o
   0  -4  12         46.58         43.63         0.54 o
   1  -4  12         22.43         18.76         0.60 o
   2  -4  12          5.67          5.30         0.31 o
   3  -4  12         14.86         13.71         0.35 o
   4  -4  12         61.11         61.96         1.04 o
  -7  -3  12          3.29          3.66         0.75 o
  -6  -3  12          0.55          1.19         0.58 o
  -5  -3  12         10.29         11.86         0.71 o
  -4  -3  12        161.41        165.89         2.42 o
  -3  -3  12        356.78        356.41         3.25 o
  -2  -3  12        146.67        142.91         1.23 o
  -1  -3  12          4.37          6.21         0.25 o
   0  -3  12        163.29        173.80         2.35 o
   1  -3  12        507.53        452.61         4.56 o
   2  -3  12         28.41         22.83         0.33 o
   3  -3  12        172.27        158.98         2.98 o
   4  -3  12          4.83          3.42         0.19 o
   5  -3  12          0.74          1.10         0.21 o
  -7  -2  12         38.87         40.70         1.40 o
  -6  -2  12          1.10          1.09         0.50 o
  -5  -2  12          2.73          2.73         0.50 o
  -4  -2  12          4.34          4.99         0.49 o
  -3  -2  12          7.20          7.01         0.21 o
  -2  -2  12          2.64          2.34         0.15 o
  -1  -2  12         11.89         11.01         0.25 o
   0  -2  12         52.30         50.81         0.67 o
   1  -2  12          4.89          2.10         0.16 o
   2  -2  12        153.67        123.37         2.32 o
   3  -2  12          0.00          0.02         0.14 o
   4  -2  12          0.19          0.17         0.15 o
   5  -2  12          0.10         -0.21         0.51 o
  -7  -1  12        152.83        157.59         2.88 o
  -6  -1  12        163.41        169.33         2.82 o
  -5  -1  12         13.28         13.51         0.62 o
  -4  -1  12         76.08         75.56         2.04 o
  -3  -1  12          0.08          0.27         0.10 o
  -2  -1  12         21.92         22.17         0.35 o
  -1  -1  12          7.51          7.75         0.21 o
   0  -1  12          1.73          2.19         0.18 o
   1  -1  12         15.47         16.16         0.27 o
   2  -1  12         22.48         22.08         0.77 o
   3  -1  12         43.46         41.71         0.98 o
   4  -1  12          5.15          4.31         0.65 o
   5  -1  12          0.00         -0.08         0.50 o
  -7   0  12          3.38          3.34         0.66 o
  -6   0  12         79.60         78.13         1.55 o
  -5   0  12        322.94        315.06         4.83 o
  -4   0  12        435.66        435.28         4.29 o
  -3   0  12         54.54         56.11         0.53 o
  -2   0  12       1310.42       1329.23        17.41 o
  -1   0  12        166.29        165.93         1.68 o
   0   0  12          4.25         13.67         0.96 o
   1   0  12          3.24          3.34         0.30 o
   2   0  12        208.55        200.80         3.91 o
   3   0  12        133.64        117.76         2.63 o
   4   0  12         72.85         67.26         1.60 o
   5   0  12         70.32         76.97         1.73 o
  -7   1  12        169.36        159.87         3.19 o
  -6   1  12        256.65        241.45         4.13 o
  -5   1  12          0.76          0.32         0.10 o
  -4   1  12          0.10         -0.04         0.19 o
  -3   1  12        235.83        232.66         2.12 o
  -2   1  12        842.00        842.34         9.64 o
  -1   1  12        114.23        109.68         1.02 o
   0   1  12        661.74        663.65         7.32 o
   1   1  12        106.54         91.87         4.96 o
   2   1  12        101.85        102.70         1.67 o
   3   1  12          1.81          1.57         0.68 o
   4   1  12         54.46         54.78         1.58 o
   5   1  12         37.41         42.09         1.29 o
  -7   2  12        261.40        192.96         2.81 o
  -6   2  12         55.65         54.67         0.78 o
  -5   2  12         25.56         24.86         0.37 o
  -4   2  12         17.15         18.40         0.63 o
  -3   2  12        155.89        169.61         2.44 o
  -2   2  12         15.74         14.56         0.33 o
  -1   2  12          0.98          0.27         0.15 o
   0   2  12         27.59         26.80         0.33 o
   1   2  12        170.40        168.75         2.43 o
   2   2  12         88.42         90.60         1.59 o
   3   2  12          0.02          0.35         0.69 o
   4   2  12          0.43          0.61         0.80 o
  -7   3  12         38.92         39.37         0.80 o
  -6   3  12          1.25          0.89         0.31 o
  -5   3  12          4.33          3.26         0.34 o
  -4   3  12         16.03         13.32         0.34 o
  -3   3  12        143.03        132.55         1.36 o
  -2   3  12         66.51         64.17         0.75 o
  -1   3  12         49.33         50.67         1.02 o
   0   3  12          0.68          0.77         0.12 o
   1   3  12        186.16        175.60         2.60 o
   2   3  12         86.57         90.50         1.77 o
   3   3  12         40.57         47.54         1.19 o
   4   3  12          2.88          4.60         0.65 o
  -6   4  12        135.88        139.77         1.63 o
  -5   4  12        132.52        129.17         1.35 o
  -4   4  12         40.72         36.51         0.73 o
  -3   4  12         36.34         26.89         0.49 o
  -2   4  12         46.85         42.86         0.57 o
  -1   4  12        132.14        126.77         1.60 o
   0   4  12         30.06         33.29         1.21 o
   1   4  12         21.02         21.61         0.90 o
   2   4  12          3.52          3.73         0.62 o
   3   4  12          8.84          7.63         0.70 o
   4   4  12         58.30         53.96         1.43 o
  -6   5  12         12.79         12.07         0.40 o
  -5   5  12          1.80          1.01         0.29 o
  -4   5  12        170.60        176.52         1.86 o
  -3   5  12        267.89        245.85         2.76 o
  -2   5  12         25.09         21.46         0.48 o
  -1   5  12         48.20         46.43         0.87 o
   0   5  12         51.20         52.90         0.63 o
   1   5  12         39.70         41.48         1.01 o
   2   5  12         39.17         39.30         1.04 o
   3   5  12          2.10          2.63         0.62 o
  -5   6  12        101.89        113.50         1.41 o
  -4   6  12          1.65          2.70         0.78 o
  -3   6  12         98.88        108.30         1.45 o
  -2   6  12        140.60        143.33         1.61 o
  -1   6  12         23.81         20.80         0.47 o
   0   6  12        131.32        133.08         3.25 o
   1   6  12        191.48        189.75        11.75 o
   2   6  12         12.29         14.44         0.77 o
  -4   7  12          7.28          6.54         0.44 o
  -3   7  12         16.63         17.70         0.51 o
  -2   7  12         98.78        103.14         1.40 o
  -1   7  12         77.10         83.03         1.04 o
   0   7  12          4.19          2.71         0.31 o
   1   7  12        140.95        137.44         8.79 o
  -2   8  12         75.22         78.21         1.55 o
  -1   8  12         36.99         38.76         0.84 o
  -2  -9  13         25.63         23.56         0.75 o
  -1  -9  13        116.66        112.63         1.40 o
   0  -9  13         53.27         53.72         0.98 o
  -4  -8  13          3.80          6.97         5.30 o
  -3  -8  13          0.42          0.34         0.58 o
  -2  -8  13          1.94          1.45         0.22 o
  -1  -8  13         17.81         19.15         0.46 o
   0  -8  13          7.42          7.58         0.34 o
   1  -8  13         12.26         10.04         0.48 o
  -5  -7  13          0.09          0.43         0.56 o
  -4  -7  13          7.27          6.84         0.94 o
  -3  -7  13         95.32         91.16         1.13 o
  -2  -7  13         36.39         36.72         0.60 o
  -1  -7  13         64.99         64.98         0.77 o
   0  -7  13         10.07          8.30         0.36 o
   1  -7  13        199.96        212.31         2.31 o
   2  -7  13         31.98         30.39         0.65 o
  -5  -6  13          1.14          1.52         0.67 o
  -4  -6  13         27.48         26.29         1.58 o
  -3  -6  13         71.18         69.79         0.74 o
  -2  -6  13         30.09         31.23         0.59 o
  -1  -6  13         30.11         34.04         0.49 o
   0  -6  13          9.22          9.67         0.34 o
   1  -6  13          3.35          3.67         0.28 o
   2  -6  13          0.04          0.17         0.25 o
   3  -6  13         60.93         72.07         1.13 o
  -6  -5  13         29.66         31.97         1.50 o
  -5  -5  13         56.04         58.94         1.34 o
  -4  -5  13          2.25          2.11         0.67 o
  -3  -5  13         35.70         34.39         0.75 o
  -2  -5  13         13.73         14.37         1.97 o
  -1  -5  13         34.51         34.82         0.51 o
   0  -5  13         59.27         61.63         0.71 o
   1  -5  13         10.16         12.25         0.32 o
   2  -5  13          3.68          2.85         0.29 o
   3  -5  13          4.34          4.66         0.33 o
   4  -5  13          0.36          0.49         0.41 o
  -6  -4  13          5.75          4.96         0.87 o
  -5  -4  13          3.85          3.22         0.55 o
  -4  -4  13          9.33          9.84         0.59 o
  -3  -4  13        236.72        233.89         2.12 o
  -2  -4  13        202.75        209.01         2.01 o
  -1  -4  13         56.53         43.11         0.55 o
   0  -4  13        145.09        135.50         1.26 o
   1  -4  13         49.00         50.22         0.62 o
   2  -4  13         53.86         51.70         0.78 o
   3  -4  13          1.24          0.86         0.21 o
   4  -4  13          3.56          2.21         0.28 o
  -6  -3  13         62.98         59.47         1.48 o
  -5  -3  13        134.28        132.47         2.17 o
  -4  -3  13         13.20         12.04         0.58 o
  -3  -3  13          0.11          0.23         0.10 o
  -2  -3  13          7.18          9.13         0.30 o
  -1  -3  13        326.96        303.03         2.99 o
   0  -3  13        155.32        135.36         1.74 o
   1  -3  13        100.23         89.14         1.23 o
   2  -3  13        127.38        121.45         2.22 o
   3  -3  13        171.86        173.00         3.50 o
   4  -3  13         17.42         14.12         0.91 o
  -7  -2  13          1.13          1.55         0.64 o
  -6  -2  13         17.02         19.58         0.84 o
  -5  -2  13         20.11         20.54         0.82 o
  -4  -2  13          2.48          2.95         0.47 o
  -3  -2  13         26.79         25.73         0.36 o
  -2  -2  13        113.53        117.95         1.31 o
  -1  -2  13         22.43         25.25         0.40 o
   0  -2  13          3.95          2.62         0.27 o
   1  -2  13         22.85         17.23         0.30 o
   2  -2  13          0.25          1.52         0.17 o
   3  -2  13         47.50         41.49         1.63 o
   4  -2  13          4.17          3.05         0.81 o
  -7  -1  13          0.26          0.51         0.98 o
  -6  -1  13         41.23         41.86         1.21 o
  -5  -1  13         66.45         63.94         1.52 o
  -4  -1  13        155.34        142.87         2.33 o
  -3  -1  13          0.02          0.23         0.17 o
  -2  -1  13        269.46        282.57         2.58 o
  -1  -1  13        334.51        347.86         3.36 o
   0  -1  13         39.69         41.45         0.53 o
   1  -1  13         74.81         72.67         0.66 o
   2  -1  13          4.44          3.82         0.19 o
   3  -1  13          9.09          9.09         0.64 o
   4  -1  13          0.89          0.48         0.71 o
  -7   0  13          2.40          2.11         1.16 o
  -6   0  13          2.19          1.68         0.55 o
  -5   0  13         64.02         66.11         1.65 o
  -4   0  13        717.09        739.48         8.24 o
  -3   0  13          3.24          3.84         0.19 o
  -2   0  13        109.11        112.97         1.10 o
  -1   0  13         82.14         82.57         0.78 o
   0   0  13         82.52         92.76         1.71 o
   1   0  13         89.83         88.93         1.73 o
   2   0  13          4.59          6.50         0.53 o
   3   0  13         15.90         15.09         0.75 o
   4   0  13         42.20         50.72         1.64 o
  -7   1  13         13.77         15.22         1.79 o
  -6   1  13         17.14         15.63         1.26 o
  -5   1  13         10.50         12.40         0.40 o
  -4   1  13         95.70         89.38         0.80 o
  -3   1  13          7.59          8.33         0.23 o
  -2   1  13        894.16        921.98        11.07 o
  -1   1  13        723.30        720.45         8.17 o
   0   1  13        153.01        154.66         1.37 o
   1   1  13          8.98         10.19         0.70 o
   2   1  13         53.20         54.94         1.13 o
   3   1  13         79.85         83.65         1.65 o
   4   1  13         32.64         33.99         1.10 o
  -6   2  13         12.14         13.34         0.43 o
  -5   2  13         24.25         25.45         0.32 o
  -4   2  13          1.04          0.68         0.21 o
  -3   2  13         39.97         37.68         0.56 o
  -2   2  13         30.60         28.97         0.39 o
  -1   2  13         18.78         17.43         0.29 o
   0   2  13         39.00         37.65         0.44 o
   1   2  13          1.14          1.18         0.42 o
   2   2  13         48.37         48.15         1.25 o
   3   2  13         49.66         50.10         1.95 o
   4   2  13          5.14          4.93         0.99 o
  -6   3  13         18.49         18.20         0.54 o
  -5   3  13          1.88          1.76         0.20 o
  -4   3  13          9.29          8.24         0.31 o
  -3   3  13         31.32         27.59         0.94 o
  -2   3  13          4.18          2.92         0.22 o
  -1   3  13         64.27         59.83         0.87 o
   0   3  13         35.29         36.90         0.76 o
   1   3  13         23.16         24.95         0.79 o
   2   3  13         15.68         16.50         0.80 o
   3   3  13        125.32        129.35         2.39 o
  -6   4  13         62.30         65.83         1.30 o
  -5   4  13         61.99         58.35         0.74 o
  -4   4  13         49.03         47.00         0.73 o
  -3   4  13         49.67         42.89         0.62 o
  -2   4  13          6.62          5.88         0.29 o
  -1   4  13         16.73         15.62         0.38 o
   0   4  13         64.43         61.63         1.55 o
   1   4  13          2.19          1.75         0.63 o
   2   4  13         38.21         42.79         1.11 o
   3   4  13        145.86        152.23         3.49 o
  -5   5  13          1.72          3.93         0.61 o
  -4   5  13         60.04         61.27         0.91 o
  -3   5  13         78.52         77.41         1.16 o
  -2   5  13          3.05          1.73         0.27 o
  -1   5  13          0.00          0.01         0.23 o
   0   5  13         57.10         57.25         1.48 o
   1   5  13          0.73          0.47         0.52 o
   2   5  13          3.78          2.80         0.59 o
  -4   6  13          0.80          0.97         0.30 o
  -3   6  13          1.45          0.44         0.28 o
  -2   6  13         39.59         44.00         0.74 o
  -1   6  13         85.16         92.13         2.02 o
   0   6  13         93.63        110.76         2.53 o
   1   6  13         41.89         43.84         1.35 o
  -3   7  13          1.42          0.99         0.34 o
  -2   7  13          0.18          0.26         0.32 o
  -1   7  13        144.93        158.55         3.31 o
   0   7  13         76.86         77.28         1.23 o
  -3  -8  14         15.66         13.65         0.42 o
  -2  -8  14         20.08         19.02         0.70 o
  -1  -8  14         36.77         34.97         0.65 o
   0  -8  14         68.37         70.97         0.90 o
  -4  -7  14          0.35         -0.08         0.57 o
  -3  -7  14          0.10         -0.03         0.29 o
  -2  -7  14          4.52          5.36         1.12 o
  -1  -7  14         43.31         45.75         0.70 o
   0  -7  14         15.58         14.89         0.39 o
   1  -7  14         57.22         64.15         0.95 o
   2  -7  14         11.58         12.79         0.44 o
  -5  -6  14          2.91          4.25         0.76 o
  -4  -6  14          6.06          4.06         0.61 o
  -3  -6  14          1.63          2.47         0.29 o
  -2  -6  14          0.26          0.24         0.16 o
  -1  -6  14          0.06          0.05         0.17 o
   0  -6  14          4.22          4.02         0.25 o
   1  -6  14          7.06          9.59         0.39 o
   2  -6  14          9.51          8.69         0.36 o
  -5  -5  14         90.86         93.79         1.83 o
  -4  -5  14        134.51        134.34         2.45 o
  -3  -5  14          7.75          8.29         0.20 o
  -2  -5  14          1.40          0.63         0.16 o
  -1  -5  14         10.16          9.64         0.63 o
   0  -5  14         82.73         80.92         0.85 o
   1  -5  14          5.15          5.62         0.29 o
   2  -5  14          0.20          0.33         0.23 o
   3  -5  14          9.20          9.73         0.35 o
  -6  -4  14         17.43         16.64         0.90 o
  -5  -4  14          0.01          0.10         0.46 o
  -4  -4  14         34.19         32.68         1.08 o
  -3  -4  14        288.55        267.17         3.24 o
  -2  -4  14         38.38         32.63         0.42 o
  -1  -4  14        106.39        100.07         1.25 o
   0  -4  14          0.77          1.20         0.22 o
   1  -4  14         18.81         16.89         0.42 o
   2  -4  14          0.01          0.08         0.19 o
   3  -4  14          0.07          0.38         0.35 o
  -6  -3  14         28.89         29.84         1.03 o
  -5  -3  14          0.15          0.46         0.45 o
  -4  -3  14          3.38          3.19         0.60 o
  -3  -3  14          4.79          3.56         0.15 o
  -2  -3  14          4.25          3.34         0.28 o
  -1  -3  14         54.99         45.48         0.57 o
   0  -3  14         49.78         40.62         0.57 o
   1  -3  14          4.78          5.44         0.26 o
   2  -3  14          2.42          3.72         0.22 o
   3  -3  14          0.10          0.23         0.18 o
  -6  -2  14          0.04         -0.02         0.53 o
  -5  -2  14         43.51         43.39         1.13 o
  -4  -2  14         20.66         21.59         1.17 o
  -3  -2  14          6.26          6.59         0.18 o
  -2  -2  14          6.60          6.25         0.24 o
  -1  -2  14         14.17         13.16         0.29 o
   0  -2  14          0.01          0.17         0.17 o
   1  -2  14         22.27         18.99         0.52 o
   2  -2  14         48.44         44.08         0.69 o
   3  -2  14         60.01         56.67         1.26 o
   4  -2  14         29.18         28.55         1.25 o
  -6  -1  14        290.57        289.46         4.92 o
  -5  -1  14          0.48          0.48         0.44 o
  -4  -1  14          1.69          1.74         0.08 o
  -3  -1  14         11.52         11.10         0.25 o
  -2  -1  14          3.70          5.05         0.24 o
  -1  -1  14         99.19        102.55         1.01 o
   0  -1  14          0.98          0.93         0.21 o
   1  -1  14         23.23         24.50         0.53 o
   2  -1  14          1.93          1.39         0.79 o
   3  -1  14          0.03         -0.21         0.45 o
   4  -1  14         28.55         31.05         1.12 o
  -6   0  14        549.27        552.38         9.67 o
  -5   0  14         14.67         18.48         1.05 o
  -4   0  14        680.17        699.93         7.75 o
  -3   0  14        112.68        112.77         1.08 o
  -2   0  14         40.32         43.04         0.56 o
  -1   0  14         23.85         22.30         0.35 o
   0   0  14        184.04        185.69         1.80 o
   1   0  14         15.04         14.28         0.28 o
   2   0  14         38.91         46.87         1.67 o
   3   0  14          8.23          8.25         0.67 o
   4   0  14          0.78          1.67         0.65 o
  -6   1  14          2.89          3.47         0.67 o
  -5   1  14          0.63          0.29         0.44 o
  -4   1  14         91.89         97.02         1.01 o
  -3   1  14          2.03          2.76         0.38 o
  -2   1  14        197.81        199.44         1.92 o
  -1   1  14         67.82         65.27         0.71 o
   0   1  14        250.17        243.20         2.29 o
   1   1  14         32.19         35.11         0.89 o
   2   1  14          2.12          2.79         0.55 o
   3   1  14          4.89          3.80         0.61 o
  -6   2  14          7.06          6.10         0.21 o
  -5   2  14          0.10          0.03         0.18 o
  -4   2  14          8.37          9.60         0.25 o
  -3   2  14          6.32          5.51         0.23 o
  -2   2  14          0.67          0.81         0.20 o
  -1   2  14         23.59         25.59         0.40 o
   0   2  14        101.70        101.39         1.31 o
   1   2  14          5.01          5.17         0.52 o
   2   2  14         19.92         21.53         0.88 o
   3   2  14         25.28         25.44         1.11 o
  -6   3  14         36.47         38.51         1.21 o
  -5   3  14         46.51         48.19         0.85 o
  -4   3  14         22.09         21.76         0.43 o
  -3   3  14          1.30          1.44         0.21 o
  -2   3  14          0.23          0.21         0.24 o
  -1   3  14          9.24          7.95         0.28 o
   0   3  14         59.39         61.11         1.86 o
   1   3  14        269.32        278.32         6.77 o
   2   3  14         34.05         36.47         1.40 o
   3   3  14          7.18         10.90         1.39 o
  -5   4  14         52.69         51.47         0.89 o
  -4   4  14         81.37         83.33         1.13 o
  -3   4  14         71.09         71.69         0.87 o
  -2   4  14         25.84         26.48         0.44 o
  -1   4  14         26.83         26.69         0.72 o
   0   4  14          3.48          3.89         0.28 o
   1   4  14         61.70         69.74         4.02 o
   2   4  14         65.86         67.47         1.53 o
  -4   5  14          1.69          2.01         0.37 o
  -3   5  14         81.97         91.33         1.19 o
  -2   5  14         43.82         43.63         0.71 o
  -1   5  14          7.41          4.91         0.51 o
   0   5  14         92.17         90.32         2.64 o
   1   5  14        238.39        254.72         4.41 o
  -3   6  14         21.05         26.49         1.59 o
  -2   6  14         21.39         21.05         0.78 o
  -1   6  14          7.54          6.94         0.57 o
   0   6  14          4.30          2.85         0.35 o
  -3  -7  15          0.28          0.19         0.26 o
  -2  -7  15         28.72         27.24         0.49 o
  -1  -7  15         65.59         71.25         0.83 o
   0  -7  15         17.57         19.10         0.50 o
  -4  -6  15         95.01         97.37         1.93 o
  -3  -6  15         93.46         94.77         3.07 o
  -2  -6  15          5.30          3.87         0.31 o
  -1  -6  15         21.66         20.35         0.41 o
   0  -6  15         46.45         45.72         0.72 o
   1  -6  15         47.41         51.38         0.85 o
  -5  -5  15         31.52         30.34         1.05 o
  -4  -5  15          3.51          3.61         0.68 o
  -3  -5  15          7.04          4.84         0.30 o
  -2  -5  15         72.35         72.92         0.84 o
  -1  -5  15         53.69         53.93         0.67 o
   0  -5  15          0.66          1.07         0.22 o
   1  -5  15         18.38         19.72         0.43 o
   2  -5  15        113.30        116.72         1.26 o
  -5  -4  15         91.21         93.62         1.82 o
  -4  -4  15         23.67         22.34         0.82 o
  -3  -4  15         97.79         93.38         1.32 o
  -2  -4  15         58.76         52.81         0.59 o
  -1  -4  15         29.27         30.96         0.56 o
   0  -4  15         12.10         11.88         0.36 o
   1  -4  15         76.53         73.09         1.81 o
   2  -4  15         48.49         41.77         0.71 o
  -5  -3  15          6.23          7.41         0.74 o
  -4  -3  15          3.64          3.48         0.50 o
  -3  -3  15         34.45         34.17         0.44 o
  -2  -3  15          6.53          8.47         0.34 o
  -1  -3  15         59.89         62.60         0.78 o
   0  -3  15         19.20         16.78         0.35 o
   1  -3  15          4.81          2.69         0.24 o
   2  -3  15          0.04          0.01         0.20 o
   3  -3  15          9.26          9.44         1.24 o
  -6  -2  15         67.85         60.50         1.56 o
  -5  -2  15          0.02          0.29         0.59 o
  -4  -2  15          1.95          1.51         0.43 o
  -3  -2  15         93.57         92.78         0.90 o
  -2  -2  15         17.42         17.86         0.42 o
  -1  -2  15         84.56         83.94         0.88 o
   0  -2  15         48.89         49.80         0.61 o
   1  -2  15        144.77        145.29         1.91 o
   2  -2  15         55.66         48.45         1.52 o
   3  -2  15          0.01          0.04         0.46 o
  -6  -1  15        225.30        220.22         3.88 o
  -5  -1  15          5.85          5.98         0.70 o
  -4  -1  15          7.49          8.52         0.24 o
  -3  -1  15        119.28        125.00         1.28 o
  -2  -1  15        100.58         99.13         0.95 o
  -1  -1  15         35.09         36.20         0.49 o
   0  -1  15          2.61          3.52         0.23 o
   1  -1  15         10.38         10.03         0.29 o
   2  -1  15          8.64          5.83         0.57 o
   3  -1  15         34.80         35.94         1.09 o
  -6   0  15        240.61        247.94         4.23 o
  -5   0  15         38.36         28.95         4.56 o
  -4   0  15         67.99         65.12         0.71 o
  -3   0  15         69.06         69.55         0.81 o
  -2   0  15         87.98         91.42         0.96 o
  -1   0  15        155.09        156.31         1.51 o
   0   0  15         83.30         88.05         1.60 o
   1   0  15          2.10          1.30         0.13 o
   2   0  15        118.87        127.84         2.20 o
   3   0  15         57.04         60.38         1.44 o
  -6   1  15          3.21          1.93         0.72 o
  -5   1  15          4.70          4.85         0.22 o
  -4   1  15        201.57        201.44         1.93 o
  -3   1  15          7.25          7.91         0.32 o
  -2   1  15         26.22         25.89         0.41 o
  -1   1  15          9.66         10.90         0.38 o
   0   1  15         70.72         68.72         1.05 o
   1   1  15          0.06          0.18         0.45 o
   2   1  15          4.54          2.78         0.61 o
   3   1  15          0.74          1.59         0.89 o
  -5   2  15         82.67         83.89         1.02 o
  -4   2  15         76.24         71.50         0.73 o
  -3   2  15         58.31         55.69         0.69 o
  -2   2  15          2.36          2.10         0.28 o
  -1   2  15         89.87         88.47         0.97 o
   0   2  15         11.43         11.28         0.37 o
   1   2  15         34.77         39.65         1.02 o
   2   2  15         51.60         54.06         1.33 o
  -5   3  15          8.77          7.71         0.49 o
  -4   3  15         14.55         15.43         0.49 o
  -3   3  15          0.06          1.45         0.25 o
  -2   3  15         85.11         88.96         0.98 o
  -1   3  15        137.66        150.00         1.76 o
   0   3  15         31.35         29.07         1.34 o
   1   3  15         86.99         90.12         1.68 o
   2   3  15          8.54          8.20         0.74 o
  -4   4  15         65.73         61.01         0.92 o
  -3   4  15          0.03          0.09         0.22 o
  -2   4  15         33.48         36.37         0.71 o
  -1   4  15         40.84         37.05         0.74 o
   0   4  15        100.15        108.86         2.11 o
   1   4  15         45.52         56.31         1.61 o
  -3   5  15          1.08          1.03         0.29 o
  -2   5  15         19.25         20.20         0.90 o
  -1   5  15         61.81         69.51         1.45 o
   0   5  15         85.88         81.00         7.02 o
  -3  -6  16          0.87          0.36         0.37 o
  -2  -6  16          0.22          0.45         0.20 o
  -1  -6  16         46.70         47.99         0.75 o
   0  -6  16          8.44          9.02         0.38 o
  -4  -5  16         12.53         11.33         1.80 o
  -3  -5  16          0.01          0.15         0.24 o
  -2  -5  16          1.46          1.59         0.28 o
  -1  -5  16          0.03          0.07         0.22 o
   0  -5  16         12.31         14.74         0.37 o
   1  -5  16          2.22          0.98         0.26 o
  -4  -4  16         60.69         54.46         1.26 o
  -3  -4  16          0.07          0.11         0.25 o
  -2  -4  16         20.03         17.76         0.49 o
  -1  -4  16         25.82         26.86         0.50 o
   0  -4  16          1.71          2.08         0.25 o
   1  -4  16          0.38          0.62         0.34 o
  -5  -3  16         13.71         12.88         0.76 o
  -4  -3  16          4.69          5.28         0.98 o
  -3  -3  16        125.61        128.58         1.36 o
  -2  -3  16        129.09        123.04         1.35 o
  -1  -3  16          0.01         -0.01         0.20 o
   0  -3  16          0.01          0.06         0.21 o
   1  -3  16         10.72         13.42         0.42 o
   2  -3  16          0.38          0.39         0.33 o
  -5  -2  16          5.50          5.88         0.61 o
  -4  -2  16         28.94         29.24         1.44 o
  -3  -2  16         85.36         88.33         0.85 o
  -2  -2  16          0.36          0.33         0.24 o
  -1  -2  16         41.60         41.92         0.62 o
   0  -2  16         25.43         26.34         0.44 o
   1  -2  16         13.54         11.91         0.49 o
   2  -2  16          6.53          4.93         0.70 o
  -5  -1  16          5.20          4.90         0.81 o
  -4  -1  16         48.37         46.60         0.89 o
  -3  -1  16          6.32          5.32         0.27 o
  -2  -1  16        110.85        103.33         1.06 o
  -1  -1  16         86.62         82.24         1.05 o
   0  -1  16         74.16         84.43         1.46 o
   1  -1  16          3.59          4.11         0.24 o
   2  -1  16         19.54         21.42         1.16 o
  -5   0  16         32.15         34.14         0.99 o
  -4   0  16          6.35          6.67         0.20 o
  -3   0  16        111.29        112.53         1.13 o
  -2   0  16          7.35          6.91         0.33 o
  -1   0  16          0.45          0.54         0.22 o
   0   0  16          2.36          4.07         0.33 o
   1   0  16         38.64         42.58         1.44 o
   2   0  16         21.23         26.36         1.07 o
  -5   1  16          1.65          1.42         0.21 o
  -4   1  16          7.52          8.21         0.29 o
  -3   1  16          1.52          1.45         0.24 o
  -2   1  16          0.69          0.40         0.22 o
  -1   1  16         28.33         26.45         0.44 o
   0   1  16         54.77         54.23         0.90 o
   1   1  16          4.21          4.92         0.80 o
   2   1  16         67.94         77.10         1.87 o
  -4   2  16         19.66         22.80         0.40 o
  -3   2  16         75.00         81.78         0.89 o
  -2   2  16          0.86          0.88         0.25 o
  -1   2  16          0.76          0.46         0.29 o
   0   2  16          0.09          0.06         0.21 o
   1   2  16         77.53         77.97         1.55 o
  -4   3  16          2.00          1.54         0.26 o
  -3   3  16          0.01          0.08         0.20 o
  -2   3  16         74.10         80.98         0.96 o
  -1   3  16         64.16         70.48         0.98 o
   0   3  16          0.81          0.52         0.28 o
   1   3  16          3.83          3.27         0.60 o
  -3   4  16          4.12          4.69         0.39 o
  -2   4  16          8.31         10.63         0.40 o
  -1   4  16        165.80        191.32         3.26 o
  -2  -5  17         23.14         22.68         0.52 o
  -1  -5  17          0.76          1.02         0.25 o
  -3  -4  17          2.96          3.71         0.33 o
  -2  -4  17          1.09          1.30         0.30 o
  -1  -4  17          8.02          9.50         0.43 o
   0  -4  17         49.03         45.49         0.71 o
  -4  -3  17         27.51         26.92         0.92 o
  -3  -3  17         20.76         19.33         0.39 o
  -2  -3  17          1.79          1.19         0.22 o
  -1  -3  17         11.14          9.29         0.31 o
   0  -3  17          8.90          6.48         0.67 o
   1  -3  17         48.12         44.29         2.28 o
  -4  -2  17          0.51          0.38         0.26 o
  -3  -2  17          1.45          1.73         0.18 o
  -2  -2  17         12.64         10.37         0.33 o
  -1  -2  17         27.65         26.67         0.47 o
   0  -2  17          1.65          1.93         0.26 o
   1  -2  17          0.22          0.37         0.22 o
  -4  -1  17         15.92         16.46         0.41 o
  -3  -1  17          2.25          1.60         0.20 o
  -2  -1  17        158.76        169.22         1.78 o
  -1  -1  17        271.99        279.06         2.88 o
   0  -1  17          0.02          0.00         0.19 o
   1  -1  17         24.26         22.66         1.65 o
  -4   0  17         12.17         11.70         0.24 o
  -3   0  17          1.79          1.79         0.20 o
  -2   0  17          1.00          0.71         0.25 o
  -1   0  17         11.63         11.35         0.38 o
   0   0  17        119.22        125.73         3.11 o
   1   0  17        153.05        176.99         3.05 o
  -4   1  17         35.22         35.97         0.59 o
  -3   1  17         19.34         19.98         0.44 o
  -2   1  17          3.65          5.17         0.28 o
  -1   1  17         16.10         15.23         0.38 o
   0   1  17          0.03          0.00         0.20 o
  -3   2  17        144.27        155.85         1.62 o
  -2   2  17         70.02         71.56         0.86 o
  -1   2  17          6.28          8.14         0.33 o
   0   2  17          1.12          0.75         0.52 o
  -2  -2  18         69.38         73.09         1.10 o
  -2  -1  18         18.20         18.88         0.47 o
  -1  -1  18         34.80         42.09         0.68 o
                                                
